# Supplementary material for: Genome Scale Analysis Reveals IscR Directly and Indirectly Regulates Virulence Factor Genes in Pathogenic Yersinia
Source: mBio. 2021 Jun 1;12(3):e00633-21. doi: 10.1128/mBio.00633-21 (PMC8262890; doi:10.1128/mBio.00633-21)
Supplement: DATA SET S1 [file mbio.00633-21-sd001.xlsx]

## Sheet: WT Chelex vs WT FeSO4
*List of genes called differentially expressed between WT Chelex and WT FeSO4 conditions through EdgeR DESeq
COG: Cluster of Orthologous groups
FC: Fold Change
FDR: False Discovery Rate
Identifier				DESeq
LocusTag	CommonName	COG	PredictedFunction	log2FC	FDR
DN756_00030	yidA	S	Sucrose-6F-phosphate phosphohydrolase	1.94163	2.61324e-26
DN756_00060	ibpA	O	Associates with aggregated proteins, together with IbpB, to stabilize and protect them from irreversible denaturation and extensive proteolysis during heat shock and oxidative stress. Aggregated proteins bound to the IbpAB complex are more efficiently refolded and reactivated by the ATP-dependent chaperone systems ClpB and DnaK DnaJ GrpE. Its activity is ATP- independent	-2.99713	1.23605e-07
DN756_00065	ibpB	O	Associates with aggregated proteins, together with IbpA, to stabilize and protect them from irreversible denaturation and extensive proteolysis during heat shock and oxidative stress. Aggregated proteins bound to the IbpAB complex are more efficiently refolded and reactivated by the ATP-dependent chaperone systems ClpB and DnaK DnaJ GrpE. Its activity is ATP- independent	-1.35784	0.00215637
DN756_00070	yidE	U	transport protein	-1.32651	1.02831e-12
DN756_00075	avtA	E	Aminotransferase class I and II	1.33241	2.27728e-08
DN756_00080	DN756_00080	S	hypothetical protein	-1.55546	8.98505e-05
DN756_00095	malS	G	Alpha-amylase domain	-3.17417	1.75195e-40
DN756_00135	glyQ	J	glycyl-tRNA synthetase alpha subunit	2.01508	1.07992e-14
DN756_00140	glyS	J	Beta subunit	1.14325	1.30397e-06
DN756_00145	DN756_00145	S	hypothetical protein	-1.61743	6.83804e-14
DN756_00170	yibL	S	Protein of uncharacterised function (DUF2810)	-1.40512	4.60322e-09
DN756_00200	fdoG	C	Molybdopterin oxidoreductase Fe4S4 domain	-3.60709	3.64709e-54
DN756_00205	fdoG	C	formate dehydrogenase	-4.01896	5.31328e-59
DN756_00210	fdoH	C	formate dehydrogenase	-3.8024	3.22302e-60
DN756_00215	fdoI	C	formate-DH-gamm formate dehydrogenase, gamma subunit	-2.42508	5.40086e-29
DN756_00235	DN756_00235	L	Transposase	-1.10535	5.49308e-07
DN756_00240	DN756_00240	S	hypothetical protein	-1.82456	1.55117e-11
DN756_00245	DN756_00245	S	Protein of unknown function (DUF4225)	-1.35325	0.00424751
DN756_00260	mdfA	G	multidrug translocase MdfA	1.9063	4.79981e-24
DN756_00265	DN756_00265	L	transposase activity	-1.64269	2.45886e-11
DN756_00310	xylF	G	xylF D-xylose ABC transporter, D-xylose-binding protein	-2.9193	1.76165e-22
DN756_00315	xylG	G	Part of the ABC transporter complex XylFGH involved in xylose import. Responsible for energy coupling to the transport system	-1.56213	6.08114e-10
DN756_00325	xylR	K	helix_turn_helix, arabinose operon control protein	-1.56608	1.1001e-18
DN756_00330	DN756_00330	L	Belongs to the 'phage' integrase family	-1.61562	1.64637e-17
DN756_00360	yclP	P	Iron ABC transporter, ATP-binding protein	2.40101	1.30549e-16
DN756_00365	fatC	P	Belongs to the binding-protein-dependent transport system permease family. FecCD subfamily	4.36767	8.53323e-29
DN756_00370	feuB	P	Belongs to the binding-protein-dependent transport system permease family. FecCD subfamily	5.00236	1.54484e-83
DN756_00375	fatB	P	Periplasmic binding protein	4.08788	2.57857e-86
DN756_00400	hutU	E	Catalyzes the conversion of urocanate to 4-imidazolone- 5-propionate	-6.52154	3.89761e-60
DN756_00405	hutH	E	Histidine ammonia-lyase	-5.45252	9.88101e-37
DN756_00410	proY	E	Amino acid permease	-2.41566	5.12361e-18
DN756_00425	uhpA	K	Bacterial regulatory proteins, luxR family	-2.44696	6.91601e-41
DN756_00430	uhpB	T	MASE1	-2.18231	2.27714e-31
DN756_00435	uhpC	G	regulatory protein UhpC	-1.024	1.34268e-08
DN756_00440	DN756_00440	S	hypothetical protein	-1.81068	7.87016e-10
DN756_00455	DN756_00455	S	hypothetical protein	-2.30926	1.37131e-25
DN756_00495	lptD	M	Oligogalacturonate-specific porin protein (KdgM)	-2.72661	1.44648e-07
DN756_00510	dctA	U	Responsible for the transport of dicarboxylates such as succinate, fumarate, and malate	-3.42162	7.75476e-57
DN756_00545	yhjD	S	Virulence factor BrkB	1.15959	1.26833e-09
DN756_00580	DN756_00580	S	hypothetical protein	-1.4622	8.90117e-07
DN756_00585	cdaR	T	Putative sugar diacid recognition	-1.45659	8.10829e-15
DN756_00620	uspA	T	Universal stress protein	-2.11435	2.07558e-18
DN756_00625	uspB	S	universal stress protein B	-1.65826	1.31863e-15
DN756_00630	pitA	U	low-affinity inorganic phosphate transporter 1	1.14973	1.01335e-07
DN756_00640	virA	T	PAS fold	-1.91056	1.62844e-27
DN756_00675	DN756_00675	K	Transcriptional regulatory protein, C terminal	-1.79613	9.4811e-20
DN756_00685	DN756_00685	S	hypothetical protein	2.36458	3.69331e-14
DN756_00700	gntT	E	GntP family permease	-1.66869	5.72488e-19
DN756_00705	idnK	F	Gluconokinase	-1.7177	5.46937e-13
DN756_00710	DN756_00710	L	DNA RNA non-specific endonuclease	-1.36219	0.000575596
DN756_00735	DN756_00735	S	hypothetical protein	1.66548	6.67998e-10
DN756_00740	DN756_00740	S	hypothetical protein	1.17594	3.95205e-06
DN756_00745	DN756_00745	L	30 bp terminal inverted repeat of ISCro1, contains 12 mismatches	1.33444	0.00187663
DN756_00780	glgP	G	Phosphorylase is an important allosteric enzyme in carbohydrate metabolism. Enzymes from different sources differ in their regulatory mechanisms and in their natural substrates. However, all known phosphorylases share catalytic and structural properties	-1.07403	5.88742e-05
DN756_00790	DN756_00790	S	hypothetical protein	-1.32915	6.05587e-05
DN756_00825	glpE	P	Catalyzes, although with low efficiency, the sulfur transfer reaction from thiosulfate to cyanide	-1.2817	4.95457e-12
DN756_00830	malT	K	Positively regulates the transcription of the maltose regulon whose gene products are responsible for uptake and catabolism of malto-oligosaccharides. Binds and recognizes a DNA motif (called the malT box) 5'-GGA TG GA-3'	-1.43631	4.22997e-11
DN756_00835	malP	G	Phosphorylase is an important allosteric enzyme in carbohydrate metabolism. Enzymes from different sources differ in their regulatory mechanisms and in their natural substrates. However, all known phosphorylases share catalytic and structural properties	-4.65453	7.04727e-61
DN756_00840	malQ	G	4-alpha-glucanotransferase	-3.24361	2.40769e-41
DN756_00870	feoB	P	transporter of a GTP-driven Fe(2 ) uptake system	1.0279	3.62671e-08
DN756_00900	pckA	F	Involved in the gluconeogenesis. Catalyzes the conversion of oxaloacetate (OAA) to phosphoenolpyruvate (PEP) through direct phosphoryl transfer between the nucleoside triphosphate and OAA	-3.29074	3.09024e-33
DN756_01085	DN756_01085	S	hypothetical protein	2.18371	0.00318587
DN756_01100	ner	K	transcriptional regulator	-1.07443	0.003336
DN756_01110	mrcA	M	PBP_1a_fam penicillin-binding , 1A family protein	1.99043	2.93071e-14
DN756_01145	aroK	F	Catalyzes the specific phosphorylation of the 3-hydroxyl group of shikimic acid using ATP as a cosubstrate	1.11126	7.96576e-07
DN756_01150	aroB	E	Catalyzes the conversion of 3-deoxy-D-arabino- heptulosonate 7-phosphate (DAHP) to dehydroquinate (DHQ)	1.30733	6.35156e-09
DN756_01215	oprC	P	membrane receptor protein	3.97424	6.24881e-58
DN756_01220	galS_1	K	Transcriptional regulator, LacI family	-2.68374	4.14047e-39
DN756_01225	celF	G	Glycosyl hydrolase	-3.4523	3.19246e-56
DN756_01250	yhfK	S	YCCS_YHJK integral membrane , YccS YhfK family protein	-1.38189	1.22229e-13
DN756_01285	yheU	S	Belongs to the UPF0270 family	1.508	7.00003e-09
DN756_01290	yheT	S	alpha/beta hydrolase fold	1.4044	2.78316e-09
DN756_01295	eamB_1	E	LysE type translocator	1.00742	2.45154e-07
DN756_01365	fkpA	M	peptidyl-prolyl cis-trans isomerase	1.11617	5.96178e-07
DN756_01390	rpsL	J	Interacts with and stabilizes bases of the 16S rRNA that are involved in tRNA selection in the A site and with the mRNA backbone. Located at the interface of the 30S and 50S subunits, it traverses the body of the 30S subunit contacting proteins on the other side and probably holding the rRNA structure together. The combined cluster of proteins S8, S12 and S17 appears to hold together the shoulder…	1.41637	5.80541e-08
DN756_01395	rpsG	J	One of the primary rRNA binding proteins, it binds directly to 16S rRNA where it nucleates assembly of the head domain of the 30S subunit. Is located at the subunit interface close to the decoding center, probably blocks exit of the E-site tRNA	1.51694	9.67482e-10
DN756_01400	fusA	J	Catalyzes the GTP-dependent ribosomal translocation step during translation elongation. During this step, the ribosome changes from the pre-translocational (PRE) to the post- translocational (POST) state as the newly formed A-site-bound peptidyl-tRNA and P-site-bound deacylated tRNA move to the P and E sites, respectively. Catalyzes the coordinated movement of the two tRNA molecules, the mRNA and…	1.66132	1.90257e-10
DN756_01405	DN756_01405	S	hypothetical protein	1.98223	0.00812241
DN756_01410	tuf	J	This protein promotes the GTP-dependent binding of aminoacyl-tRNA to the A-site of ribosomes during protein biosynthesis	1.14554	1.05694e-06
DN756_01425	bfd	P	BFD-like [2Fe-2S] binding domain	4.30338	3.22074e-65
DN756_01435	rpsJ	J	Involved in the binding of tRNA to the ribosomes	2.75945	2.94457e-25
DN756_01440	rplC	J	One of the primary rRNA binding proteins, it binds directly near the 3'-end of the 23S rRNA, where it nucleates assembly of the 50S subunit	2.79501	2.3049e-25
DN756_01445	rplD	J	Forms part of the polypeptide exit tunnel	2.67181	2.56295e-25
DN756_01450	rplW	J	One of the early assembly proteins it binds 23S rRNA. One of the proteins that surrounds the polypeptide exit tunnel on the outside of the ribosome. Forms the main docking site for trigger factor binding to the ribosome	2.4629	1.8288e-24
DN756_01455	rplB	J	One of the primary rRNA binding proteins. Required for association of the 30S and 50S subunits to form the 70S ribosome, for tRNA binding and peptide bond formation. It has been suggested to have peptidyltransferase activity	2.11482	3.73267e-19
DN756_01460	rpsS	J	Protein S19 forms a complex with S13 that binds strongly to the 16S ribosomal RNA	1.88281	2.65563e-17
DN756_01465	rplV	J	The globular domain of the protein is located near the polypeptide exit tunnel on the outside of the subunit, while an extended beta-hairpin is found that lines the wall of the exit tunnel in the center of the 70S ribosome	1.69516	9.75861e-15
DN756_01470	rpsC	J	Binds the lower part of the 30S subunit head. Binds mRNA in the 70S ribosome, positioning it for translation	1.33757	4.90548e-09
DN756_01475	rplP	J	Binds 23S rRNA and is also seen to make contacts with the A and possibly P site tRNAs	1.04005	3.5666e-06
DN756_01480	rpmC	J	One of the stabilizing components for the large ribosomal subunit	1.01805	6.16353e-06
DN756_01490	rplN	J	Binds to 23S rRNA. Forms part of two intersubunit bridges in the 70S ribosome	1.34506	1.47899e-07
DN756_01495	rplX	J	One of the proteins that surrounds the polypeptide exit tunnel on the outside of the subunit	1.17862	4.90023e-06
DN756_01500	rplE	J	This is 1 of the proteins that binds and probably mediates the attachment of the 5S RNA into the large ribosomal subunit, where it forms part of the central protuberance. In the 70S ribosome it contacts protein S13 of the 30S subunit (bridge B1b), connecting the 2 subunits	1.19468	4.34887e-07
DN756_01505	rpsN	J	Binds 16S rRNA, required for the assembly of 30S particles and may also be responsible for determining the conformation of the 16S rRNA at the A site	1.23107	1.41065e-07
DN756_01510	rpsH	J	One of the primary rRNA binding proteins, it binds directly to 16S rRNA central domain where it helps coordinate assembly of the platform of the 30S subunit	1.37405	4.08632e-09
DN756_01515	rplF	J	This protein binds to the 23S rRNA, and is important in its secondary structure. It is located near the subunit interface in the base of the L7 L12 stalk, and near the tRNA binding site of the peptidyltransferase center	1.31531	2.32664e-08
DN756_01520	rplR	J	This is one of the proteins that binds and probably mediates the attachment of the 5S RNA into the large ribosomal subunit, where it forms part of the central protuberance	1.26763	4.8441e-07
DN756_01525	rpsE	J	Located at the back of the 30S subunit body where it stabilizes the conformation of the head with respect to the body	1.18936	6.87002e-07
DN756_01530	rpmD	J	ribosomal protein L30	1.27435	7.0065e-08
DN756_01535	rplO	J	Binds to the 23S rRNA	1.38618	3.63272e-09
DN756_01540	secY	U	The central subunit of the protein translocation channel SecYEG. Consists of two halves formed by TMs 1-5 and 6-10. These two domains form a lateral gate at the front which open onto the bilayer between TMs 2 and 7, and are clamped together by SecE at the back. The channel is closed by both a pore ring composed of hydrophobic SecY resides and a short helix (helix 2A) on the extracellular side of …	1.27545	5.45038e-08
DN756_01550	rpsM	J	Located at the top of the head of the 30S subunit, it contacts several helices of the 16S rRNA. In the 70S ribosome it contacts the 23S rRNA (bridge B1a) and protein L5 of the 50S subunit (bridge B1b), connecting the 2 subunits	1.39079	1.37415e-09
DN756_01555	rpsK	J	Located on the platform of the 30S subunit, it bridges several disparate RNA helices of the 16S rRNA. Forms part of the Shine-Dalgarno cleft in the 70S ribosome	1.5939	9.69075e-12
DN756_01560	rpsD	J	One of the primary rRNA binding proteins, it binds directly to 16S rRNA where it nucleates assembly of the body of the 30S subunit	1.52242	1.04307e-10
DN756_01565	rpoA	K	DNA-dependent RNA polymerase catalyzes the transcription of DNA into RNA using the four ribonucleoside triphosphates as substrates	1.52706	2.08383e-11
DN756_01570	rplQ	J	ribosomal protein L17	1.56336	1.24365e-11
DN756_01660	DN756_01660	S	hypothetical protein	-1.05473	4.61745e-06
DN756_01690	DN756_01690	S	hypothetical protein	-1.23901	8.45329e-09
DN756_01715	secE	U	Essential subunit of the Sec protein translocation channel SecYEG. Clamps together the 2 halves of SecY. May contact the channel plug during translocation	1.54833	1.0133e-12
DN756_01720	nusG	K	Participates in transcription elongation, termination and antitermination. In the absence of Rho, increases the rate of transcription elongation by the RNA polymerase (RNAP), probably by partially suppressing pausing. In the presence of Rho, modulates most Rho-dependent termination events by interacting with the RNAP to render the complex more susceptible to the termination activity of Rho. May b…	1.49222	3.20344e-11
DN756_01725	rplK	J	Forms part of the ribosomal stalk which helps the ribosome interact with GTP-bound translation factors	1.55093	1.15126e-08
DN756_01730	rplA	J	Binds directly to 23S rRNA. The L1 stalk is quite mobile in the ribosome, and is involved in E site tRNA release	1.37926	5.62711e-08
DN756_01735	rplJ	J	Forms part of the ribosomal stalk, playing a central role in the interaction of the ribosome with GTP-bound translation factors	1.68966	3.53044e-09
DN756_01740	rplL	J	Forms part of the ribosomal stalk which helps the ribosome interact with GTP-bound translation factors. Is thus essential for accurate translation	1.47769	2.38101e-07
DN756_01745	rpoB	K	DNA-dependent RNA polymerase catalyzes the transcription of DNA into RNA using the four ribonucleoside triphosphates as substrates	1.8713	3.92295e-12
DN756_01750	rpoC	K	DNA-dependent RNA polymerase catalyzes the transcription of DNA into RNA using the four ribonucleoside triphosphates as substrates	1.05372	8.45961e-06
DN756_01765	thiG	H	Catalyzes the rearrangement of 1-deoxy-D-xylulose 5- phosphate (DXP) to produce the thiazole phosphate moiety of thiamine. Sulfur is provided by the thiocarboxylate moiety of the carrier protein ThiS. In vitro, sulfur can be provided by H(2)S	1.07241	0.00014815
DN756_01775	thiF	H	ThiF family	1.35058	3.55293e-06
DN756_01780	thiE	H	Condenses 4-methyl-5-(beta-hydroxyethyl)thiazole monophosphate (THZ-P) and 2-methyl-4-amino-5-hydroxymethyl pyrimidine pyrophosphate (HMP-PP) to form thiamine monophosphate (TMP)	1.25992	7.4573e-06
DN756_01785	thiC	H	Catalyzes the synthesis of the hydroxymethylpyrimidine phosphate (HMP-P) moiety of thiamine from aminoimidazole ribotide (AIR) in a radical S-adenosyl-L-methionine (SAM)-dependent reaction	1.47291	9.27014e-05
DN756_01790	rsd	K	Binds RpoD and negatively regulates RpoD-mediated transcription activation by preventing the interaction between the primary sigma factor RpoD with the catalytic core of the RNA polymerase and with promoter DNA. May be involved in replacement of the RNA polymerase sigma subunit from RpoD to RpoS during the transition from exponential growth to the stationary phase	-1.26854	1.50601e-09
DN756_01830	purD	F	Glycinamide ribonucleotide synthetase	1.01275	0.0014487
DN756_01835	purH	F	bifunctional purine biosynthesis protein PurH	1.8369	3.58415e-06
DN756_01875	DN756_01875	S	hypothetical protein	-2.20201	4.63303e-13
DN756_01890	aceB	C	malate synthase A	-1.4953	4.88076e-11
DN756_01895	aceA	C	Isocitrate lyase	-1.80803	2.04766e-14
DN756_01900	aceK	F	Bifunctional enzyme which can phosphorylate or dephosphorylate isocitrate dehydrogenase (IDH) on a specific serine residue. This is a regulatory mechanism which enables bacteria to bypass the Krebs cycle via the glyoxylate shunt in response to the source of carbon. When bacteria are grown on glucose, IDH is fully active and unphosphorylated, but when grown on acetate or ethanol, the activity of I…	-1.28409	4.43422e-11
DN756_01905	iclR	K	IclR family transcriptional regulator	-1.60954	2.69999e-16
DN756_01930	psiE	S	Protein PsiE homolog	1.32623	6.5275e-10
DN756_01940	malF	G	Maltose transport system permease protein MalF P2 domain	-3.62042	1.70624e-45
DN756_01945	malE	G	Bacterial extracellular solute-binding protein	-4.7587	1.23743e-55
DN756_01950	glgE	G	Alpha amylase catalytic	-7.74287	3.67413e-137
DN756_01955	malK	E	Part of the ABC transporter complex MalEFGK involved in maltose maltodextrin import. Responsible for energy coupling to the transport system	-6.24198	8.68421e-106
DN756_01960	lamB	M	Involved in the transport of maltose and maltodextrins	-6.21473	2.04092e-98
DN756_01965	malM	S	Maltose operon periplasmic protein	-2.64336	1.49524e-23
DN756_02130	DN756_02130	G	Xylose isomerase-like TIM barrel	-1.1904	1.12255e-08
DN756_02135	DN756_02135	S	Oxidoreductase family, NAD-binding Rossmann fold	-1.53777	6.09429e-14
DN756_02140	DN756_02140	K	AraC-like ligand binding domain	-1.48119	1.60224e-14
DN756_02145	rbsD	G	RbsD / FucU transport protein family	-1.20293	1.00903e-08
DN756_02160	ssuE	C	NADPH-dependent FMN reductase	-1.14617	0.000735733
DN756_02195	pbuG	S	Permease family	1.70285	2.0608e-05
DN756_02215	lpxL	M	Catalyzes the transfer of palmitoleate from palmitoleoyl-acyl carrier protein (ACP) to Kdo(2)-lipid IV(A) to form Kdo(2)-(palmitoleoyl)-lipid IV(A)	1.26294	2.44066e-07
DN756_02220	rbsB13	G	Periplasmic binding protein	-2.78674	2.04842e-29
DN756_02225	DN756_02225	G	to Carbohydrate uptake ABC transporter 2 (CUT2) family, ATP-binding protein of Bacteria UniRef RepID A7FLU5_YERP3	-1.56409	7.31452e-10
DN756_02230	rbsC_7	U	Belongs to the binding-protein-dependent transport system permease family	-1.04551	1.20246e-05
DN756_02280	DN756_02280	S	hypothetical protein	-1.67447	4.1905e-14
DN756_02285	slyB	M	Glycine zipper 2TM domain	-1.14978	1.01264e-08
DN756_02290	DN756_02290	S	Metallo-beta-lactamase superfamily	-1.80928	5.20481e-23
DN756_02295	DN756_02295	I	NAD-binding of NADP-dependent 3-hydroxyisobutyrate dehydrogenase	-2.05125	5.18668e-31
DN756_02300	DN756_02300	S	Carboxymuconolactone decarboxylase family	-1.03172	5.33984e-05
DN756_02330	fis	K	Activates ribosomal RNA transcription. Plays a direct role in upstream activation of rRNA promoters	1.96516	1.44817e-13
DN756_02335	dusB	J	Catalyzes the synthesis of 5,6-dihydrouridine (D), a modified base found in the D-loop of most tRNAs, via the reduction of the C5-C6 double bond in target uridines	1.39588	8.68928e-07
DN756_02345	panF	H	Belongs to the sodium solute symporter (SSF) (TC 2.A.21) family	1.05161	1.18157e-08
DN756_02350	yhdT	S	Protein of unknown function (DUF997)	1.6087	1.63601e-08
DN756_02355	accC	F	acetyl-CoA carboxylase biotin carboxylase	1.24709	2.81807e-07
DN756_02360	accB	I	first, biotin carboxylase catalyzes the carboxylation of the carrier protein and then the transcarboxylase transfers the carboxyl group to form malonyl-CoA	1.15171	1.56787e-06
DN756_02380	yhdH	C	Zinc-binding dehydrogenase	-1.03727	3.39982e-08
DN756_02390	mreB	D	Rod shape-determining protein MreB	1.65282	1.612e-11
DN756_02395	mreC	M	Involved in formation and maintenance of cell shape	2.50279	3.02272e-22
DN756_02400	mreD	M	Involved in formation of the rod shape of the cell. May also contribute to regulation of formation of penicillin-binding proteins	2.50731	4.10444e-25
DN756_02405	maf	D	Maf-like protein	2.1948	2.4326e-19
DN756_02470	aaeR	K	LysR substrate binding domain	-1.30024	1.42443e-12
DN756_02475	aaeX	S	Protein of unknown function (DUF1656)	1.27079	3.42115e-05
DN756_02485	aaeB	U	Forms an efflux pump with AaeA. Could function as a metabolic relief valve, allowing to eliminate certain compounds when they accumulate to high levels in the cell	1.06165	1.57481e-08
DN756_02520	cybC	C	Cytochrome b562	-1.19973	1.44814e-10
DN756_02525	rnk	K	May act as an anti-Gre factor	-2.54231	1.37173e-38
DN756_02535	treB	G	PTS system, trehalose-specific IIBC component	-1.14349	3.57352e-09
DN756_02550	ridA	J	Endoribonuclease L-PSP	1.43457	1.18464e-09
DN756_02575	rapZ	S	Modulates the synthesis of GlmS, by affecting the processing and stability of the regulatory small RNA GlmZ. When glucosamine-6-phosphate (GlcN6P) concentrations are high in the cell, RapZ binds GlmZ and targets it to cleavage by RNase E. Consequently, GlmZ is inactivated and unable to activate GlmS synthesis. Under low GlcN6P concentrations, RapZ is sequestered and inactivated by an other regula…	1.43421	3.58593e-09
DN756_02590	hpf	J	sigma(54) modulation protein	-1.03651	1.1741e-05
DN756_02695	DN756_02695	S	hypothetical protein	1.12539	0.000948263
DN756_02720	gltB	E	Glutamate synthase NADPH large chain	1.20716	6.58697e-07
DN756_02730	DN756_02730	S	hypothetical protein	-1.62224	0.000448053
DN756_02735	arcB	T	PhoQ Sensor	-1.68471	8.02184e-16
DN756_02740	DN756_02740	S	hypothetical protein	-1.15611	1.08666e-09
DN756_02745	elbB	Q	Displays glyoxalase activity, catalyzing the conversion of glyoxal to glycolate	-1.55524	5.07851e-12
DN756_02750	mtgA	M	Peptidoglycan polymerase that catalyzes glycan chain elongation from lipid-linked precursors	-1.02967	1.54923e-07
DN756_02785	DN756_02785	S	hypothetical protein	-2.04303	9.30479e-10
DN756_02825	DN756_02825	S	hypothetical protein	-1.58981	7.67656e-09
DN756_02840	yqjA	S	Inner membrane protein yqjA	1.0448	3.34291e-08
DN756_02880	sstT	U	Involved in the import of serine and threonine into the cell, with the concomitant import of sodium (symport system)	-2.35683	4.81166e-26
DN756_02905	fadH	C	2,4-dienoyl-CoA reductase	-3.4736	2.94883e-37
DN756_02910	hdeD	S	Short repeat of unknown function (DUF308)	-1.80884	1.32745e-09
DN756_02915	DN756_02915	S	hypothetical protein	-1.58871	7.69216e-10
DN756_02965	DN756_02965	S	hypothetical protein	-1.02534	0.00397168
DN756_02970	DN756_02970	U	adhes_NPXG filamentous hemagglutinin family N-terminal domain protein	-2.78664	1.40539e-37
DN756_03015	DN756_03015	U	adhes_NPXG filamentous hemagglutinin family N-terminal domain protein	-1.21751	1.68917e-06
DN756_03035	ugpC	E	TOBE domain	-1.13964	4.40763e-10
DN756_03105	DN756_03105	E	DegT/DnrJ/EryC1/StrS aminotransferase family	-3.23323	6.67088e-57
DN756_03110	DN756_03110	C	Na+/H+ antiporter family	-1.56798	2.96022e-15
DN756_03115	DN756_03115	S	Polyketide cyclase / dehydrase and lipid transport	-2.56553	6.29855e-10
DN756_03200	DN756_03200	K	AntA/AntB antirepressor	1.3557	0.00160089
DN756_03280	DN756_03280	S	Protein of unknown function (DUF3892)	-1.88652	2.35949e-14
DN756_03290	DN756_03290	S	hypothetical protein	-1.41506	1.39699e-10
DN756_03295	DN756_03295	S	hypothetical protein	-1.17631	0.000513645
DN756_03310	rpsU	J	Belongs to the bacterial ribosomal protein bS21 family	1.41771	2.07527e-06
DN756_03330	uppP	V	Catalyzes the dephosphorylation of undecaprenyl diphosphate (UPP). Confers resistance to bacitracin	1.29595	1.10197e-11
DN756_03370	yqiC	S	Membrane fusogenic activity	-1.11692	1.63065e-07
DN756_03415	cpdA	S	Hydrolyzes cAMP to 5'-AMP. Plays an important regulatory role in modulating the intracellular concentration of cAMP, thereby influencing cAMP-dependent processes	-1.16759	3.39522e-08
DN756_03435	mdaB	S	Flavodoxin-like fold	1.28835	2.49983e-10
DN756_03485	yqhD	C	Iron-containing alcohol dehydrogenase	-1.5654	1.08464e-14
DN756_03490	yqhC	K	AraC-type transcriptional regulator N-terminus	-0.995964	6.41927e-08
DN756_03495	yghB	S	SNARE associated Golgi protein	-1.37398	2.14525e-15
DN756_03505	exbB	U	MotA TolQ ExbB proton channel family protein	4.9006	1.75329e-88
DN756_03510	exbD	U	transport protein ExbD	4.51163	2.14815e-84
DN756_03520	tadG	U	Pilus assembly protein TadG	1.10111	0.00179356
DN756_03525	tadF	S	Putative tight adherence pilin protein F	1.02702	2.24921e-05
DN756_03610	papC	U	outer membrane usher protein	-1.61886	5.03096e-20
DN756_03615	DN756_03615	M	Pili assembly chaperone PapD, C-terminal domain	-1.30354	5.65728e-08
DN756_03630	DN756_03630	S	Protein conserved in bacteria	1.22887	7.0065e-08
DN756_03805	slyB	M	Glycine zipper 2TM domain	-2.16308	2.34143e-19
DN756_03840	DN756_03840	S	hypothetical protein	-1.99899	1.39512e-07
DN756_03845	DN756_03845	S	hypothetical protein	-2.3443	0.000969373
DN756_03895	DN756_03895	M	TonB dependent receptor	4.30365	3.61809e-40
DN756_03950	gntP	E	GntP family permease	-2.36823	3.29376e-35
DN756_04000	DN756_04000	M	RHS protein	1.31746	1.34268e-08
DN756_04005	DN756_04005	S	Immunity protein 26	1.07235	9.82872e-07
DN756_04035	sdcS	P	Sodium sulfate symporter-family protein	-1.53646	1.62752e-17
DN756_04040	degA	K	Periplasmic binding protein-like domain	-1.0329	5.08582e-07
DN756_04045	DN756_04045	G	Cellulase (glycosyl hydrolase family 5)	-2.10556	1.87465e-21
DN756_04055	iutA	H	to Ferric aerobactin receptor of Bacteria UniRef RepID IUTA_ECOLX	4.51429	1.1963e-18
DN756_04060	iucD	Q	siderophore biosynthesis protein IucD	1.69696	4.4961e-07
DN756_04065	iucC	Q	aerobactin siderophore biosynthesis protein IucC	2.9393	2.23285e-20
DN756_04070	iucB	J	Acetyltransferase (GNAT) domain	3.87054	2.13992e-33
DN756_04075	iucA	Q	to Aerobactin siderophore biosynthesis protein iucA of Bacteria UniRef RepID IUCA_ECOLX	4.89093	1.60975e-68
DN756_04080	DN756_04080	P	to ShiF protein of Bacteria UniRef RepID Q6KD49_ECOLX	5.51188	2.07687e-113
DN756_04085	DN756_04085	S	hypothetical protein	6.13938	9.8679e-68
DN756_04110	DN756_04110	S	CAAX protease self-immunity	-1.36347	0.00109893
DN756_04215	DN756_04215	G	Periplasmic binding protein domain	-4.47378	4.10095e-84
DN756_04220	DN756_04220	G	ATPases associated with a variety of cellular activities	-3.39783	7.79604e-69
DN756_04225	DN756_04225	P	Branched-chain amino acid transport system / permease component	-2.13099	4.83383e-30
DN756_04230	DN756_04230	P	TonB dependent receptor	1.30496	4.47072e-09
DN756_04235	DN756_04235	P	Periplasmic binding protein	1.09102	6.00434e-05
DN756_04250	mutY	L	A G-specific adenine glycosylase	1.12142	7.33434e-10
DN756_04255	trmB	J	Catalyzes the formation of N(7)-methylguanine at position 46 (m7G46) in tRNA	1.03899	7.03228e-08
DN756_04275	DN756_04275	Q	to COG2931 RTX toxins and related Ca2 -binding proteins of Yersinia	-1.46916	1.97948e-12
DN756_04310	yggR	N	twitching motility	-1.36998	4.26198e-15
DN756_04330	yqgE	K	Belongs to the UPF0301 (AlgH) family	1.1626	3.61688e-07
DN756_04335	gshB	F	Belongs to the prokaryotic GSH synthase family	1.19572	2.98981e-07
DN756_04340	rsmE	J	Specifically methylates the N3 position of the uracil ring of uridine 1498 (m3U1498) in 16S rRNA. Acts on the fully assembled 30S ribosomal subunit	1.76393	1.37385e-14
DN756_04360	metK	H	Catalyzes the formation of S-adenosylmethionine (AdoMet) from methionine and ATP. The overall synthetic reaction is composed of two sequential steps, AdoMet formation and the subsequent tripolyphosphate hydrolysis which occurs prior to release of AdoMet from the enzyme	1.04479	2.7394e-05
DN756_04425	argO	U	Involved in the export of arginine. Important to control the intracellular level of arginine and the correct balance between arginine and lysine	1.18616	6.08442e-07
DN756_04440	rpiA	G	Catalyzes the reversible conversion of ribose-5- phosphate to ribulose 5-phosphate	-1.04092	1.34983e-07
DN756_04450	fthC	H	Belongs to the 5-formyltetrahydrofolate cyclo-ligase family	-1.06776	1.26782e-07
DN756_04455	DN756_04455	S	hypothetical protein	-1.76777	3.63091e-08
DN756_04465	DN756_04465	S	hypothetical protein	-1.47147	2.22905e-09
DN756_04495	gcvT	E	The glycine cleavage system catalyzes the degradation of glycine	-1.02581	0.000821887
DN756_04500	gcvH	E	The glycine cleavage system catalyzes the degradation of glycine. The H protein shuttles the methylamine group of glycine from the P protein to the T protein	-1.12287	1.05668e-05
DN756_04510	DN756_04510	S	Lipocalin-like domain	-1.12208	1.30609e-06
DN756_04530	yqfA	S	hemolysin III	-1.29528	5.91868e-12
DN756_04535	DN756_04535	S	Predicted small integral membrane protein (DUF2165)	1.66703	6.8619e-16
DN756_04595	lysS	J	Belongs to the class-II aminoacyl-tRNA synthetase family	1.30648	9.96062e-08
DN756_04600	DN756_04600	S	hypothetical protein	-1.01182	0.00607373
DN756_04660	VY92_04245	S	Protein of unknown function (DUF2597)	-1.25781	0.00920419
DN756_04765	DN756_04765	S	Protein of unknown function (DUF3142)	-1.20722	1.78787e-10
DN756_04785	DN756_04785	S	Domain of Unknown Function with PDB structure (DUF3861)	1.01431	1.45169e-06
DN756_04795	yaeF	M	Permuted papain-like amidase enzyme, YaeF/YiiX, C92 family	-2.75651	1.64346e-43
DN756_04805	VY92_02145	G	Periplasmic binding protein domain	-2.18304	8.17273e-24
DN756_04810	VY92_02140	G	Branched-chain amino acid transport system / permease component	-5.85587	9.70381e-147
DN756_04815	Z012_01010	G	ATPases associated with a variety of cellular activities	-6.30125	3.72431e-128
DN756_04820	ganK	E	TOBE domain	-2.98288	1.32843e-53
DN756_04825	cycB	G	Bacterial extracellular solute-binding protein	-3.22422	1.16406e-41
DN756_04830	malC	P	Binding-protein-dependent transport system inner membrane component	-3.7646	2.03182e-51
DN756_04835	ganQ	P	Binding-protein-dependent transport system inner membrane component	-3.67707	1.29374e-46
DN756_04840	ganB	G	Glycosyl hydrolase family 53	-3.67677	2.06901e-58
DN756_04845	bglY	G	Beta-galactosidase C-terminal domain	-1.80309	6.8567e-24
DN756_04850	DN756_04850	G	phosphotransferase system, EIIB	-1.27859	0.00145899
DN756_04855	lamB	G	Involved in the transport of maltose and maltodextrins	-3.10771	4.81623e-47
DN756_04860	lacI	K	helix_turn _helix lactose operon repressor	-2.19131	7.04361e-23
DN756_04875	cytR_1	K	Periplasmic binding protein-like domain	-2.06619	6.77406e-22
DN756_04880	DN756_04880	S	hypothetical protein	-1.26066	0.000115143
DN756_04895	YPO0843	S	Uncharacterized protein conserved in bacteria (DUF2264)	-1.08347	3.94397e-08
DN756_04900	ydeN	P	Type I phosphodiesterase / nucleotide pyrophosphatase	-1.53743	1.38215e-16
DN756_04905	Z012_03470	C	Iron-sulfur cluster-binding domain	-2.01622	9.42685e-26
DN756_04920	Z012_03490	G	Belongs to the metallo-dependent hydrolases superfamily. NagA family	-1.36047	6.43459e-13
DN756_04925	agaF	G	PTS system fructose IIA component	-1.66975	1.24937e-14
DN756_04930	agaD	G	PTS system mannose/fructose/sorbose family IID component	-2.25685	1.73909e-31
DN756_04935	agaC	G	PTS system sorbose-specific iic component	-2.28542	1.24733e-23
DN756_04940	agaV	G	pts system	-3.17641	5.68355e-35
DN756_04945	agaS	G	SIS domain	-2.54039	1.83334e-38
DN756_04955	agaR	K	Aga operon transcriptional repressor	-1.0646	6.17965e-06
DN756_04960	Z012_03425	P	Type I phosphodiesterase / nucleotide pyrophosphatase	-1.71986	3.36218e-19
DN756_04970	Z012_00010	I	Autotransporter beta-domain	-1.79243	1.8136e-11
DN756_04975	Z012_07760	S	OMPG-porin 1 family	-2.61678	7.43476e-33
DN756_04990	cah	P	Reversible hydration of carbon dioxide	-3.38716	1.55565e-44
DN756_05055	gspL	U	Type II secretion system protein L	-1.48006	0.00427796
DN756_05065	pilD	N	Cleaves type-4 fimbrial leader sequence and methylates the N-terminal (generally Phe) residue	-1.86092	0.000216824
DN756_05090	DN756_05090	S	Metallo-beta-lactamase superfamily	1.00433	7.38533e-06
DN756_05100	ydhP	G	Major facilitator Superfamily	1.67647	8.5168e-16
DN756_05175	lgt	M	Transfers the N-acyl diglyceride group on what will become the N-terminal cysteine of membrane lipoproteins	1.50167	7.55764e-15
DN756_05185	DN756_05185	S	hypothetical protein	-1.49067	0.000166927
DN756_05190	ppdA	U	Prepilin-type N-terminal cleavage methylation domain protein	-2.06585	2.89183e-23
DN756_05255	mltA	M	Murein-degrading enzyme. May play a role in recycling of muropeptides during cell elongation and or cell division	1.025	4.12719e-08
DN756_05285	ygdD	S	Protein of uncharacterised function (DUF423)	1.33445	5.88909e-10
DN756_05290	rlmM	J	Belongs to the class I-like SAM-binding methyltransferase superfamily. RNA methyltransferase RlmE family. RlmM subfamily	1.01892	3.19411e-08
DN756_05320	yqcC	S	tRNA pseudouridine synthase C	1.33699	5.80203e-12
DN756_05325	truC	J	RNA pseudouridylate synthase	1.58009	1.10398e-15
DN756_05335	yaeH	S	Belongs to the UPF0325 family	-1.97354	3.91722e-20
DN756_05340	dapD	E	Belongs to the transferase hexapeptide repeat family	-1.70163	3.13388e-14
DN756_05350	map	E	Methionine aminopeptidase, type I	1.12332	5.38739e-08
DN756_05355	rpsB	J	Belongs to the universal ribosomal protein uS2 family	1.94964	4.01933e-14
DN756_05360	tsf	J	Associates with the EF-Tu.GDP complex and induces the exchange of GDP to GTP. It remains bound to the aminoacyl-tRNA.EF- Tu.GTP complex up to the GTP hydrolysis stage on the ribosome	1.76641	1.14212e-12
DN756_05365	pyrH	F	Catalyzes the reversible phosphorylation of UMP to UDP	1.45381	2.67487e-08
DN756_05380	dxr	I	Catalyzes the NADP-dependent rearrangement and reduction of 1-deoxy-D-xylulose-5-phosphate (DXP) to 2-C-methyl-D-erythritol 4-phosphate (MEP)	-1.60833	1.00613e-13
DN756_05395	rseP	M	Peptidase family M50	1.13379	1.71721e-07
DN756_05400	bamA	M	Part of the outer membrane protein assembly complex, which is involved in assembly and insertion of beta-barrel proteins into the outer membrane. Constitutes, with BamD, the core component of the assembly machinery	1.21691	1.15979e-07
DN756_05410	lpxD	I	Catalyzes the N-acylation of UDP-3-O- (hydroxytetradecanoyl)glucosamine using 3-hydroxytetradecanoyl-ACP as the acyl donor. Is involved in the biosynthesis of lipid A, a phosphorylated glycolipid that anchors the lipopolysaccharide to the outer membrane of the cell	1.186	2.04251e-07
DN756_05415	fabZ	I	Involved in unsaturated fatty acids biosynthesis. Catalyzes the dehydration of short chain beta-hydroxyacyl-ACPs and long chain saturated and unsaturated beta-hydroxyacyl-ACPs	1.77684	4.52606e-14
DN756_05420	lpxA	I	Involved in the biosynthesis of lipid A, a phosphorylated glycolipid that anchors the lipopolysaccharide to the outer membrane of the cell	1.33431	7.83452e-08
DN756_05425	lpxB	I	Condensation of UDP-2,3-diacylglucosamine and 2,3- diacylglucosamine-1-phosphate to form lipid A disaccharide, a precursor of lipid A, a phosphorylated glycolipid that anchors the lipopolysaccharide to the outer membrane of the cell	1.10061	7.57954e-06
DN756_05430	rnhB	L	Endonuclease that specifically degrades the RNA of RNA- DNA hybrids	1.16389	8.90117e-07
DN756_05440	accA	I	Component of the acetyl coenzyme A carboxylase (ACC) complex. First, biotin carboxylase catalyzes the carboxylation of biotin on its carrier protein (BCCP) and then the CO(2) group is transferred by the carboxyltransferase to acetyl-CoA to form malonyl-CoA	1.06939	6.74887e-07
DN756_05455	YPO1063	C	Cytochrome C oxidase, cbb3-type, subunit III	-1.01304	1.26379e-08
DN756_05485	proS	J	Catalyzes the attachment of proline to tRNA(Pro) in a two-step reaction proline is first activated by ATP to form Pro- AMP and then transferred to the acceptor end of tRNA(Pro). As ProRS can inadvertently accommodate and process non-cognate amino acids such as alanine and cysteine, to avoid such errors it has two additional distinct editing activities against alanine. One activity is designated a…	1.52438	7.4701e-09
DN756_05525	DN756_05525	S	hypothetical protein	-1.09469	4.86939e-06
DN756_05570	mltD	M	membrane-bound lytic murein transglycosylase D	1.83329	1.31299e-09
DN756_05615	proW	E	glycine betaine L-proline transport system permease protein ProW	1.66007	3.95543e-13
DN756_05620	proV	E	glycine betaine L-proline transport	1.70294	2.79924e-16
DN756_05625	nrdF	F	Provides the precursors necessary for DNA synthesis. Catalyzes the biosynthesis of deoxyribonucleotides from the corresponding ribonucleotides	3.69576	3.73849e-51
DN756_05630	nrdE	F	Provides the precursors necessary for DNA synthesis. Catalyzes the biosynthesis of deoxyribonucleotides from the corresponding ribonucleotides	3.43173	1.85665e-60
DN756_05635	nrdI	F	Probably involved in ribonucleotide reductase function	3.62415	5.43469e-50
DN756_05640	nrdH	O	glrX_NrdH glutaredoxin-like NrdH family protein	3.91215	2.50307e-50
DN756_05645	DN756_05645	S	hypothetical protein	2.15461	6.16604e-22
DN756_05675	dppB	P	Binding-protein-dependent transport system inner membrane component	-1.04769	7.15839e-05
DN756_05750	kch	P	Potassium channel protein Kch	-1.10603	8.62533e-09
DN756_05770	chbB	G	IIB component	-2.84415	5.23929e-50
DN756_05775	celB	G	The phosphoenolpyruvate-dependent sugar phosphotransferase system (PTS), a major carbohydrate active - transport system, catalyzes the phosphorylation of incoming sugar substrates concomitant with their translocation across the cell membrane	-1.98078	2.52785e-23
DN756_05780	celC	G	PTS system, Lactose/Cellobiose specific IIA subunit	-1.05775	1.55521e-09
DN756_05785	chbR	K	Transcriptional regulator	-1.29401	5.59421e-12
DN756_05790	chbG	G	Involved in the degradation of chitin. ChbG is essential for growth on the acetylated chitooligosaccharides chitobiose and chitotriose but is dispensable for growth on cellobiose and chitosan dimer, the deacetylated form of chitobiose. Deacetylation of chitobiose-6-P and chitotriose-6-P is necessary for both the activation of the chb promoter by the regulatory protein ChbR and the hydrolysis of p…	-1.3502	6.06171e-12
DN756_05865	ybfA	S	Protein of unknown function (DUF2517)	1.6616	2.29877e-15
DN756_05880	phrB	L	Belongs to the DNA photolyase family	-1.19388	2.77045e-10
DN756_05885	cpdP	T	cAMP phosphodiesterases class-II	-1.7023	2.55468e-17
DN756_05890	ybgI	S	NIF3 (NGG1p interacting factor 3)	-1.44324	4.24485e-14
DN756_05930	grcA	S	Acts as a radical domain for damaged PFL and possibly other radical proteins	-1.19643	7.08433e-06
DN756_05945	srmB	J	DEAD-box RNA helicase involved in the assembly of the 50S ribosomal subunit at low temperature. Exhibits RNA-stimulated ATP hydrolysis and RNA unwinding activity	1.05454	5.12655e-07
DN756_06030	murQ	G	Specifically catalyzes the cleavage of the D-lactyl ether substituent of MurNAc 6-phosphate, producing GlcNAc 6- phosphate and D-lactate. Together with AnmK, is also required for the utilization of anhydro-N-acetylmuramic acid (anhMurNAc) either imported from the medium or derived from its own cell wall murein, and thus plays a role in cell wall recycling	-1.00938	4.45097e-08
DN756_06035	yfhB	E	haloacid dehalogenase-like hydrolase	1.13065	7.23119e-09
DN756_06050	purL	F	Phosphoribosylformylglycinamidine synthase involved in the purines biosynthetic pathway. Catalyzes the ATP-dependent conversion of formylglycinamide ribonucleotide (FGAR) and glutamine to yield formylglycinamidine ribonucleotide (FGAM) and glutamate	2.53968	1.29063e-09
DN756_06055	DN756_06055	S	hypothetical protein	2.18264	0.00174648
DN756_06095	DN756_06095	K	YhfZ C-terminal domain	-1.6435	1.99919e-10
DN756_06105	glyA	E	Catalyzes the reversible interconversion of serine and glycine with tetrahydrofolate (THF) serving as the one-carbon carrier. This reaction serves as the major source of one-carbon groups required for the biosynthesis of purines, thymidylate, methionine, and other important biomolecules. Also exhibits THF- independent aldolase activity toward beta-hydroxyamino acids, producing glycine and aldehyd…	0.999893	9.35252e-05
DN756_06130	MA20_06510	S	exported protein	-1.09645	0.000774173
DN756_06150	iscR	K	Regulates the transcription of several operons and genes involved in the biogenesis of Fe-S clusters and Fe-S-containing proteins	1.52744	6.20729e-13
DN756_06230	ndk	F	Major role in the synthesis of nucleoside triphosphates other than ATP. The ATP gamma phosphate is transferred to the NDP beta phosphate via a ping-pong mechanism, using a phosphorylated active-site intermediate	-2.04545	4.46395e-19
DN756_06235	rlmN	J	Specifically methylates position 2 of adenine 2503 in 23S rRNA and position 2 of adenine 37 in tRNAs	1.92869	1.24652e-13
DN756_06245	rodZ	S	Cytoskeletal protein that is involved in cell-shape control through regulation of the length of the long axis	1.47763	4.70331e-13
DN756_06290	guaB	F	Catalyzes the conversion of inosine 5'-phosphate (IMP) to xanthosine 5'-phosphate (XMP), the first committed and rate- limiting step in the de novo synthesis of guanine nucleotides, and therefore plays an important role in the regulation of cell growth	2.69038	5.06333e-15
DN756_06295	guaA	F	Catalyzes the synthesis of GMP from XMP	2.98533	1.14293e-25
DN756_06300	DN756_06300	S	Type VI secretion system effector, Hcp	1.17775	0.00106271
DN756_06375	ivy	S	Inhibitor of vertebrate lysozyme (Ivy)	1.44544	1.47707e-13
DN756_06510	purN	F	Catalyzes the transfer of a formyl group from 10- formyltetrahydrofolate to 5-phospho-ribosyl-glycinamide (GAR), producing 5-phospho-ribosyl-N-formylglycinamide (FGAR) and tetrahydrofolate	1.66687	3.37988e-06
DN756_06515	purM	F	Phosphoribosylformylglycinamidine cyclo-ligase	1.81726	7.63177e-08
DN756_06525	uraA	F	permease	1.01442	9.65168e-07
DN756_06565	gcvR	E	glycine cleavage system transcriptional repressor	1.43106	4.45245e-12
DN756_06615	yffB	P	Belongs to the ArsC family	1.38295	2.045e-12
DN756_06625	afuA	P	Bacterial extracellular solute-binding protein	-4.4006	5.1093e-30
DN756_06630	cysW_1	P	Binding-protein-dependent transport system inner membrane component	-4.26025	2.08924e-36
DN756_06635	potA_1	E	ATPases associated with a variety of cellular activities	-4.01534	4.49806e-39
DN756_06640	DN756_06640	S	hypothetical protein	-2.73486	1.59004e-08
DN756_06645	ydeN	P	Type I phosphodiesterase / nucleotide pyrophosphatase	-4.94951	8.4696e-102
DN756_06650	ydeM	C	Iron-sulfur cluster-binding domain	-4.12358	1.90273e-85
DN756_06680	napF	C	Ferredoxin-type protein NapF	-4.29746	4.52886e-72
DN756_06685	napD	P	NapD protein	-3.63637	8.10767e-10
DN756_06690	napA	C	Catalytic subunit of the nitrate reductase (NAP). Only expressed at high levels during aerobic growth. NapAB complex receives electrons from the membrane-anchored tetraheme protein NapC. Essential function for nitrate assimilation and may have a role in anaerobic metabolism	-2.23577	1.80036e-30
DN756_06695	napB	C	Electron transfer subunit of the periplasmic nitrate reductase complex NapAB	-2.67387	7.00028e-29
DN756_06710	maeB	C	NADP-dependent malic enzyme	-1.86367	8.94836e-18
DN756_06755	yfeX	P	Dyp_perox_fam Dyp-type peroxidase family protein	-1.13305	7.92095e-09
DN756_06845	patB	E	Aminotransferase class I and II	-2.46596	2.59608e-09
DN756_06850	DN756_06850	E	Creatinase/Prolidase N-terminal domain	-1.41152	6.63729e-12
DN756_06890	crr	G	phosphoenolpyruvate-dependent sugar phosphotransferase system, EIIA 1	1.32612	6.81268e-09
DN756_06895	ptsI	G	General (non sugar-specific) component of the phosphoenolpyruvate-dependent sugar phosphotransferase system (sugar PTS). This major carbohydrate active-transport system catalyzes the phosphorylation of incoming sugar substrates concomitantly with their translocation across the cell membrane. Enzyme I transfers the phosphoryl group from phosphoenolpyruvate (PEP) to the phosphoryl carrier protein (…	1.98095	5.02261e-18
DN756_06900	ptsH	G	PTS HPr component phosphorylation site	2.14767	3.87412e-18
DN756_06910	cysZ	U	High affinity, high specificity proton-dependent sulfate transporter, which mediates sulfate uptake. Provides the sulfur source for the cysteine synthesis pathway	1.65096	4.35561e-16
DN756_06955	gltX	J	Catalyzes the attachment of glutamate to tRNA(Glu) in a two-step reaction glutamate is first activated by ATP to form Glu-AMP and then transferred to the acceptor end of tRNA(Glu)	1.05508	3.06438e-06
DN756_06960	DN756_06960	S	hypothetical protein	-1.51251	0.000207061
DN756_06995	nupC	U	Belongs to the concentrative nucleoside transporter (CNT) (TC 2.A.41) family	1.96215	1.73674e-22
DN756_07000	mntH	P	H( )-stimulated, divalent metal cation uptake system	3.12054	8.96151e-48
DN756_07005	ypeC	S	Protein of uncharacterised function (DUF2502)	1.59853	2.75302e-15
DN756_07010	yghZ	C	Aldo/keto reductase family	-2.06171	8.0436e-25
DN756_07030	ybiU	S	Protein of uncharacterised function (DUF1479)	-1.19797	2.75124e-11
DN756_07090	dmsA	C	Molybdopterin oxidoreductase Fe4S4 domain	-1.09893	1.86181e-06
DN756_07105	DN756_07105	S	membrane	1.69575	1.20197e-09
DN756_07110	fbpC	P	Part of the ABC transporter complex FbpABC involved in Fe(3 ) ions import. Responsible for energy coupling to the transport system	2.28305	1.60927e-20
DN756_07115	sfuB	P	Binding-protein-dependent transport system inner membrane component	2.72854	6.82818e-38
DN756_07120	fbpA	P	Bacterial extracellular solute-binding protein	3.20029	4.67986e-42
DN756_07265	phnA	P	Alkylphosphonate utilization operon protein PhnA	-1.07299	1.3311e-08
DN756_07310	ccmD	U	Required for the export of heme to the periplasm for the biogenesis of c-type cytochromes	-1.41053	2.51041e-07
DN756_07315	ccmE	O	Heme chaperone required for the biogenesis of c-type cytochromes. Transiently binds heme delivered by CcmC and transfers the heme to apo-cytochromes in a process facilitated by CcmF and CcmH	-1.03934	0.000124887
DN756_07345	fadL	I	Long-chain fatty acid outer membrane transporter	-4.44819	3.24128e-44
DN756_07350	yfcZ	S	Protein of unknown function (DUF406)	-1.40878	2.01711e-10
DN756_07355	fadI	I	Catalyzes the final step of fatty acid oxidation in which acetyl-CoA is released and the CoA ester of a fatty acid two carbons shorter is formed	-2.78505	2.87748e-30
DN756_07360	fadJ	I	Catalyzes the formation of a hydroxyacyl-CoA by addition of water on enoyl-CoA. Also exhibits 3-hydroxyacyl-CoA epimerase and 3-hydroxyacyl-CoA dehydrogenase activities	-2.90362	5.22717e-31
DN756_07365	sixA	T	Phosphohistidine phosphatase sixA	-1.10032	1.78906e-07
DN756_07455	dedA	S	SNARE associated Golgi protein	1.00813	6.10828e-07
DN756_07465	folC	H	Functions in two distinct reactions of the de novo folate biosynthetic pathway. Catalyzes the addition of a glutamate residue to dihydropteroate (7,8-dihydropteroate or H2Pte) to form dihydrofolate (7,8-dihydrofolate monoglutamate or H2Pte-Glu). Also catalyzes successive additions of L-glutamate to tetrahydrofolate or 10-formyltetrahydrofolate or 5,10-methylenetetrahydrofolate, leading to folylpo…	1.13845	1.45169e-06
DN756_07480	purF	F	Catalyzes the formation of phosphoribosylamine from phosphoribosylpyrophosphate (PRPP) and glutamine	1.41139	7.06948e-05
DN756_07490	hisJ	E	belongs to the bacterial solute-binding protein 3 family	-4.77292	2.13245e-78
DN756_07495	hisQ	E	Histidine transport system permease protein hisQ	-4.84211	1.36541e-113
DN756_07500	hisM	E	histidine transport system permease protein HisM	-3.79713	2.80037e-49
DN756_07505	hisP	E	Histidine ABC transporter ATP-binding protein	-3.94286	3.5414e-81
DN756_07510	yfcH	S	Domain of unknown function (DUF1731)	-2.97359	1.2819e-48
DN756_07530	ulaA	S	PTS system sugar-specific permease component	-3.60078	1.47196e-50
DN756_07535	ulaB	G	PTS system, Lactose/Cellobiose specific IIB subunit	-4.65131	2.10633e-109
DN756_07540	cmtB	G	Phosphotransferase enzyme II, A component	-2.67707	1.57523e-42
DN756_07545	gntR	K	helix_turn _helix lactose operon repressor	-2.50244	1.57108e-39
DN756_07550	pta	C	belongs to the CobB CobQ family	1.83692	3.32663e-15
DN756_07555	ackA	F	Catalyzes the formation of acetyl phosphate from acetate and ATP. Can also catalyze the reverse reaction	1.76957	1.39761e-13
DN756_07560	DN756_07560	S	hypothetical protein	1.29325	4.34074e-09
DN756_07570	yfbU	S	Belongs to the UPF0304 family	-1.88936	6.97462e-21
DN756_07590	yfbR	S	Catalyzes the strictly specific dephosphorylation of 2'- deoxyribonucleoside 5'-monophosphates	1.39222	6.65163e-13
DN756_07595	alaA	E	Aminotransferase	1.82072	9.78511e-22
DN756_07670	DN756_07670	S	hypothetical protein	-1.52138	3.48122e-11
DN756_07685	DN756_07685	I	KR domain	-1.22858	1.02085e-07
DN756_07705	ghrB_1	C	D-isomer specific 2-hydroxyacid dehydrogenase, catalytic domain	-2.13095	3.30421e-30
DN756_07745	DN756_07745	S	hypothetical protein	3.0433	6.18566e-08
DN756_07810	glnQ	E	glutamine transport ATP-binding protein GlnQ	1.21368	9.52325e-08
DN756_07815	glnP	P	HEQRo_perm_3TM amino ABC transporter, permease , 3-TM region, His Glu Gln Arg opine family domain protein	1.21846	1.33816e-07
DN756_07830	YPO2511	O	DUF218 domain	-2.92386	3.42878e-36
DN756_07835	dps	P	During stationary phase, binds the chromosome non- specifically, forming a highly ordered and stable dps-DNA co- crystal within which chromosomal DNA is condensed and protected from diverse damages. It protects DNA from oxidative damage by sequestering intracellular Fe(2 ) ion and storing it in the form of Fe(3 ) oxyhydroxide mineral, which can be released after reduction. One hydrogen peroxide o…	-1.05708	4.28824e-08
DN756_07855	ompX	M	Enterobacterial Ail/Lom protein	2.22017	3.36973e-21
DN756_07875	gutB	C	Alcohol dehydrogenase GroES-like domain	-2.96667	6.17953e-49
DN756_07880	rbsB	G	Periplasmic binding protein domain	-2.55536	4.15184e-30
DN756_07885	rbsA	P	ATPases associated with a variety of cellular activities	-1.84429	1.95452e-14
DN756_07900	dmlR	K	LysR substrate binding domain	-1.73502	5.10607e-20
DN756_07920	yeaW	P	Ring hydroxylating alpha subunit (catalytic domain)	-1.22764	2.26161e-09
DN756_07925	yeaX	C	Oxidoreductase FAD-binding domain	-1.03315	2.0625e-05
DN756_07940	DN756_07940	S	of Photorhabdus	1.08794	1.77492e-05
DN756_07960	DN756_07960	S	hypothetical protein	1.10604	0.00226546
DN756_07980	DN756_07980	U	adhes_NPXG filamentous hemagglutinin family N-terminal domain protein	-1.01703	0.00604354
DN756_07990	DN756_07990	P	TOBE domain	-1.52089	3.95323e-12
DN756_07995	manB	G	Phosphoglucomutase/phosphomannomutase, alpha/beta/alpha domain III	-1.32068	2.70333e-12
DN756_08000	lacI	K	Bacterial regulatory proteins, lacI family	-1.99354	2.95337e-26
DN756_08005	DN756_08005	G	Bacterial extracellular solute-binding protein	-2.1355	1.4314e-13
DN756_08010	DN756_08010	P	Binding-protein-dependent transport system inner membrane component	-2.95478	1.60469e-08
DN756_08015	DN756_08015	P	Binding-protein-dependent transport system inner membrane component	-2.27965	1.91252e-07
DN756_08030	DN756_08030	S	hypothetical protein	-1.53808	0.00133483
DN756_08050	cas1	L	CRISPR associated protein Cas1	-1.87393	1.05484e-18
DN756_08125	DN756_08125	S	hypothetical protein	1.38886	2.28882e-08
DN756_08140	mdoG	P	Involved in the biosynthesis of osmoregulated periplasmic glucans (OPGs)	1.01087	1.07107e-07
DN756_08175	yceA	S	Rhodanase C-terminal	1.08832	2.15674e-08
DN756_08190	rcsA	K	helix_turn_helix, Lux Regulon	1.87806	6.28074e-25
DN756_08195	solA	E	Belongs to the MSOX MTOX family. MTOX subfamily	1.0048	3.0564e-07
DN756_08210	DN756_08210	S	DNA damage-inducible protein I	-1.21587	1.52789e-08
DN756_08255	yceD	S	Protein, clustered with ribosomal protein L32p	1.21277	2.65222e-08
DN756_08265	plsX	I	Catalyzes the reversible formation of acyl-phosphate (acyl-PO(4)) from acyl- acyl-carrier-protein (acyl-ACP). This enzyme utilizes acyl-ACP as fatty acyl donor, but not acyl-CoA	1.06299	9.65133e-05
DN756_08330	hinT	F	HIT domain	1.08213	2.54615e-08
DN756_08335	ycfL	S	Protein of unknown function (DUF1425)	1.09905	1.33816e-07
DN756_08350	nagZ	M	Plays a role in peptidoglycan recycling by cleaving the terminal beta-1,4-linked N-acetylglucosamine (GlcNAc) from peptide-linked peptidoglycan fragments, giving rise to free GlcNAc, anhydro-N-acetylmuramic acid and anhydro-N-acetylmuramic acid-linked peptides	1.17939	1.92014e-08
DN756_08360	ndh	C	Pyridine nucleotide-disulphide oxidoreductase	2.36172	1.71795e-29
DN756_08365	DN756_08365	S	hypothetical protein	-1.01635	0.00707098
DN756_08385	lolC	M	MacB-like periplasmic core domain	2.16004	3.49019e-24
DN756_08390	lolD	V	Part of the ABC transporter complex LolCDE involved in the translocation of lipoproteins, in an ATP-dependent manner	1.84533	1.21661e-15
DN756_08395	lolE	M	system transmembrane protein lolE	1.93632	1.09769e-19
DN756_08400	nagK	F	Catalyzes the phosphorylation of N-acetyl-D-glucosamine (GlcNAc) derived from cell-wall degradation, yielding GlcNAc-6-P	1.32354	8.48001e-11
DN756_08425	DN756_08425	T	PhoQ Sensor	-1.39282	8.97586e-11
DN756_08430	DN756_08430	K	Transcriptional regulatory protein, C terminal	-1.55914	3.32471e-13
DN756_08435	DN756_08435	S	hypothetical protein	1.81032	4.23045e-18
DN756_08440	purB	F	Belongs to the lyase 1 family. Adenylosuccinate lyase subfamily	1.26954	4.15032e-08
DN756_08450	mnmA	J	Catalyzes the 2-thiolation of uridine at the wobble position (U34) of tRNA(Lys), tRNA(Glu) and tRNA(Gln), leading to the formation of s(2)U34, the first step of tRNA-mnm(5)s(2)U34 synthesis. Sulfur is provided by IscS, via a sulfur-relay system. Binds ATP and its substrate tRNAs	1.22056	2.48345e-07
DN756_08465	icd	C	Isocitrate dehydrogenase	-1.54794	8.72245e-12
DN756_08470	cscR	K	helix_turn _helix lactose operon repressor	-1.81337	3.45765e-20
DN756_08485	ytfG	G	NmrA-like family	1.00233	6.45321e-07
DN756_08510	lrpC	K	helix_turn_helix ASNC type	-1.55571	3.56837e-10
DN756_08515	ylaC	S	Inner membrane protein YlaC	-1.34236	8.98927e-09
DN756_08530	cspA	K	'Cold-shock' DNA-binding domain	2.40156	7.49478e-21
DN756_08545	mgtC	S	) transport ATPase protein C	2.47515	1.34461e-26
DN756_08650	DN756_08650	S	hypothetical protein	-2.11851	7.05378e-16
DN756_08725	proQ	T	RNA chaperone with significant RNA binding, RNA strand exchange and RNA duplexing activities. May regulate ProP activity through an RNA-based, post-transcriptional mechanism	1.09806	2.4852e-06
DN756_08775	ogl	U	Oligogalacturonate lyase	-2.1005	2.03646e-21
DN756_08785	amiD	V	Putative peptidoglycan binding domain	2.73186	1.70186e-29
DN756_08790	ydjN	U	Belongs to the dicarboxylate amino acid cation symporter (DAACS) (TC 2.A.23) family	2.06366	1.62547e-21
DN756_08835	kduI	G	Catalyzes the isomerization of 5-dehydro-4-deoxy-D- glucuronate to 3-deoxy-D-glycero-2,5-hexodiulosonate	-1.36017	1.26156e-11
DN756_08870	yniA	G	Fructosamine kinase	-2.58251	3.77594e-33
DN756_08875	DN756_08875	S	hypothetical protein	4.72134	3.29656e-40
DN756_08880	sitD	U	Chelated iron transport system membrane protein YfeD	4.35566	6.67596e-72
DN756_08885	sitC	U	Chelated iron transport system membrane protein yfeC	4.54815	1.858e-71
DN756_08890	sitB	P	ABC transporter	4.05557	8.99073e-69
DN756_08895	sitA	P	Belongs to the bacterial solute-binding protein 9 family	3.32466	1.16833e-43
DN756_08900	emtA	M	Transglycosylase SLT domain	1.05022	4.29901e-06
DN756_08910	DN756_08910	S	hypothetical protein	-2.26951	4.36015e-35
DN756_08915	DN756_08915	S	hypothetical protein	-3.172	8.04513e-42
DN756_08920	DN756_08920	S	KTSC domain	-1.18478	2.68181e-11
DN756_08925	thrS	J	Catalyzes the attachment of threonine to tRNA(Thr) in a two-step reaction L-threonine is first activated by ATP to form Thr-AMP and then transferred to the acceptor end of tRNA(Thr)	1.25399	3.29947e-08
DN756_08935	rpmI	J	Belongs to the bacterial ribosomal protein bL35 family	1.09543	1.7706e-06
DN756_08940	rplT	J	Binds directly to 23S ribosomal RNA and is necessary for the in vitro assembly process of the 50S ribosomal subunit. It is not involved in the protein synthesizing functions of that subunit	1.48876	3.15819e-11
DN756_08945	pheS	J	Belongs to the class-II aminoacyl-tRNA synthetase family. Phe-tRNA synthetase alpha subunit type 1 subfamily	2.23293	6.26766e-21
DN756_08950	pheT	J	Belongs to the phenylalanyl-tRNA synthetase beta subunit family. Type 1 subfamily	1.66065	3.23608e-14
DN756_08965	btuC	U	Part of the ABC transporter complex BtuCDF involved in vitamin B12 import. Involved in the translocation of the substrate across the membrane	1.38731	3.5042e-15
DN756_08980	arnB	I	Catalyzes the conversion of UDP-4-keto-arabinose (UDP- Ara4O) to UDP-4-amino-4-deoxy-L-arabinose (UDP-L-Ara4N). The modified arabinose is attached to lipid A and is required for resistance to polymyxin and cationic antimicrobial peptides	3.19242	1.05644e-32
DN756_08985	arnC	I	Catalyzes the transfer of 4-deoxy-4-formamido-L- arabinose from UDP to undecaprenyl phosphate. The modified arabinose is attached to lipid A and is required for resistance to polymyxin and cationic antimicrobial peptides	3.54143	2.21464e-34
DN756_08990	arnA	I	Bifunctional enzyme that catalyzes the oxidative decarboxylation of UDP-glucuronic acid (UDP-GlcUA) to UDP-4-keto- arabinose (UDP-Ara4O) and the addition of a formyl group to UDP-4- amino-4-deoxy-L-arabinose (UDP-L-Ara4N) to form UDP-L-4-formamido- arabinose (UDP-L-Ara4FN). The modified arabinose is attached to lipid A and is required for resistance to polymyxin and cationic antimicrobial peptides	2.59616	2.46681e-27
DN756_08995	arnD	G	Catalyzes the deformylation of 4-deoxy-4-formamido-L- arabinose-phosphoundecaprenol to 4-amino-4-deoxy-L-arabinose- phosphoundecaprenol. The modified arabinose is attached to lipid A and is required for resistance to polymyxin and cationic antimicrobial peptides	2.25379	1.06064e-23
DN756_09000	arnT	I	Catalyzes the transfer of the L-Ara4N moiety of the glycolipid undecaprenyl phosphate-alpha-L-Ara4N to lipid A. The modified arabinose is attached to lipid A and is required for resistance to polymyxin and cationic antimicrobial peptides	2.42312	4.38225e-27
DN756_09005	arnE	U	Translocates 4-amino-4-deoxy-L-arabinose- phosphoundecaprenol (alpha-L-Ara4N-phosphoundecaprenol) from the cytoplasmic to the periplasmic side of the inner membrane	2.36328	2.53103e-19
DN756_09010	arnF	U	Translocates 4-amino-4-deoxy-L-arabinose- phosphoundecaprenol (alpha-L-Ara4N-phosphoundecaprenol) from the cytoplasmic to the periplasmic side of the inner membrane	2.07784	3.37667e-12
DN756_09020	nlpC	M	NlpC/P60 family	1.43365	5.45227e-11
DN756_09035	aroH	E	Stereospecific condensation of phosphoenolpyruvate (PEP) and D-erythrose-4-phosphate (E4P) giving rise to 3-deoxy-D- arabino-heptulosonate-7-phosphate (DAHP)	1.13367	7.77684e-08
DN756_09040	ydiA	F	Bifunctional serine threonine kinase and phosphorylase involved in the regulation of the phosphoenolpyruvate synthase (PEPS) by catalyzing its phosphorylation dephosphorylation	-2.07895	3.62304e-18
DN756_09045	ppsA	H	Catalyzes the phosphorylation of pyruvate to phosphoenolpyruvate	-1.99029	4.17229e-18
DN756_09055	ydiK	S	to UPF0118 inner membrane protein ydiK of Gammaproteobacteria UniRef RepID YDIK_ECOLI	0.996924	1.05847e-07
DN756_09075	sufA	H	Belongs to the HesB IscA family	3.34575	4.44081e-58
DN756_09080	sufB	H	cysteine desulfurase activator complex subunit SufB	3.20116	7.51899e-45
DN756_09085	sufC	H	sufC FeS assembly ATPase SufC	3.62027	5.36251e-52
DN756_09090	sufD	H	cysteine desulfurase activator complex subunit SufD	3.39163	4.02918e-39
DN756_09095	sufS	H	Cysteine desulfurases mobilize the sulfur from L- cysteine to yield L-alanine, an essential step in sulfur metabolism for biosynthesis of a variety of sulfur-containing biomolecules. Component of the suf operon, which is activated and required under specific conditions such as oxidative stress and iron limitation. Acts as a potent selenocysteine lyase in vitro, that mobilizes selenium from L-sele…	2.55253	7.62028e-25
DN756_09105	ycfS	M	L,D-transpeptidase catalytic domain	1.48099	2.81641e-11
DN756_09115	pyk	G	Pyruvate kinase	2.92677	5.82263e-34
DN756_09150	cfa	M	Mycolic acid cyclopropane synthetase	1.12146	9.83109e-07
DN756_09165	purR	K	Is the main repressor of the genes involved in the de novo synthesis of purine nucleotides, regulating purB, purC, purEK, purF, purHD, purL, purMN and guaBA expression. PurR is allosterically activated to bind its cognate DNA by binding the purine corepressors, hypoxanthine or guanine, thereby effecting transcription repression	1.24627	2.04864e-09
DN756_09170	DN756_09170	S	hypothetical protein	-2.57774	2.02459e-20
DN756_09175	sodB	C	Destroys radicals which are normally produced within the cells and which are toxic to biological systems	-3.76112	3.27405e-59
DN756_09180	ydhO	M	NlpC/P60 family	1.15591	8.52782e-10
DN756_09220	nemR	K	Bacterial transcriptional repressor C-terminal	1.55685	1.76767e-11
DN756_09275	dtpA	E	Proton-dependent permease that transports di- and tripeptides	2.97653	6.17773e-42
DN756_09320	pspA	T	phage shock protein A	-1.30045	0.000122298
DN756_09360	tyrR	K	Sigma-54 interaction domain	-1.57913	3.37506e-16
DN756_09420	emrE	U	Small Multidrug Resistance protein	1.47205	1.13372e-11
DN756_09430	ydbJ	S	lipoprotein	-1.21747	2.00585e-10
DN756_09440	ldhA	C	Belongs to the D-isomer specific 2-hydroxyacid dehydrogenase family	-1.03935	1.77459e-06
DN756_09455	ydbL	S	protein conserved in bacteria	-1.20232	5.28547e-11
DN756_09505	yceJ	C	Cytochrome b561	1.84752	4.51465e-05
DN756_09520	DN756_09520	S	hypothetical protein	-0.999758	0.000776094
DN756_09535	DN756_09535	T	PhoQ Sensor	1.03174	1.03951e-06
DN756_09560	DN756_09560	S	hypothetical protein	1.10185	2.54223e-05
DN756_09565	pntA	C	The transhydrogenation between NADH and NADP is coupled to respiration and ATP hydrolysis and functions as a proton pump across the membrane	1.25302	3.01736e-06
DN756_09570	pntB	C	The transhydrogenation between NADH and NADP is coupled to respiration and ATP hydrolysis and functions as a proton pump across the membrane	1.13721	5.52393e-05
DN756_09575	uspE	T	Universal stress protein E	-1.4008	2.656e-10
DN756_09580	fnr	K	Fumarate nitrate reduction transcriptional regulator	-1.17085	2.83849e-07
DN756_09585	ogt	H	Involved in the cellular defense against the biological effects of O6-methylguanine (O6-MeG) and O4-methylthymine (O4-MeT) in DNA. Repairs the methylated nucleobase in DNA by stoichiometrically transferring the methyl group to a cysteine residue in the enzyme. This is a suicide reaction the enzyme is irreversibly inactivated	-2.03215	1.11623e-20
DN756_09600	yjjG	S	HAD-hyrolase-like	1.58393	3.02677e-16
DN756_09605	ilvN	E	ACT domain	1.3892	2.6363e-08
DN756_09615	DN756_09615	S	hypothetical protein	-1.55343	8.25212e-14
DN756_09620	dacB	M	Protein of unknown function (DUF1460)	2.4219	1.43183e-30
DN756_09655	DN756_09655	P	NMT1-like family	-1.93209	9.33136e-07
DN756_09660	DN756_09660	S	Predicted periplasmic lipoprotein (DUF2291)	-2.87234	1.74016e-20
DN756_09665	DN756_09665	G	ccmA heme ABC exporter, ATP-binding protein CcmA	-2.21342	5.1093e-30
DN756_09670	DN756_09670	G	Branched-chain amino acid transport system / permease component	-1.73073	8.26543e-20
DN756_09690	nhaC	C	Na+/H+ antiporter family	-1.02446	3.69001e-09
DN756_09695	DN756_09695	E	Aminotransferase class I and II	-1.05585	5.95187e-09
DN756_09700	DN756_09700	S	hypothetical protein	-1.2286	0.00024341
DN756_09725	aldA	C	belongs to the aldehyde dehydrogenase family	-1.30313	3.89387e-10
DN756_09730	acoR	K	GAF domain	-4.23815	2.44699e-71
DN756_09735	ydfG	S	Belongs to the short-chain dehydrogenases reductases (SDR) family	-1.02677	1.02649e-07
DN756_09755	bioD	H	Catalyzes a mechanistically unusual reaction, the ATP- dependent insertion of CO2 between the N7 and N8 nitrogen atoms of 7,8-diaminopelargonic acid (DAPA) to form an ureido ring	-1.85845	2.32125e-15
DN756_09760	mlc	G	ROK family	-1.41698	1.37611e-09
DN756_09800	DN756_09800	O	peptidase U32	-3.7678	4.68237e-59
DN756_09805	DN756_09805	S	hypothetical protein	-3.09277	4.624e-53
DN756_09815	yfeH	S	sodium bile acid symporter family protein	1.39098	3.56864e-14
DN756_09825	araC	K	AraC-like ligand binding domain	-1.0987	5.19479e-08
DN756_09830	araH	G	L-arabinose transport system permease protein araH	-1.03846	6.81268e-09
DN756_09835	araG	G	Part of the ABC transporter complex AraFGH involved in arabinose import. Responsible for energy coupling to the transport system	-1.76027	1.76165e-22
DN756_09840	araF	G	to L-arabinose-binding periplasmic protein of Gammaproteobacteria UniRef RepID ARAF_ECOLI	-2.63723	4.19309e-44
DN756_09865	apxIB_2	V	type_I_sec_HlyB type I secretion system ATPase family protein	-1.07731	3.06499e-08
DN756_09875	rnfA	C	Part of a membrane complex involved in electron transport	2.06484	3.81467e-22
DN756_09885	rnfC	C	Part of a membrane complex involved in electron transport	1.72085	1.10811e-15
DN756_09895	rnfD	C	Part of a membrane complex involved in electron transport	1.00754	9.65168e-07
DN756_09925	rnb	J	Involved in mRNA degradation. Hydrolyzes single-stranded polyribonucleotides processively in the 3' to 5' direction	2.54398	2.69658e-22
DN756_09930	cstA	T	5TM C-terminal transporter carbon starvation CstA	-2.91941	2.98994e-27
DN756_09935	ybdD	S	Selenoprotein, putative	-1.33789	9.17768e-14
DN756_09955	osmB	M	Glycine zipper 2TM domain	-1.62198	8.99097e-11
DN756_09995	acnA	C	Catalyzes the isomerization of citrate to isocitrate via cis-aconitate	-2.35331	6.81256e-20
DN756_10000	DN756_10000	S	hypothetical protein	-1.90407	1.58152e-10
DN756_10015	topA	L	Releases the supercoiling and torsional tension of DNA, which is introduced during the DNA replication and transcription, by transiently cleaving and rejoining one strand of the DNA duplex. Introduces a single-strand break via transesterification at a target site in duplex DNA. The scissile phosphodiester is attacked by the catalytic tyrosine of the enzyme, resulting in the formation of a DNA-(5'…	1.54183	3.31686e-13
DN756_10020	DN756_10020	S	hypothetical protein	1.83228	1.25479e-08
DN756_10025	yciN	S	Protein of unknown function (DUF2498)	-1.00248	1.4633e-05
DN756_10050	yciO	J	Belongs to the SUA5 family	1.04974	6.97112e-08
DN756_10055	trpH	S	DNA polymerase alpha chain like domain	1.11603	6.29855e-10
DN756_10060	DN756_10060	S	hypothetical protein	-1.31981	0.00313752
DN756_10065	DN756_10065	S	hypothetical protein	1.86712	0.000785358
DN756_10070	trpE	E	anthranilate synthase component I	6.28773	9.87939e-13
DN756_10075	trpG	E	Peptidase C26	7.09833	2.6405e-14
DN756_10080	trpD	F	Catalyzes the transfer of the phosphoribosyl group of 5- phosphorylribose-1-pyrophosphate (PRPP) to anthranilate to yield N-(5'-phosphoribosyl)-anthranilate (PRA)	7.46118	1.32223e-15
DN756_10085	trpF	E	Belongs to the TrpC family	5.06983	2.56677e-12
DN756_10090	trpB	E	The beta subunit is responsible for the synthesis of L- tryptophan from indole and L-serine	5.52556	1.61944e-14
DN756_10095	trpA	E	The alpha subunit is responsible for the aldol cleavage of indoleglycerol phosphate to indole and glyceraldehyde 3- phosphate	5.19149	4.93794e-15
DN756_10105	ompW	M	outer membrane protein W	-1.27137	4.51435e-06
DN756_10140	tonB	U	Interacts with outer membrane receptor proteins that carry out high-affinity binding and energy dependent uptake into the periplasmic space of specific substrates. It could act to transduce energy from the cytoplasmic membrane to specific energy- requiring processes in the outer membrane, resulting in the release into the periplasm of ligands bound by these outer membrane proteins	3.33537	5.55739e-65
DN756_10155	DN756_10155	S	hypothetical protein	-3.887	9.84658e-39
DN756_10215	DN756_10215	S	hypothetical protein	-1.27596	0.00528814
DN756_10220	adhE	C	belongs to the iron- containing alcohol dehydrogenase family	1.05578	4.29901e-06
DN756_10225	DN756_10225	S	hypothetical protein	1.43923	0.0015286
DN756_10245	ugd	M	Belongs to the UDP-glucose GDP-mannose dehydrogenase family	3.97762	1.1442e-60
DN756_10275	DN756_10275	S	hypothetical protein	-1.07657	0.0089449
DN756_10315	ydjA	C	Nitroreductase family	1.37685	8.16268e-14
DN756_10320	sppA	O	signal peptide peptidase	1.84456	1.99631e-14
DN756_10335	yeaC	S	Protein of unknown function (DUF1315)	-1.81711	5.70697e-21
DN756_10340	msrB	O	Peptide methionine sulfoxide reductase MsrB	-1.71943	1.77286e-18
DN756_10345	gapA	G	Belongs to the glyceraldehyde-3-phosphate dehydrogenase family	1.69472	6.91894e-14
DN756_10395	dadA	E	Oxidative deamination of D-amino acids	-3.7493	2.6982e-58
DN756_10420	dsbB	C	Required for disulfide bond formation in some periplasmic proteins. Acts by oxidizing the DsbA protein	1.51827	9.14671e-14
DN756_10425	DN756_10425	S	phage protein	1.32356	0.000835912
DN756_10485	rnd	J	Exonuclease involved in the 3' processing of various precursor tRNAs. Initiates hydrolysis at the 3'-terminus of an RNA molecule and releases 5'-mononucleotides	1.00499	5.62711e-08
DN756_10490	fadD	Q	AMP-binding enzyme C-terminal domain	-3.44988	3.54676e-46
DN756_10510	dinG	K	HELICc2	1.32349	1.65946e-11
DN756_10545	hexR	K	SIS domain	-2.26045	2.01021e-23
DN756_10550	pyk	G	Pyruvate kinase	-1.74337	1.78985e-15
DN756_10570	znuA	P	High-affinity zinc uptake system protein znuA	-1.71718	1.23759e-06
DN756_10575	znuC	P	Part of the ABC transporter complex ZnuABC involved in zinc import. Responsible for energy coupling to the transport system	-1.60725	1.34211e-09
DN756_10600	ruvC	L	Nuclease that resolves Holliday junction intermediates in genetic recombination. Cleaves the cruciform structure in supercoiled DNA by nicking to strands with the same polarity at sites symmetrically opposed at the junction in the homologous arms and leaves a 5'-terminal phosphate and a 3'-terminal hydroxyl group	1.2224	6.5001e-11
DN756_10610	nudB	L	NUDIX domain	1.11578	1.99028e-08
DN756_10615	aspS	J	Catalyzes the attachment of L-aspartate to tRNA(Asp) in a two-step reaction L-aspartate is first activated by ATP to form Asp-AMP and then transferred to the acceptor end of tRNA(Asp)	1.43149	4.50813e-10
DN756_10645	yecM	S	YecM protein	2.08542	6.83725e-29
DN756_10650	argS	J	Arginyl-tRNA synthetase	1.09371	9.47755e-07
DN756_10690	yceB	S	lipoprotein yceB	1.29565	2.27906e-12
DN756_10745	DN756_10745	S	hypothetical protein	-1.36965	2.44808e-05
DN756_10770	sirB2	S	Invasion gene expression up-regulator, SirB	1.00713	7.19438e-06
DN756_10790	lolB	M	Plays a critical role in the incorporation of lipoproteins in the outer membrane after they are released by the LolA protein	1.63609	8.4197e-18
DN756_10795	ispE	F	Catalyzes the phosphorylation of the position 2 hydroxy group of 4-diphosphocytidyl-2C-methyl-D-erythritol	1.01414	1.19804e-06
DN756_10800	prs	F	Involved in the biosynthesis of the central metabolite phospho-alpha-D-ribosyl-1-pyrophosphate (PRPP) via the transfer of pyrophosphoryl group from ATP to 1-hydroxyl of ribose-5-phosphate (Rib-5-P)	1.41679	1.21796e-07
DN756_10805	ychH	S	Protein of uncharacterised function (DUF2583)	-4.29599	4.97588e-58
DN756_10810	pth	J	The natural substrate for this enzyme may be peptidyl- tRNAs which drop off the ribosome during protein synthesis	1.08302	1.20065e-07
DN756_10865	DN756_10865	C	HEAT repeats	-1.3281	5.01174e-07
DN756_10870	DN756_10870	S	pyridine nucleotide-disulphide oxidoreductase	-1.0568	1.78045e-05
DN756_10875	DN756_10875	S	pyridine nucleotide-disulphide oxidoreductase	-1.20186	1.58955e-05
DN756_10880	DN756_10880	Q	Fungal family of unknown function (DUF1776)	-1.96201	5.15442e-17
DN756_10945	gumP	S	Metallo-beta-lactamase superfamily	1.13418	8.21614e-09
DN756_10960	trpE	H	chorismate binding enzyme	-1.73057	1.10272e-19
DN756_10965	ves	S	HutD	-2.7819	7.03278e-33
DN756_10970	hutF	F	Amidohydrolase family	-1.80833	6.91259e-11
DN756_10975	hutC	K	histidine utilization repressor	-3.30825	3.20781e-39
DN756_10980	hutI	F	Imidazolone-5-propionate hydrolase	-5.20026	5.10952e-42
DN756_10985	hutG	E	N-formylglutamate	-3.84689	4.21303e-34
DN756_10995	astE	E	Belongs to the AspA AstE family. Succinylglutamate desuccinylase subfamily	-1.3901	3.04154e-12
DN756_11000	astB	E	Catalyzes the hydrolysis of N(2)-succinylarginine into N(2)-succinylornithine, ammonia and CO(2)	-1.41847	7.43979e-12
DN756_11005	astD	C	Catalyzes the NAD-dependent reduction of succinylglutamate semialdehyde into succinylglutamate	-1.74793	6.32615e-18
DN756_11010	astA	E	Catalyzes the transfer of succinyl-CoA to arginine to produce N(2)-succinylarginine	-1.75668	6.91469e-16
DN756_11015	argD	H	Catalyzes the transamination of N(2)-succinylornithine and alpha-ketoglutarate into N(2)-succinylglutamate semialdehyde and glutamate. Can also act as an acetylornithine aminotransferase	-2.37662	9.13149e-26
DN756_11045	phoH	T	AAA domain	-1.84948	7.3533e-22
DN756_11050	DN756_11050	S	hypothetical protein	-1.19913	2.09019e-10
DN756_11075	DN756_11075	S	PGA_TPR_OMP poly-beta-1,6 N-acetyl-D-glucosamine export porin PgaA	1.06403	1.86362e-06
DN756_11105	Z012_06715	V	to 1540 plasmid pIP1206 complete genome of Bacteria UniRef RepID B1VCI5_ECOLX	1.43087	1.88559e-13
DN756_11110	macB_2	V	FtsX-like permease family	1.25226	7.78388e-12
DN756_11115	DN756_11115	S	Predicted membrane protein (DUF2318)	2.23209	3.16367e-26
DN756_11120	tpd	P	to PERIPLASMIC PROTEIN-probably involved in high-affinity Fe2 transport of Bacteria UniRef RepID Q7M8L6_WOLSU	2.25711	1.37418e-23
DN756_11125	efeU_1	P	Iron permease FTR1 family	2.43212	1.80695e-20
DN756_11150	ansP	E	Amino acid permease	1.78123	6.52131e-14
DN756_11160	nqrE	C	NQR complex catalyzes the reduction of ubiquinone-1 to ubiquinol by two successive reactions, coupled with the transport of Na( ) ions from the cytoplasm to the periplasm. NqrA to NqrE are probably involved in the second step, the conversion of ubisemiquinone to ubiquinol	-1.48127	0.000176399
DN756_11395	Int	L	Phage integrase family	-1.18196	1.03573e-11
DN756_11400	DN756_11400	S	hypothetical protein	-1.15699	8.316e-08
DN756_11405	DN756_11405	S	hypothetical protein	-1.17762	2.0901e-09
DN756_11410	DN756_11410	K	Helix-turn-helix XRE-family like proteins	-1.43294	3.26534e-13
DN756_11460	ydiP	L	C-5 cytosine-specific DNA methylase	1.51624	0.00709706
DN756_11485	DN756_11485	S	Terminase RNaseH-like domain	-1.02743	0.000112474
DN756_11530	lysB	S	phage_LysB phage lysis regulatory , LysB family protein	-1.27147	4.88302e-06
DN756_11560	DN756_11560	S	Baseplate assembly protein V	1.3865	0.00412625
DN756_11640	DN756_11640	S	hypothetical protein	-1.12838	5.80541e-08
DN756_11685	DN756_11685	S	hypothetical protein	-1.43498	0.00166128
DN756_11690	cycA	E	D-serine D-alanine glycine transporter	-1.37531	9.24999e-13
DN756_11705	efeB	P	peroxidase EfeB	3.8154	1.04746e-64
DN756_11710	efeO	P	Imelysin	4.32118	4.13528e-76
DN756_11715	efeU	P	Iron permease FTR1 family	4.58965	3.69809e-88
DN756_11720	putP	E	Belongs to the sodium solute symporter (SSF) (TC 2.A.21) family	-3.70199	1.87798e-49
DN756_11725	DN756_11725	S	hypothetical protein	-2.71485	2.42211e-26
DN756_11730	putA	E	Oxidizes proline to glutamate for use as a carbon and nitrogen source	-2.14893	5.71772e-14
DN756_11800	gadW	K	helix_turn_helix, arabinose operon control protein	1.3571	1.93176e-06
DN756_11810	alkA	L	HhH-GPD superfamily base excision DNA repair protein	-1.02892	4.63286e-06
DN756_11905	ydjH	G	pfkB family carbohydrate kinase	-1.58796	7.60056e-18
DN756_11910	rbsC_10	G	Branched-chain amino acid transport system / permease component	-1.68503	1.06252e-18
DN756_11915	DN756_11915	G	ATPases associated with a variety of cellular activities	-2.24256	1.74784e-32
DN756_11920	DN756_11920	G	Periplasmic binding protein domain	-3.45213	2.06364e-65
DN756_11925	DN756_11925	G	Branched-chain amino acid transport system / permease component	-2.89504	1.6246e-42
DN756_11930	DN756_11930	C	Class II Aldolase and Adducin N-terminal domain	-3.90852	2.2016e-91
DN756_11970	flgF	N	flagellar basal-body rod protein FlgF	1.07734	0.002424
DN756_11990	flgB	N	Structural component of flagellum, the bacterial motility apparatus. Part of the rod structure of flagellar basal body	1.34347	0.00218789
DN756_12055	yobA	S	copper resistance protein	1.73624	1.09461e-14
DN756_12060	ftnA	P	Iron-storage protein	-6.30134	9.73886e-85
DN756_12065	holE	H	DNA polymerase III subunit theta	-1.78292	1.19143e-20
DN756_12080	yebF	S	YebF-like protein	-1.26827	3.3016e-11
DN756_12085	yqfB	S	ASCH	-1.31016	4.91997e-12
DN756_12090	yebG	S	YebG protein	-1.06134	6.62154e-07
DN756_12100	purT	F	Involved in the de novo purine biosynthesis. Catalyzes the transfer of formate to 5-phospho-ribosyl-glycinamide (GAR), producing 5-phospho-ribosyl-N-formylglycinamide (FGAR). Formate is provided by PurU via hydrolysis of 10-formyl-tetrahydrofolate	2.49034	1.17934e-09
DN756_12105	yoaH	S	Belongs to the UPF0181 family	-1.12228	3.58227e-07
DN756_12140	hpaI	H	Catalyzes the reversible retro-aldol cleavage of both 5- keto-4-deoxy-D-glucarate and 2-keto-3-deoxy-D-glucarate to pyruvate and tartronic semialdehyde	-1.47885	1.03632e-10
DN756_12145	hpaH	Q	hydratase	-1.77054	3.49769e-20
DN756_12150	hpcD	G	5-carboxymethyl-2-hydroxymuconate isomerase	-1.81032	2.18676e-14
DN756_12155	hpaD	S	Catalytic LigB subunit of aromatic ring-opening dioxygenase	-1.80888	3.22162e-19
DN756_12160	hpaE	C	Belongs to the aldehyde dehydrogenase family	-2.43436	9.20701e-37
DN756_12165	hpaG	Q	COG0179 2-keto-4-pentenoate hydratase 2-oxohepta-3-ene-1,7-dioic acid hydratase (catechol pathway)	-2.03738	2.58452e-13
DN756_12170	hpaG1	Q	isomerase	-2.35982	2.93786e-15
DN756_12195	manY	G	IIC component	-1.16337	4.31243e-06
DN756_12200	manZ	G	IID component	-1.49319	3.30274e-10
DN756_12205	yobD	S	UPF0266 membrane protein	-2.16727	7.35044e-14
DN756_12215	fcuA	P	TonB dependent receptor	2.04414	1.1425e-18
DN756_12225	DN756_12225	S	hypothetical protein	-3.78168	1.07072e-30
DN756_12255	pagP	M	Transfers a palmitate residue from the sn-1 position of a phospholipid to the N-linked hydroxymyristate on the proximal unit of lipid A or its precursors	2.55747	4.13892e-37
DN756_12260	pheP	E	Amino acid permease	1.72956	2.29877e-15
DN756_12295	yecJ	S	Protein of uncharacterised function (DUF2766)	-1.1387	3.37472e-06
DN756_12305	DN756_12305	S	hypothetical protein	-1.06527	7.67458e-07
DN756_12310	ywjA	V	ABC transporter, ATP-binding protein	1.31002	6.69498e-14
DN756_12330	mtfA	S	Involved in the regulation of ptsG expression by binding and inactivating Mlc	-1.28817	9.68987e-13
DN756_12335	DN756_12335	S	hypothetical protein	-2.61149	6.5204e-38
DN756_12340	aglR	K	PFAM Periplasmic binding protein LacI transcriptional regulator	-2.5626	8.193e-36
DN756_12365	yiaO	G	TRAP transporter solute receptor, DctP family	-1.05224	6.13222e-06
DN756_12400	DN756_12400	G	Polysaccharide deacetylase	-2.25683	2.79687e-20
DN756_12405	DN756_12405	G	Sugar (and other) transporter	-2.25753	8.91666e-33
DN756_12415	argG	F	Belongs to the argininosuccinate synthase family. Type 2 subfamily	1.149	8.81358e-07
DN756_12425	DN756_12425	S	hypothetical protein	-1.24033	1.313e-09
DN756_12430	DN756_12430	M	Mandelate racemase / muconate lactonizing enzyme, C-terminal domain	-2.26171	5.8574e-28
DN756_12435	DN756_12435	Q	Fumarylacetoacetate (FAA) hydrolase family	-4.72342	3.12192e-114
DN756_12440	DN756_12440	I	KR domain	-4.75609	2.3572e-105
DN756_12445	DN756_12445	S	hypothetical protein	-1.52913	0.000284255
DN756_12450	yuxK	S	Protein of unknown function, DUF393	-2.06279	1.43606e-13
DN756_12455	rhmT	G	Major Facilitator Superfamily	-3.13193	1.5469e-52
DN756_12470	lgrD	Q	Male sterility protein	2.44744	7.28894e-19
DN756_12490	yeeF	E	Amino acid permease	2.65407	1.94005e-26
DN756_12495	DN756_12495	S	hypothetical protein	3.05192	4.3805e-12
DN756_12505	mglA_3	G	ABC transporter	1.54138	2.87703e-11
DN756_12510	rbsC_3	U	Ribose transport system permease	1.15162	6.06792e-09
DN756_12525	hisG	F	ATP phosphoribosyltransferase	2.58663	1.03466e-18
DN756_12530	hisD	E	Catalyzes the sequential NAD-dependent oxidations of L- histidinol to L-histidinaldehyde and then to L-histidine	2.23797	1.5521e-15
DN756_12535	hisC	E	Belongs to the class-II pyridoxal-phosphate-dependent aminotransferase family. Histidinol-phosphate aminotransferase subfamily	2.05406	1.60405e-13
DN756_12540	hisB	E	Histidine biosynthesis bifunctional protein HisB	1.31527	2.94721e-08
DN756_12545	hisH	E	IGPS catalyzes the conversion of PRFAR and glutamine to IGP, AICAR and glutamate. The HisH subunit provides the glutamine amidotransferase activity that produces the ammonia necessary to HisF for the synthesis of IGP and AICAR	1.24157	1.61815e-07
DN756_12550	hisA	E	1-(5-phosphoribosyl)-5-[(5-phosphoribosylamino)methylideneamino]imidazole-4-carboxamide isomerase activity	1.62876	4.78227e-12
DN756_12555	hisF	E	IGPS catalyzes the conversion of PRFAR and glutamine to IGP, AICAR and glutamate. The HisF subunit catalyzes the cyclization activity that produces IGP and AICAR from PRFAR using the ammonia provided by the HisH subunit	1.30372	5.8957e-08
DN756_12560	hisI	E	histidine biosynthesis bifunctional protein HisIE	1.05378	3.1318e-06
DN756_12575	gnd	H	Catalyzes the oxidative decarboxylation of 6- phosphogluconate to ribulose 5-phosphate and CO(2), with concomitant reduction of NADP to NADPH	1.07579	6.24003e-06
DN756_12590	alcC	Q	IucA / IucC family	1.33753	3.02586e-09
DN756_12615	fepC	P	to ABC-type cobalamin Fe3 -siderophores transport system, ATPase components of Bacteria UniRef RepID Q2SFP8_HAHCH	1.28935	4.63372e-08
DN756_12620	alcC	Q	IucA / IucC family	2.29276	3.14111e-31
DN756_12625	alcB	J	Siderophore biosynthesis protein domain	3.62413	1.6933e-54
DN756_12630	alcA	Q	L-lysine 6-monooxygenase (NADPH-requiring)	4.15274	8.21236e-78
DN756_12635	ddc	E	Pyridoxal-dependent decarboxylase conserved domain	7.23819	3.67626e-129
DN756_12640	fhuF	P	fe_III_red_FhuF siderophore-iron reductase FhuF	6.71963	6.95225e-108
DN756_12705	cdd	F	This enzyme scavenges exogenous and endogenous cytidine and 2'-deoxycytidine for UMP synthesis	-2.20592	1.32144e-28
DN756_12720	mglC	U	transport system permease protein MglC	-3.08742	3.52246e-33
DN756_12725	mglA	G	Part of the ABC transporter complex MglABC involved in galactose methyl galactoside import. Responsible for energy coupling to the transport system	-4.1653	5.97243e-73
DN756_12730	mglB	G	D-galactose-binding periplasmic protein	-3.97815	3.0841e-61
DN756_12755	adhC	C	Belongs to the zinc-containing alcohol dehydrogenase family. Class-III subfamily	-1.39	4.65006e-13
DN756_12760	yeiG	S	Serine hydrolase involved in the detoxification of formaldehyde	-1.47017	9.72203e-14
DN756_12780	lolD_1	V	to ABC transporter ATP-binding protein of Yersinia enterocolitica subsp. enterocolitica 8081 UniRef RepID A1JU16_YERE8	1.57954	0.00113196
DN756_12800	DN756_12800	S	NleF caspase inhibitor	-1.30585	0.00154937
DN756_12805	ybiT	S	ATP-binding protein	2.89838	3.8418e-36
DN756_12860	DN756_12860	S	hypothetical protein	1.29829	6.58654e-05
DN756_12910	acpK	Q	Phosphopantetheine attachment site	-1.48212	9.77037e-06
DN756_13015	mgsA	G	methylglyoxal synthase	-1.06474	1.72196e-09
DN756_13035	sxy	K	DNA transformation protein TfoX	-1.33302	7.97262e-12
DN756_13040	sulA	D	Component of the SOS system and an inhibitor of cell division. Accumulation of SulA causes rapid cessation of cell division and the appearance of long, non-septate filaments. In the presence of GTP, binds a polymerization-competent form of FtsZ in a 1 1 ratio, thus inhibiting FtsZ polymerization and therefore preventing it from participating in the assembly of the Z ring. This mechanism prevents …	-1.00336	3.3733e-06
DN756_13060	ycbZ	E	Belongs to the peptidase S16 family	1.54425	8.70804e-14
DN756_13065	fabA	I	Necessary for the introduction of cis unsaturation into fatty acids. Catalyzes the dehydration of (3R)-3-hydroxydecanoyl- ACP to E-(2)-decenoyl-ACP and then its isomerization to Z-(3)- decenoyl-ACP. Can catalyze the dehydratase reaction for beta- hydroxyacyl-ACPs with saturated chain lengths up to 16 0, being most active on intermediate chain length	1.25345	1.69576e-10
DN756_13080	rmf	J	During stationary phase, converts 70S ribosomes to an inactive dimeric form (100S ribosomes)	-2.65014	5.67468e-24
DN756_13140	asnS	J	asparaginyl-tRNA synthetase	1.29993	8.21386e-10
DN756_13145	ompF	M	outer membrane porin protein C	-2.35048	1.32445e-17
DN756_13155	ycbL	S	Metallo-beta-lactamase superfamily	1.57943	1.03083e-10
DN756_13160	ycbK	S	Bacterial protein of uncharacterised function (DUF882)	1.17499	2.81796e-06
DN756_13165	ycbB	S	Putative peptidoglycan binding domain	-1.25099	2.04022e-07
DN756_13225	ydcJ	S	DUF1338	-1.41268	4.83231e-10
DN756_13255	rpsA	J	thus facilitating recognition of the initiation point. It is needed to translate mRNA with a short Shine-Dalgarno (SD) purine-rich sequence	2.03908	1.4879e-16
DN756_13275	DN756_13275	W	YadA-like membrane anchor domain	-1.25641	1.44494e-08
DN756_13280	DN756_13280	W	YadA-like membrane anchor domain	-1.13666	0.00055969
DN756_13285	ansB	E	Asparaginase	-5.02978	7.51453e-120
DN756_13290	ycaO	S	YcaO cyclodehydratase, ATP-ad Mg2+-binding	1.29507	4.46306e-09
DN756_13305	DN756_13305	M	Glycosyltransferase family 25 (LPS biosynthesis protein)	-1.93016	1.3311e-08
DN756_13340	lrp	K	AsnC-type helix-turn-helix domain	1.27713	2.81411e-10
DN756_13365	infA	J	One of the essential components for the initiation of protein synthesis. Stabilizes the binding of IF-2 and IF-3 on the 30S subunit to which N-formylmethionyl-tRNA(fMet) subsequently binds. Helps modulate mRNA selection, yielding the 30S pre- initiation complex (PIC). Upon addition of the 50S ribosomal subunit IF-1, IF-2 and IF-3 are released leaving the mature 70S translation initation complex	1.23524	3.51076e-07
DN756_13380	DN756_13380	S	hypothetical protein	1.26987	1.62376e-07
DN756_13385	cspD	K	Cold shock domain protein CspD	-1.91847	4.91372e-22
DN756_13390	macB	V	Part of the tripartite efflux system MacAB-TolC. MacB is a non-canonical ABC transporter that contains transmembrane domains (TMD), which form a pore in the inner membrane, and an ATP-binding domain (NBD), which is responsible for energy generation. Confers resistance against macrolides	1.08575	2.04945e-06
DN756_13395	macA	M	Belongs to the membrane fusion protein (MFP) (TC 8.A.1) family	1.5877	3.7001e-14
DN756_13400	VPA0243	S	Protein of unknown function (DUF535)	1.69644	5.43488e-12
DN756_13430	ltaE	E	Beta-eliminating lyase	-1.748	4.39868e-20
DN756_13435	ybjT	G	Protein of unknown function (DUF2867)	-1.69	2.29663e-18
DN756_13465	artQ	P	HEQRo_perm_3TM amino ABC transporter, permease , 3-TM region, His Glu Gln Arg opine family domain protein	-2.25157	4.1039e-14
DN756_13470	artM	P	HEQRo_perm_3TM amino ABC transporter, permease , 3-TM region, His Glu Gln Arg opine family domain protein	-3.2347	1.94689e-11
DN756_13475	DN756_13475	E	EamA-like transporter family	-3.06812	3.1487e-05
DN756_13480	DN756_13480	S	Staphylopine dehydrogenase	-3.52446	1.46946e-05
DN756_13485	DN756_13485	O	Nicotianamine synthase protein	-3.84684	1.29254e-07
DN756_13490	DN756_13490	P	ATPases associated with a variety of cellular activities	-5.44805	1.0008e-64
DN756_13495	DN756_13495	P	FecCD transport family	-6.31388	4.3119e-37
DN756_13500	DN756_13500	P	Periplasmic binding protein	-7.6415	4.4495e-24
DN756_13505	hflC_2	O	prohibitin homologues	-1.47609	8.12505e-07
DN756_13520	rumB	J	Catalyzes the formation of 5-methyl-uridine at position 747 (m5U747) in 23S rRNA	1.44416	4.17672e-11
DN756_13535	potH	P	Putrescine transport system permease protein PotH	1.04957	3.54103e-07
DN756_13540	potG	E	Part of the ABC transporter complex PotABCD involved in spermidine putrescine import. Responsible for energy coupling to the transport system	1.43081	1.0272e-12
DN756_13575	ybjL	P	transport protein	1.60475	2.8501e-14
DN756_13580	DN756_13580	S	hypothetical protein	1.07401	0.000210153
DN756_13585	DN756_13585	S	PAP2 superfamily	3.19843	6.16221e-40
DN756_13590	ybjG	I	Acid phosphatase homologues	3.64908	2.87117e-63
DN756_13605	sdaC	E	serine transporter	-2.24638	3.02348e-27
DN756_13645	cirA	P	TonB dependent receptor	2.39312	7.932e-22
DN756_13650	fhuC_1	P	AAA domain, putative AbiEii toxin, Type IV TA system	3.6426	1.06083e-37
DN756_13655	irp6B	P	Belongs to the binding-protein-dependent transport system permease family. FecCD subfamily	4.05824	1.83789e-36
DN756_13660	yiuA	P	Periplasmic binding protein	4.25439	1.10032e-41
DN756_13665	lysP	E	to Lysine-specific permease of cellular organisms UniRef RepID LYSP_ECOLI	1.05115	2.62581e-07
DN756_13670	yeiE	K	Transcriptional regulator	-1.54456	7.07797e-18
DN756_13695	myfA	S	hypothetical protein	-1.52261	3.42069e-07
DN756_13710	fruA	G	pts system	1.35619	4.12757e-13
DN756_13715	fruK	H	Belongs to the carbohydrate kinase PfkB family	1.78337	8.34896e-19
DN756_13730	DN756_13730	U	Branched-chain amino acid transport system / permease component	-1.0918	1.30856e-06
DN756_13735	DN756_13735	G	ATPases associated with a variety of cellular activities	-2.10424	8.55531e-27
DN756_13740	DN756_13740	G	Periplasmic binding protein domain	-2.41112	3.09121e-32
DN756_13745	rpiA	F	Catalyzes the reversible conversion of ribose-5- phosphate to ribulose 5-phosphate	-2.24335	1.93186e-29
DN756_13750	xylB	G	FGGY family of carbohydrate kinases, N-terminal domain	-2.31864	3.69581e-39
DN756_13755	DN756_13755	C	Aldehyde dehydrogenase family	-2.53325	1.11938e-39
DN756_13760	DN756_13760	S	Fumarylacetoacetate (FAA) hydrolase family	-1.91865	2.14176e-13
DN756_13765	DN756_13765	C	D-isomer specific 2-hydroxyacid dehydrogenase, catalytic domain	-3.01742	9.99266e-40
DN756_13770	DN756_13770	I	KR domain	-2.01442	1.62547e-21
DN756_13780	mtr	U	Tryptophan-specific transport protein	2.34886	1.03026e-07
DN756_13785	efp	J	Elongation factor P-like protein	2.16913	4.40763e-10
DN756_13790	uxuA	H	Catalyzes the dehydration of D-mannonate	-1.14959	3.7977e-08
DN756_13815	lpxT	I	Involved in the modification of the lipid A domain of lipopolysaccharides (LPS). Transfers a phosphate group from undecaprenyl pyrophosphate (C55-PP) to lipid A to form lipid A 1- diphosphate. Contributes to the recycling of undecaprenyl phosphate (C55-P)	1.11836	1.48729e-08
DN756_13830	yejA	E	Bacterial extracellular solute-binding proteins, family 5 Middle	1.33763	3.65149e-12
DN756_13855	bcr	G	Major facilitator Superfamily	1.17367	5.20742e-10
DN756_13875	ndpA	S	37-kD nucleoid-associated bacterial protein	1.40111	9.046e-10
DN756_13915	DN756_13915	S	hypothetical protein	-1.00571	9.35652e-05
DN756_13920	DN756_13920	S	Bacterial self-protective colicin-like immunity	-1.34989	4.45097e-08
DN756_13925	DN756_13925	S	hypothetical protein	-2.50766	7.233e-36
DN756_14015	hyi	G	Belongs to the hyi family	-2.36773	3.72803e-35
DN756_14020	lacR	K	DeoR C terminal sensor domain	-2.52691	2.0688e-42
DN756_14025	ygbL	G	Class II Aldolase and Adducin N-terminal domain protein	-3.41279	5.87715e-68
DN756_14030	ygbK	S	Putative nucleotide-binding of sugar-metabolising enzyme	-3.47378	1.67694e-66
DN756_14035	DN756_14035	S	Phage antitermination protein Q	-1.72322	1.92222e-11
DN756_14045	dinI_2	S	stress response protein	-1.11101	9.38137e-05
DN756_14055	DN756_14055	S	hypothetical protein	-1.95258	1.85928e-12
DN756_14060	cheD2	N	Methyl-accepting chemotaxis	-1.28833	4.71811e-13
DN756_14065	DN756_14065	S	Beta-lactamase superfamily domain	-1.71128	5.39132e-15
DN756_14100	ompC	M	Belongs to the Gram-negative porin family	-1.42223	2.04009e-06
DN756_14115	rcsB	K	Component of the Rcs signaling system, which controls transcription of numerous genes. RcsB is the response regulator that binds to regulatory DNA regions	1.20371	3.98361e-09
DN756_14175	katA	C	Catalase	-1.6621	4.49298e-15
DN756_14320	pbpG	M	Belongs to the peptidase S11 family	1.02284	2.09368e-07
DN756_14385	rhlE	F	DEAD-box RNA helicase involved in ribosome assembly. Has RNA-dependent ATPase activity and unwinds double-stranded RNA	1.52593	2.52064e-07
DN756_14415	DN756_14415	S	Methylmuconolactone methyl-isomerase	-1.15928	2.43738e-07
DN756_14465	xapR	K	LysR substrate binding domain	1.30912	0.000167613
DN756_14470	betT	U	Belongs to the BCCT transporter (TC 2.A.15) family	1.00461	3.52092e-07
DN756_14500	moaD	H	Involved in sulfur transfer in the conversion of molybdopterin precursor Z to molybdopterin	-1.11761	1.43988e-08
DN756_14535	bioD	H	Catalyzes a mechanistically unusual reaction, the ATP- dependent insertion of CO2 between the N7 and N8 nitrogen atoms of 7,8-diaminopelargonic acid (DAPA) to form an ureido ring	2.08012	3.80051e-18
DN756_14540	bioC	H	Converts the free carboxyl group of a malonyl-thioester to its methyl ester by transfer of a methyl group from S-adenosyl- L-methionine (SAM). It allows to synthesize pimeloyl-ACP via the fatty acid synthetic pathway	2.77708	2.61042e-29
DN756_14545	bioF	H	Catalyzes the decarboxylative condensation of pimeloyl- acyl-carrier protein and L-alanine to produce 8-amino-7- oxononanoate (AON), acyl-carrier protein , and carbon dioxide	2.60853	1.12857e-27
DN756_14550	bioB	H	Catalyzes the conversion of dethiobiotin (DTB) to biotin by the insertion of a sulfur atom into dethiobiotin via a radical- based mechanism	2.72092	1.56978e-25
DN756_14555	bioA	H	Catalyzes the transfer of the alpha-amino group from S- adenosyl-L-methionine (SAM) to 7-keto-8-aminopelargonic acid (KAPA) to form 7,8-diaminopelargonic acid (DAPA). It is the only animotransferase known to utilize SAM as an amino donor	1.65524	1.04522e-16
DN756_14630	DN756_14630	S	hypothetical protein	1.1024	1.12112e-05
DN756_14635	gpmA	G	Belongs to the phosphoglycerate mutase family. BPG- dependent PGAM subfamily	1.71586	1.72131e-13
DN756_14715	tolQ	U	tolQ protein	1.07742	7.48268e-07
DN756_14720	ybgC	S	thio_ybgC tol-pal system-associated acyl-CoA thioesterase	1.34668	2.87092e-12
DN756_14745	sucD	C	Succinyl-CoA synthetase functions in the citric acid cycle (TCA), coupling the hydrolysis of succinyl-CoA to the synthesis of either ATP or GTP and thus represents the only step of substrate-level phosphorylation in the TCA. The alpha subunit of the enzyme binds the substrates coenzyme A and phosphate, while succinate binding and nucleotide specificity is provided by the beta subunit	-2.33709	2.64161e-25
DN756_14750	sucC	F	Succinyl-CoA synthetase functions in the citric acid cycle (TCA), coupling the hydrolysis of succinyl-CoA to the synthesis of either ATP or GTP and thus represents the only step of substrate-level phosphorylation in the TCA. The beta subunit provides nucleotide specificity of the enzyme and binds the substrate succinate, while the binding sites for coenzyme A and phosphate are found in the alpha …	-2.41126	3.88732e-25
DN756_14755	sucB	C	The 2-oxoglutarate dehydrogenase complex catalyzes the overall conversion of 2-oxoglutarate to succinyl-CoA and CO(2)	-2.80652	3.36567e-31
DN756_14760	sucA	C	E1 component	-2.76455	2.92862e-28
DN756_14765	sdhB	C	Belongs to the succinate dehydrogenase fumarate reductase iron-sulfur protein family	-4.1207	4.94433e-51
DN756_14770	sdhA	C	Belongs to the FAD-dependent oxidoreductase 2 family. FRD SDH subfamily	-3.75967	2.62442e-36
DN756_14775	sdhD	C	Membrane-anchoring subunit of succinate dehydrogenase (SDH)	-2.56212	3.43398e-22
DN756_14780	sdhC	C	Succinate dehydrogenase cytochrome b556 subunit	-2.33584	3.39429e-19
DN756_14785	gltA	C	Belongs to the citrate synthase family	-1.1761	8.37273e-07
DN756_14800	recN	L	May be involved in recombinational repair of damaged DNA	-1.26107	1.86038e-06
DN756_14845	DN756_14845	S	hypothetical protein	-1.13417	5.38917e-07
DN756_14885	glnS	J	glutaminyl-tRNA synthetase	1.59493	3.15104e-10
DN756_14895	DN756_14895	S	Protein involved in (DEPRECATED) molecular function	-1.12881	0.000650194
DN756_14900	nagE	G	PTS system, N-acetylglucosamine-specific	-2.79641	2.89237e-26
DN756_14905	nagB	G	Catalyzes the reversible isomerization-deamination of glucosamine 6-phosphate (GlcN6P) to form fructose 6-phosphate (Fru6P) and ammonium ion	-3.40606	4.88487e-38
DN756_14910	nagA	G	Belongs to the metallo-dependent hydrolases superfamily. NagA family	-2.50601	5.88418e-25
DN756_14915	nagC	K	MarR family	-1.10542	4.19654e-07
DN756_14925	asnB	F	asparagine	1.17762	2.36085e-07
DN756_14930	DN756_14930	S	hypothetical protein	1.07405	2.41151e-06
DN756_14995	gltI	E	NMT1/THI5 like	-4.88145	4.46806e-87
DN756_15000	gltJ	E	glutamate aspartate transport system permease protein GltJ	-2.93281	4.30972e-48
DN756_15005	gltK	P	HEQRo_perm_3TM amino ABC transporter, permease , 3-TM region, His Glu Gln Arg opine family domain protein	-1.03767	9.82872e-07
DN756_15010	gltL	E	glutamate transport ATP-binding protein GluA	-1.20394	9.20504e-11
DN756_15015	ybeL	J	Protein of uncharacterised function (DUF1451)	-2.02582	6.12215e-21
DN756_15050	mrdA	M	Catalyzes cross-linking of the peptidoglycan cell wall	1.14684	4.80628e-07
DN756_15055	mrdB	M	Peptidoglycan polymerase that is essential for cell wall elongation	1.38951	5.85255e-10
DN756_15065	dacA	M	Belongs to the peptidase S11 family	1.24739	7.68242e-08
DN756_15100	cspE	K	cold shock protein CspE	-3.24554	5.7253e-31
DN756_15120	DN756_15120	S	hypothetical protein	1.44215	1.95639e-07
DN756_15140	DN756_15140	S	hypothetical protein	-1.35976	6.50687e-07
DN756_15160	gfo	S	Oxidoreductase family, C-terminal alpha beta domain protein	-1.8417	3.45791e-13
DN756_15165	DN756_15165	G	Branched-chain amino acid transport system / permease component	-2.16568	5.69506e-20
DN756_15170	rbsA_3	G	ATPases associated with a variety of cellular activities	-2.77728	1.43107e-39
DN756_15175	rbsB	G	Periplasmic binding protein-like domain	-3.21262	3.62778e-31
DN756_15180	idhA	S	Involved in the oxidation of myo-inositol (MI) to 2- keto-myo-inositol (2KMI or 2-inosose)	-3.16394	1.4621e-32
DN756_15185	iolD	E	Belongs to the TPP enzyme family	-2.22088	7.12968e-27
DN756_15190	mmsA	C	methylmalonate-semialdehyde dehydrogenase	-2.75779	2.21938e-38
DN756_15195	DN756_15195	S	hypothetical protein	-1.57941	0.000877768
DN756_15235	DN756_15235	S	Type VI secretion system effector, Hcp	-1.25892	2.36408e-08
DN756_15245	DN756_15245	S	hypothetical protein	-1.31257	7.13267e-06
DN756_15265	ycfD	S	A domain family that is part of the cupin metalloenzyme superfamily.	-1.20409	8.62533e-09
DN756_15300	M1-1079	S	hypothetical protein	-1.77087	4.04058e-17
DN756_15410	DN756_15410	S	hypothetical protein	-1.46255	4.40087e-10
DN756_15415	DN756_15415	S	hypothetical protein	-1.36425	5.95172e-10
DN756_15435	DN756_15435	S	Phage minor tail protein	-1.04904	0.000140051
DN756_15440	DN756_15440	S	Cro	-1.4187	1.07788e-06
DN756_15470	DN756_15470	L	Belongs to the 'phage' integrase family	-1.53448	2.1547e-08
DN756_15475	msgA	S	DinI-like family	-1.36559	4.23417e-09
DN756_15480	dinI	S	DinI-like family	-1.17629	1.48258e-07
DN756_15485	DN756_15485	S	Caudovirales tail fibre assembly protein, lambda gpK	-1.11998	2.96509e-08
DN756_15585	DN756_15585	L	Domain of unknown function (DUF4942)	-1.30177	5.04522e-11
DN756_15655	DN756_15655	L	Integrase core domain	-1.129	0.00049549
DN756_15720	ppiB	G	PPIases accelerate the folding of proteins. It catalyzes the cis-trans isomerization of proline imidic peptide bonds in oligopeptides	1.06567	5.9377e-07
DN756_15735	purE	F	Catalyzes the conversion of N5-carboxyaminoimidazole ribonucleotide (N5-CAIR) to 4-carboxy-5-aminoimidazole ribonucleotide (CAIR)	2.18729	2.17547e-07
DN756_15740	purK	F	Catalyzes the ATP-dependent conversion of 5- aminoimidazole ribonucleotide (AIR) and HCO(3)(-) to N5- carboxyaminoimidazole ribonucleotide (N5-CAIR)	1.99795	7.95858e-07
DN756_15745	ybbP	Q	FtsX-like permease family	1.41764	1.24244e-12
DN756_15750	ybbA	Q	ABC transporter, ATP-binding protein	1.70639	4.4693e-15
DN756_15755	tesA	E	Multifunctional acyl-CoA thioesterase I and protease I and lysophospholipase L1	1.13467	2.82566e-09
DN756_15785	copA	P	P-type ATPase	-1.90994	1.64373e-07
DN756_15920	hemH	H	Catalyzes the ferrous insertion into protoporphyrin IX	1.19451	1.55521e-09
DN756_15925	adk	F	Catalyzes the reversible transfer of the terminal phosphate group between ATP and AMP. Plays an important role in cellular energy homeostasis and in adenine nucleotide metabolism	1.50465	2.22997e-11
DN756_15950	apt	F	Catalyzes a salvage reaction resulting in the formation of AMP, that is energically less costly than de novo synthesis	1.64258	1.65119e-14
DN756_15965	DN756_15965	S	protein YbaM of Escherichia coli of Gammaproteobacteria UniRef RepID Q7N0N7_PHOLL	-1.29107	1.62542e-13
DN756_15975	ychN	P	DsrE/DsrF-like family	-1.8857	1.33597e-21
DN756_16005	rpmE2	J	ribosomal protein L31	-4.93754	4.33863e-19
DN756_16010	rpmJ	J	Belongs to the bacterial ribosomal protein bL36 family	-5.10522	7.14605e-09
DN756_16040	ybaY	S	Type III secretion system lipoprotein chaperone (YscW)	-1.05505	2.96825e-06
DN756_16090	queC	F	Catalyzes the ATP-dependent conversion of 7-carboxy-7- deazaguanine (CDG) to 7-cyano-7-deazaguanine (preQ(0))	-1.83919	8.57488e-21
DN756_16095	tesC	S	Acyl-ACP thioesterase	-3.08064	1.94513e-55
DN756_16125	clpP	O	Cleaves peptides in various proteins in a process that requires ATP hydrolysis. Has a chymotrypsin-like activity. Plays a major role in the degradation of misfolded proteins	0.995289	2.04353e-05
DN756_16130	tig	D	Involved in protein export. Acts as a chaperone by maintaining the newly synthesized protein in an open conformation. Functions as a peptidyl-prolyl cis-trans isomerase	1.91447	3.6393e-15
DN756_16135	DN756_16135	S	hypothetical protein	1.36983	5.1252e-13
DN756_16140	bolA	T	Belongs to the BolA IbaG family	-1.07072	1.26996e-08
DN756_16155	yfeN	S	Nucleoside-specific channel-forming protein, Tsx	-1.9616	4.51873e-25
DN756_16210	thiI	F	Catalyzes the ATP-dependent transfer of a sulfur to tRNA to produce 4-thiouridine in position 8 of tRNAs, which functions as a near-UV photosensor. Also catalyzes the transfer of sulfur to the sulfur carrier protein ThiS, forming ThiS-thiocarboxylate. This is a step in the synthesis of thiazole, in the thiamine biosynthesis pathway. The sulfur is donated as persulfide by IscS	1.01196	4.71687e-06
DN756_16270	secF	U	Part of the Sec protein translocase complex. Interacts with the SecYEG preprotein conducting channel. SecDF uses the proton motive force (PMF) to complete protein translocation after the ATP-dependent function of SecA	2.24963	2.03252e-20
DN756_16275	secD	U	Part of the Sec protein translocase complex. Interacts with the SecYEG preprotein conducting channel. SecDF uses the proton motive force (PMF) to complete protein translocation after the ATP-dependent function of SecA	1.99405	3.45983e-15
DN756_16280	yajC	U	yajC preprotein translocase, YajC subunit	1.1794	9.1465e-09
DN756_16285	tgt	F	Catalyzes the base-exchange of a guanine (G) residue with the queuine precursor 7-aminomethyl-7-deazaguanine (PreQ1) at position 34 (anticodon wobble position) in tRNAs with GU(N) anticodons (tRNA-Asp, -Asn, -His and -Tyr). Catalysis occurs through a double-displacement mechanism. The nucleophile active site attacks the C1' of nucleotide 34 to detach the guanine base from the RNA, forming a coval…	1.17378	8.65483e-08
DN756_16305	DN756_16305	S	hypothetical protein	-1.5918	0.00544783
DN756_16330	proY	E	proline-specific permease ProY	1.40462	2.76258e-13
DN756_16375	ppnP	S	Catalyzes the phosphorolysis of diverse nucleosides, yielding D-ribose 1-phosphate and the respective free bases. Can use uridine, adenosine, guanosine, cytidine, thymidine, inosine and xanthosine as substrates. Also catalyzes the reverse reactions	-2.54826	1.98375e-23
DN756_16380	aroK	F	Catalyzes the specific phosphorylation of the 3-hydroxyl group of shikimic acid using ATP as a cosubstrate	1.08657	2.9082e-07
DN756_16400	DN756_16400	S	Membrane	-1.17637	1.7185e-06
DN756_16415	proB	F	Catalyzes the transfer of a phosphate group to glutamate to form L-glutamate 5-phosphate	1.10673	2.78083e-07
DN756_16430	gpt	F	Acts on guanine, xanthine and to a lesser extent hypoxanthine	1.47496	8.24985e-08
DN756_16465	Z012_07620	S	exported or periplasmic protein in ApbE locus	-1.61701	5.73302e-15
DN756_16470	apbE	H	Flavin transferase that catalyzes the transfer of the FMN moiety of FAD and its covalent binding to the hydroxyl group of a threonine residue in a target flavoprotein	-1.24435	1.3206e-10
DN756_16475	nqrF	C	NQR complex catalyzes the reduction of ubiquinone-1 to ubiquinol by two successive reactions, coupled with the transport of Na( ) ions from the cytoplasm to the periplasm. The first step is catalyzed by NqrF, which accepts electrons from NADH and reduces ubiquinone-1 to ubisemiquinone by a one-electron transfer pathway	-1.35839	5.02306e-12
DN756_16480	nqrE	C	NQR complex catalyzes the reduction of ubiquinone-1 to ubiquinol by two successive reactions, coupled with the transport of Na( ) ions from the cytoplasm to the periplasm. NqrA to NqrE are probably involved in the second step, the conversion of ubisemiquinone to ubiquinol	-1.47008	2.10628e-15
DN756_16485	nqrD	C	NQR complex catalyzes the reduction of ubiquinone-1 to ubiquinol by two successive reactions, coupled with the transport of Na( ) ions from the cytoplasm to the periplasm. NqrA to NqrE are probably involved in the second step, the conversion of ubisemiquinone to ubiquinol	-1.35317	5.54859e-14
DN756_16490	nqrC	C	NQR complex catalyzes the reduction of ubiquinone-1 to ubiquinol by two successive reactions, coupled with the transport of Na( ) ions from the cytoplasm to the periplasm. NqrA to NqrE are probably involved in the second step, the conversion of ubisemiquinone to ubiquinol	-1.84434	3.51113e-20
DN756_16495	nqrB	C	NQR complex catalyzes the reduction of ubiquinone-1 to ubiquinol by two successive reactions, coupled with the transport of Na( ) ions from the cytoplasm to the periplasm. NqrA to NqrE are probably involved in the second step, the conversion of ubisemiquinone to ubiquinol	-1.56847	3.90674e-13
DN756_16500	nqrA	C	NQR complex catalyzes the reduction of ubiquinone-1 to ubiquinol by two successive reactions, coupled with the transport of Na( ) ions from the cytoplasm to the periplasm. NqrA to NqrE are probably involved in the second step, the conversion of ubisemiquinone to ubiquinol	-1.83497	1.65401e-16
DN756_16505	DN756_16505	S	hypothetical protein	-1.56653	1.26853e-16
DN756_16525	fadE	I	acyl-CoA dehydrogenase	-4.00135	1.36375e-49
DN756_16575	mtnC	E	Bifunctional enzyme that catalyzes the enolization of 2,3-diketo-5-methylthiopentyl-1-phosphate (DK-MTP-1-P) into the intermediate 2-hydroxy-3-keto-5-methylthiopentenyl-1-phosphate (HK-MTPenyl-1-P), which is then dephosphorylated to form the acireductone 1,2-dihydroxy-3-keto-5-methylthiopentene (DHK- MTPene)	-1.13433	0.000568845
DN756_16580	mtnB	E	Catalyzes the dehydration of methylthioribulose-1- phosphate (MTRu-1-P) into 2,3-diketo-5-methylthiopentyl-1- phosphate (DK-MTP-1-P)	-1.10209	1.05824e-06
DN756_16595	amaB	E	Peptidase family M20/M25/M40	-0.999156	2.8918e-07
DN756_16600	pucG	E	Aminotransferase class-V	-1.35353	1.71265e-13
DN756_16605	glnQ_2	E	ABC transporter	-1.71585	1.7075e-16
DN756_16620	IV02_26540	T	Bacterial periplasmic substrate-binding proteins	-1.05133	0.000207195
DN756_16635	DN756_16635	S	Protein of unknown function (DUF4089)	-1.9357	2.86234e-15
DN756_16640	gatA	J	Amidase	-2.13408	8.17106e-18
DN756_16645	DN756_16645	S	Domain of unknown function (DUF4440)	-2.19294	1.15472e-26
DN756_16670	DN756_16670	S	hypothetical protein	1.25969	2.50397e-05
DN756_16675	emrA	V	multidrug resistance protein A	1.23068	7.33434e-10
DN756_16680	emrB	G	Major facilitator Superfamily	1.91336	5.14057e-18
DN756_16700	yfiQ	H	CoA binding domain	-2.45706	3.37203e-35
DN756_16765	DN756_16765	S	hypothetical protein	1.72319	7.29292e-15
DN756_16775	hpf	J	Sigma 54 modulation protein / S30EA ribosomal protein	-3.39233	5.2739e-41
DN756_16795	yehT	K	LytTr DNA-binding domain	-1.31842	5.59649e-13
DN756_16805	ydiY	M	salt-induced outer membrane protein	1.17131	4.84623e-07
DN756_16810	rplS	J	This protein is located at the 30S-50S ribosomal subunit interface and may play a role in the structure and function of the aminoacyl-tRNA binding site	1.69576	1.48975e-10
DN756_16815	trmD	J	Belongs to the RNA methyltransferase TrmD family	1.5022	2.0901e-09
DN756_16820	rimM	J	An accessory protein needed during the final step in the assembly of 30S ribosomal subunit, possibly for assembly of the head region. Probably interacts with S19. Essential for efficient processing of 16S rRNA. May be needed both before and after RbfA during the maturation of 16S rRNA. It has affinity for free ribosomal 30S subunits but not for 70S ribosomes	1.28981	2.6657e-07
DN756_16825	rpsP	J	Belongs to the bacterial ribosomal protein bS16 family	1.13986	5.42216e-08
DN756_16880	DN756_16880	S	hypothetical protein	-1.00139	0.000188066
DN756_16885	DN756_16885	S	hypothetical protein	-1.19798	1.13965e-09
DN756_16895	alaS	J	Catalyzes the attachment of alanine to tRNA(Ala) in a two-step reaction alanine is first activated by ATP to form Ala- AMP and then transferred to the acceptor end of tRNA(Ala). Also edits incorrectly charged Ser-tRNA(Ala) and Gly-tRNA(Ala) via its editing domain	1.47012	1.63515e-08
DN756_16920	deoR_1	K	Putative sugar-binding domain	-1.31287	3.33773e-12
DN756_16925	DN756_16925	S	hypothetical protein	-1.88364	7.932e-22
DN756_16930	DN756_16930	G	L-fucose isomerase, C-terminal domain	-1.28717	6.50801e-12
DN756_16935	glpK3	G	FGGY family of carbohydrate kinases, N-terminal domain	-1.85168	6.56629e-18
DN756_16940	tktA	G	Pyruvate:ferredoxin oxidoreductase core domain II	-1.2377	1.08545e-09
DN756_16960	DN756_16960	M	Predicted periplasmic lipoprotein (DUF2291)	-1.15047	1.46289e-06
DN756_16965	rbsB_1	G	Periplasmic binding protein-like domain	-1.51868	1.6664e-13
DN756_16970	katG	P	Bifunctional enzyme with both catalase and broad- spectrum peroxidase activity	-5.62249	1.05274e-88
DN756_16975	cybC	C	Cytochrome b562	-5.74836	3.01025e-64
DN756_16980	cybB	C	Cytochrome b/b6/petB	-4.84085	2.47379e-71
DN756_16985	dmsD	S	Required for biogenesis assembly of DMSO reductase, but not for the interaction of the DmsA signal peptide with the Tat system. May be part of a chaperone cascade complex that facilitates a folding-maturation pathway for the substrate protein	-1.36791	1.64482e-13
DN756_17000	dmsA	C	Belongs to the prokaryotic molybdopterin-containing oxidoreductase family	-1.18003	5.7973e-10
DN756_17005	araD	G	L-ribulose-5-phosphate 4-epimerase	-1.1872	1.01906e-06
DN756_17010	yulB	K	DeoR C terminal sensor domain	-6.35853	4.98835e-124
DN756_17015	lsrB_1	G	Periplasmic binding protein domain	-4.32748	1.04862e-71
DN756_17020	araG_1	G	ATPases associated with a variety of cellular activities	-2.92088	3.10189e-29
DN756_17025	DN756_17025	G	Branched-chain amino acid transport system / permease component	-2.43656	6.1751e-11
DN756_17030	alsC_1	G	Branched-chain amino acid transport system / permease component	-2.08099	9.49499e-17
DN756_17035	ulaE	G	Xylose isomerase-like TIM barrel	-1.42865	3.64608e-09
DN756_17045	fumB	C	Catalyzes the reversible hydration of fumarate to (S)- malate	-3.75294	1.71112e-53
DN756_17050	DN756_17050	S	ParD-like antitoxin of type II bacterial toxin-antitoxin system	2.70099	1.09785e-36
DN756_17055	map	E	Methionine aminopeptidase	2.84014	3.57732e-36
DN756_17060	DN756_17060	S	ShET2 enterotoxin, N-terminal region	2.50573	3.8418e-36
DN756_17065	cfrA	P	TonB dependent receptor	6.67981	1.58716e-110
DN756_17075	yhjA	C	Di-haem cytochrome c peroxidase	-1.08575	1.32424e-07
DN756_17110	dhaL	S	dihydroxyacetone kinase	-2.98813	2.23628e-46
DN756_17115	dhaK	G	Dihydroxyacetone kinase	-3.22156	8.03565e-56
DN756_17120	DN756_17120	C	KR domain	-4.12785	1.25857e-79
DN756_17125	DN756_17125	C	Alcohol dehydrogenase GroES-like domain	-4.33396	5.60334e-72
DN756_17130	rpiB	G	ribose 5-phosphate isomerase B	-2.11013	8.51833e-21
DN756_17180	ygbE	S	Protein of unknown function (DUF3561)	1.12047	8.0828e-07
DN756_17260	pyrG	F	Catalyzes the ATP-dependent amination of UTP to CTP with either L-glutamine or ammonia as the source of nitrogen. Regulates intracellular CTP levels through interactions with the four ribonucleotide triphosphates	1.22494	2.15674e-08
DN756_17290	degP	M	Belongs to the peptidase S1C family	1.8667	1.03165e-10
DN756_17330	fhuB	P	Belongs to the binding-protein-dependent transport system permease family. FecCD subfamily	2.77063	2.08447e-42
DN756_17335	fhuD	P	Periplasmic binding protein	3.48243	2.07878e-66
DN756_17340	fhuC	P	ABC transporter	2.76425	3.4647e-43
DN756_17435	cueO	Q	Multicopper oxidase	-1.94445	7.2866e-12
DN756_17445	speE	E	Catalyzes the irreversible transfer of a propylamine group from the amino donor S-adenosylmethioninamine (decarboxy- AdoMet) to putrescine (1,4-diaminobutane) to yield spermidine	1.23416	3.58949e-05
DN756_17465	acnB	C	Belongs to the aconitase IPM isomerase family	-1.83165	1.11703e-16
DN756_17490	aceE	C	Component of the pyruvate dehydrogenase (PDH) complex, that catalyzes the overall conversion of pyruvate to acetyl-CoA and CO(2)	1.23833	4.35537e-06
DN756_17495	pdhR	K	pyruvate dehydrogenase complex	1.05397	6.60073e-07
DN756_17500	DN756_17500	S	hypothetical protein	-1.46175	2.42009e-07
DN756_17575	mutT	L	Belongs to the Nudix hydrolase family	1.18996	1.93476e-08
DN756_17760	sgrR	K	Activates the small RNA gene sgrS under glucose- phosphate stress conditions as well as yfdZ. Represses its own transcription under both stress and non-stress conditions. Might act as a sensor of the intracellular accumulation of phosphoglucose by binding these molecules in its C-terminal solute-binding domain	-1.10093	2.7774e-07
DN756_17770	tbpA	H	thiB thiamin thiamin pyrophosphate ABC transporter, thiamin thiamin pyrophospate-binding protein	1.56285	5.31902e-13
DN756_17795	rapA	K	Transcription regulator that activates transcription by stimulating RNA polymerase (RNAP) recycling in case of stress conditions such as supercoiled DNA or high salt concentrations. Probably acts by releasing the RNAP, when it is trapped or immobilized on tightly supercoiled DNA. Does not activate transcription on linear DNA. Probably not involved in DNA repair	1.3312	3.5081e-12
DN756_17870	DN756_17870	S	Type VI secretion system effector, Hcp	-1.01014	5.86078e-07
DN756_17905	lptD	M	Together with LptE, is involved in the assembly of lipopolysaccharide (LPS) at the surface of the outer membrane	1.14604	1.28983e-06
DN756_17910	surA	M	Chaperone involved in the correct folding and assembly of outer membrane proteins. Recognizes specific patterns of aromatic residues and the orientation of their side chains, which are found more frequently in integral outer membrane proteins. May act in both early periplasmic and late outer membrane-associated steps of protein maturation	1.1286	4.34025e-06
DN756_17915	pdxA	H	Catalyzes the NAD(P)-dependent oxidation of 4- (phosphohydroxy)-L-threonine (HTP) into 2-amino-3-oxo-4- (phosphohydroxy)butyric acid which spontaneously decarboxylates to form 3-amino-2-oxopropyl phosphate (AHAP)	1.26992	1.71907e-07
DN756_17920	ksgA	J	Specifically dimethylates two adjacent adenosines (A1518 and A1519) in the loop of a conserved hairpin near the 3'-end of 16S rRNA in the 30S particle. May play a critical role in biogenesis of 30S subunits	1.21964	2.40983e-06
DN756_17970	carB	F	Carbamoyl-phosphate synthetase ammonia chain	1.33942	2.06573e-05
DN756_17975	carA	F	Carbamoyl-phosphate synthetase glutamine chain	1.88253	1.51149e-09
DN756_17980	dapB	E	Catalyzes the conversion of 4-hydroxy- tetrahydrodipicolinate (HTPA) to tetrahydrodipicolinate	1.31642	6.80853e-12
DN756_18030	nhaR	K	transcriptional activator protein NhaR	1.05303	1.33816e-07
DN756_18035	nhaA	P	Na( ) H( ) antiporter that extrudes sodium in exchange for external protons	1.67153	1.31286e-19
DN756_18050	yaaH	S	GPR1/FUN34/yaaH family	1.78677	2.09019e-10
DN756_18095	thrA	E	bifunctional aspartokinase I	1.9093	3.55476e-22
DN756_18135	trpR	K	This protein is an aporepressor. When complexed with L- tryptophan it binds the operator region of the trp operon (5'- ACTAGT-'3') and prevents the initiation of transcription. The complex also regulates trp repressor biosynthesis by binding to its regulatory region	1.85482	1.226e-05
DN756_18215	nupX	U	Belongs to the concentrative nucleoside transporter (CNT) (TC 2.A.41) family	-1.27361	1.70191e-12
DN756_18270	DN756_18270	S	hypothetical protein	1.76419	1.07996e-17
DN756_18275	yjjZ	S	Protein of unknown function (DUF1435)	5.9704	1.81927e-122
DN756_18280	hmsT	T	Diguanylate cyclase	-1.72626	8.4197e-18
DN756_18285	pemA	M	Pectinesterase	-3.25775	1.6462e-50
DN756_18325	DN756_18325	M	O-antigen biosynthesis protein	1.97306	1.17006e-21
DN756_18330	rfaQ	M	Lipopolysaccharide biosynthesis protein	2.3096	7.70141e-23
DN756_18335	lsrK	G	Catalyzes the phosphorylation of autoinducer-2 (AI-2) to phospho-AI-2, which subsequently inactivates the transcriptional regulator LsrR and leads to the transcription of the lsr operon. Phosphorylates the ring-open form of (S)-4,5-dihydroxypentane-2,3- dione (DPD), which is the precursor to all AI-2 signaling molecules, at the C5 position	-2.52845	1.41757e-40
DN756_18340	lsrR	K	Putative sugar-binding domain	-2.99543	8.87982e-52
DN756_18345	DN756_18345	S	hypothetical protein	-3.41438	3.38886e-17
DN756_18350	lsrA	G	Autoinducer 2 import ATP-binding protein LsrA	-5.45261	4.68217e-92
DN756_18355	lsrC	U	Autoinducer 2 import system permease protein lsrC	-4.37222	2.6982e-58
DN756_18360	lsrD	U	Autoinducer 2 import system permease protein lsrD	-4.06854	2.12151e-49
DN756_18365	lsrB	G	Autoinducer 2-binding protein LsrB	-3.35004	3.51976e-50
DN756_18370	lsrF	H	Involved in the degradation of phospho-AI-2, thereby terminating induction of the lsr operon and closing the AI-2 signaling cycle. Catalyzes the transfer of an acetyl moiety from 3-hydroxy-5-phosphonooxypentane-2,4-dione to CoA to form glycerone phosphate and acetyl-CoA	-2.15384	2.51291e-21
DN756_18375	lsrG	S	Involved in the degradation of phospho-AI-2, thereby terminating induction of the lsr operon and closing the AI-2 signaling cycle. Catalyzes the conversion of (4S)-4-hydroxy-5- phosphonooxypentane-2,3-dione (P-DPD) to 3-hydroxy-5- phosphonooxypentane-2,4-dione (P-HPD)	-1.73809	1.14603e-15
DN756_18395	frwB	G	PTS system, Lactose/Cellobiose specific IIB subunit	-1.21853	2.69798e-07
DN756_18400	fruA	G	PTS system, Lactose/Cellobiose specific IIB subunit	-1.13825	6.05587e-05
DN756_18405	DN756_18405	K	helix_turn_helix, arabinose operon control protein	-1.12545	5.10809e-07
DN756_18410	DN756_18410	S	hypothetical protein	-1.16657	4.75575e-11
DN756_18475	DN756_18475	S	hypothetical protein	-1.4544	3.08288e-05
DN756_18505	holC	L	DNA polymerase III chi subunit	1.22072	1.49039e-08
DN756_18510	valS	J	amino acids such as threonine, to avoid such errors, it has a posttransfer editing activity that hydrolyzes mischarged Thr-tRNA(Val) in a tRNA-dependent manner	1.37398	2.3845e-09
DN756_18550	oppD	E	ABC transporter transporter, ATP-binding protein	1.24046	3.87591e-09
DN756_18615	phnN	F	Catalyzes the phosphorylation of ribose 1,5-bisphosphate to 5-phospho-D-ribosyl alpha-1-diphosphate (PRPP)	1.23073	3.07988e-05
DN756_18650	ycjO_1	P	Binding-protein-dependent transport system inner membrane component	-2.11225	1.29195e-18
DN756_18655	DN756_18655	G	Bacterial extracellular solute-binding protein	-2.49452	2.6511e-21
DN756_18670	yhbQ	L	GIY-YIG catalytic domain	-1.69433	3.96918e-18
DN756_18675	yhbS	S	Acetyltransferase (GNAT) domain	-1.79529	4.83505e-14
DN756_18680	yhbT	I	lipid carrier protein	-1.70891	7.30212e-13
DN756_18735	deaD	F	DEAD-box RNA helicase involved in various cellular processes at low temperature, including ribosome biogenesis, mRNA degradation and translation initiation	2.32632	1.1295e-13
DN756_18740	DN756_18740	S	hypothetical protein	1.79655	2.30217e-11
DN756_18780	rimP	J	Required for maturation of 30S ribosomal subunits	1.72056	2.06683e-10
DN756_18825	greA	K	Necessary for efficient RNA polymerase transcription elongation past template-encoded arresting sites. The arresting sites in DNA have the property of trapping a certain fraction of elongating RNA polymerases that pass through, resulting in locked ternary complexes. Cleavage of the nascent transcript by cleavage factors such as GreA or GreB allows the resumption of elongation from the new 3'termi…	1.06862	7.28324e-08
DN756_18850	DN756_18850	S	hypothetical protein	-0.997325	1.47015e-07
DN756_18860	DN756_18860	L	Terminase small subunit	-1.14413	3.63295e-10
DN756_18905	rpmA	J	Belongs to the bacterial ribosomal protein bL27 family	1.08135	0.00040953
DN756_18935	mdh	C	Catalyzes the reversible oxidation of malate to oxaloacetate	-1.4921	9.8213e-07
DN756_18945	bhsA_1	S	Protein of unknown function (DUF1471)	2.3869	6.26766e-21
DN756_18960	ppa	C	Catalyzes the hydrolysis of inorganic pyrophosphate (PPi) forming two phosphate ions	1.04117	3.49741e-07
DN756_18990	ytfK	S	Protein of uncharacterised function (DUF1107)	-1.7058	1.56413e-13
DN756_19035	rpsR	J	Binds as a heterodimer with protein S6 to the central domain of the 16S rRNA, where it helps stabilize the platform of the 30S subunit	1.30501	4.2592e-08
DN756_19040	priB	L	Binds single-stranded DNA at the primosome assembly site	1.37448	6.53634e-08
DN756_19045	rpsF	J	Binds together with S18 to 16S ribosomal RNA	1.36657	3.92912e-07
DN756_19060	bsmA	S	Protein of unknown function (DUF1471)	-1.79578	2.3967e-20
DN756_19065	aidB	I	acyl-CoA dehydrogenase	-1.7701	1.82557e-18
DN756_19090	yjeT	S	inner membrane protein YjeT	1.00943	6.4235e-06
DN756_19095	hflC	O	HflC and HflK could regulate a protease	1.2079	3.31833e-08
DN756_19100	hflK	O	HflC and HflK could encode or regulate a protease	1.18392	4.75878e-08
DN756_19145	DN756_19145	S	hypothetical protein	-1.48802	1.01128e-06
DN756_19155	DN756_19155	S	hypothetical protein	-1.23678	1.13915e-07
DN756_19180	psd	I	Catalyzes the formation of phosphatidylethanolamine (PtdEtn) from phosphatidylserine (PtdSer)	1.421	3.89941e-09
DN756_19185	yjeP	D	Potassium efflux system	1.10589	3.60762e-07
DN756_19195	DN756_19195	S	hypothetical protein	-4.61631	5.93195e-49
DN756_19200	frdA	C	fumarate reductase, flavoprotein subunit	-4.59116	6.07924e-82
DN756_19205	frdB	C	Belongs to the succinate dehydrogenase fumarate reductase iron-sulfur protein family	-3.70096	2.69862e-59
DN756_19210	frdC	C	Seems to be involved in the anchoring of the catalytic components of the fumarate reductase complex to the cytoplasmic membrane	-3.64014	4.45702e-58
DN756_19215	frdD	C	Seems to be involved in the anchoring of the catalytic components of the fumarate reductase complex to the cytoplasmic membrane	-2.42659	9.88469e-38
DN756_19225	efp	J	Involved in peptide bond synthesis. Alleviates ribosome stalling that occurs when 3 or more consecutive Pro residues or the sequence PPG is present in a protein, possibly by augmenting the peptidyl transferase activity of the ribosome. Modification of Lys-34 is required for alleviation	1.49824	6.43775e-11
DN756_19265	aspA	E	Aspartate ammonia-lyase	-3.03074	7.49959e-24
DN756_19275	cutA	P	Involved in resistance toward heavy metals	-2.19241	1.25442e-33
DN756_19280	dsbD	O	Required to facilitate the formation of correct disulfide bonds in some periplasmic proteins and for the assembly of the periplasmic c-type cytochromes. Acts by transferring electrons from cytoplasmic thioredoxin to the periplasm. This transfer involves a cascade of disulfide bond formation and reduction steps	-1.65961	9.97391e-19
DN756_19325	DN756_19325	S	hypothetical protein	-1.26461	5.1368e-05
DN756_19330	DN756_19330	L	IS1 transposase	1.63453	8.35478e-08
DN756_19345	rhaR	K	Activates expression of the rhaSR operon in response to L-rhamnose	-2.98568	3.19246e-56
DN756_19350	rhaS	K	Activates expression of the rhaBAD and rhaT operons	-3.67276	6.13924e-64
DN756_19355	DN756_19355	S	hypothetical protein	-2.37581	7.46478e-06
DN756_19360	rhaB	F	Involved in the catabolism of L-rhamnose (6-deoxy-L- mannose). Catalyzes the transfer of the gamma-phosphate group from ATP to the 1-hydroxyl group of L-rhamnulose to yield L-rhamnulose 1-phosphate	-1.08256	6.92084e-07
DN756_19405	tyrB	E	Aminotransferase class I and II	1.07588	2.52486e-07
DN756_19425	pspG	S	phage shock protein G	-1.11885	8.46175e-10
DN756_19435	zur	P	Belongs to the Fur family	-2.26239	2.1643e-32
DN756_19440	lexA	K	Represses a number of genes involved in the response to DNA damage (SOS response), including recA and lexA. Binds to the 16 bp palindromic sequence 5'-CTGTATATATATACAG-3'. In the presence of single-stranded DNA, RecA interacts with LexA causing an autocatalytic cleavage which disrupts the DNA-binding part of LexA, leading to derepression of the SOS regulon and eventually DNA repair	-1.43735	2.07833e-13
DN756_19485	DN756_19485	L	Transposase	1.14899	1.79374e-06
DN756_19580	hutW	C	Elongator protein 3, MiaB family, Radical SAM	2.49582	1.37771e-32
DN756_19585	hutX	P	Haem utilisation ChuX/HutX	2.74283	2.1643e-32
DN756_19590	YPO0284	G	NmrA-like family	1.22359	7.19797e-08
DN756_19595	hemP	P	to Hemin uptake protein hemP of Yersinia UniRef RepID HEMP_YEREN	4.99577	1.90988e-105
DN756_19600	hemR	P	Hemin receptor	4.65188	5.32449e-84
DN756_19605	hmuS	P	Hemin transport protein	2.73191	1.18309e-22
DN756_19610	hmuT	P	Periplasmic binding protein	2.78007	9.93684e-36
DN756_19615	hmuU	U	Belongs to the binding-protein-dependent transport system permease family. FecCD subfamily	2.87942	4.5233e-38
DN756_19620	hmuV	P	Part of the ABC transporter complex HmuTUV involved in hemin import. Responsible for energy coupling to the transport system	2.56524	9.35041e-28
DN756_19640	yedF	O	Belongs to the sulfur carrier protein TusA family	-1.14371	6.91536e-09
DN756_19675	DN756_19675	S	hypothetical protein	1.17529	0.00138102
DN756_19760	gltP	U	Catalyzes the proton-dependent transport of glutamate and aspartate	2.62611	4.05942e-32
DN756_19765	acsA	F	Catalyzes the conversion of acetate into acetyl-CoA (AcCoA), an essential intermediate at the junction of anabolic and catabolic pathways. Acs undergoes a two-step reaction. In the first half reaction, Acs combines acetate with ATP to form acetyl- adenylate (AcAMP) intermediate. In the second half reaction, it can then transfer the acetyl group from AcAMP to the sulfhydryl group of CoA, forming t…	-4.79571	1.31611e-46
DN756_19770	yjcH	S	Protein of unknown function, DUF485	-5.0853	2.09067e-99
DN756_19775	actP	P	Cation acetate symporter ActP	-4.32092	6.89402e-73
DN756_19780	DN756_19780	Q	Abhydrolase family	-1.17532	9.64227e-11
DN756_19845	fadB	I	Involved in the aerobic and anaerobic degradation of long-chain fatty acids via beta-oxidation cycle. Catalyzes the formation of 3-oxoacyl-CoA from enoyl-CoA via L-3-hydroxyacyl-CoA. It can also use D-3-hydroxyacyl-CoA and cis-3-enoyl-CoA as substrate	-5.37268	3.26629e-46
DN756_19850	fadA	I	Catalyzes the final step of fatty acid oxidation in which acetyl-CoA is released and the CoA ester of a fatty acid two carbons shorter is formed	-4.64456	2.28116e-51
DN756_19870	hemB	H	Belongs to the ALAD family	-1.26562	1.4989e-10
DN756_19890	tatA	U	Part of the twin-arginine translocation (Tat) system that transports large folded proteins containing a characteristic twin-arginine motif in their signal peptide across membranes. TatA could form the protein-conducting channel of the Tat system	-1.01647	2.69224e-06
DN756_19915	dedA	S	SNARE associated Golgi protein	1.33646	3.78897e-10
DN756_19930	udp	F	Catalyzes the reversible phosphorylytic cleavage of uridine and deoxyuridine to uracil and ribose- or deoxyribose-1- phosphate. The produced molecules are then utilized as carbon and energy sources or in the rescue of pyrimidine bases for nucleotide synthesis	-1.49546	1.06856e-08
DN756_19940	metE	E	Catalyzes the transfer of a methyl group from 5- methyltetrahydrofolate to homocysteine resulting in methionine formation	-1.05209	1.53841e-07
DN756_19950	yigM	E	2A78 carboxylate amino acid amine transporter family protein	1.15108	1.69115e-09
DN756_19965	ywkB	S	Membrane transport protein	1.19267	2.21982e-09
DN756_19990	ugpB	G	to glycerol-3-phosphate transporter periplasmic binding protein PRK10974	-1.21061	4.61658e-08
DN756_19995	DN756_19995	S	CS1 type fimbrial major subunit	-1.04506	0.000120621
DN756_20035	livF	P	High-affinity branched-chain amino acid transport	-1.217	6.48348e-10
DN756_20040	livG	E	High-affinity branched-chain amino acid transport ATP-binding protein livG	-1.28656	3.42082e-11
DN756_20055	livK	E	Branched-chain amino acid-binding protein	-1.95528	5.80331e-21
DN756_20060	panZ	K	Controls both the activation and catalytic activity of PanD in a coenzyme A (CoA)-dependent fashion	-1.24557	8.43051e-10
DN756_20200	yigI	Q	Thioesterase superfamily	-1.73578	3.80904e-20
DN756_20215	DN756_20215	S	Phosphoenolpyruvate hydrolase-like	-3.53791	1.8308e-45
DN756_20220	DN756_20220	S	Belongs to the UPF0261 family	-2.55528	1.23122e-29
DN756_20225	DN756_20225	K	to TetR-family regulatory protein of Enterobacteriaceae UniRef RepID A4TR98_YERPP	-1.89606	9.99365e-19
DN756_20395	rhlB	F	DEAD-box RNA helicase involved in RNA degradation. Has RNA-dependent ATPase activity and unwinds double-stranded RNA	1.05547	6.03755e-06
DN756_20400	gppA	F	Catalyzes the conversion of pppGpp to ppGpp. Guanosine pentaphosphate (pppGpp) is a cytoplasmic signaling molecule which together with ppGpp controls the stringent response , an adaptive process that allows bacteria to respond to amino acid starvation, resulting in the coordinated regulation of numerous cellular activities	1.00093	4.92892e-05
DN756_20415	ppiC	G	peptidyl-prolyl cis-trans isomerase	1.39354	3.04154e-12
DN756_20495	DN756_20495	S	hypothetical protein	-1.63138	1.35416e-08
DN756_20510	ilvA	E	Catalyzes the anaerobic formation of alpha-ketobutyrate and ammonia from threonine in a two-step reaction. The first step involved a dehydration of threonine and a production of enamine intermediates (aminocrotonate), which tautomerizes to its imine form (iminobutyrate). Both intermediates are unstable and short- lived. The second step is the nonenzymatic hydrolysis of the enamine imine intermedi…	1.99427	3.14805e-22
DN756_20515	ilvD	E	Belongs to the IlvD Edd family	2.29873	5.96825e-24
DN756_20520	ilvE	E	Belongs to the class-IV pyridoxal-phosphate-dependent aminotransferase family	1.86947	1.07996e-17
DN756_20525	ilvM	S	ACT domain	2.11693	2.50168e-27
DN756_20530	ilvG	H	large subunit	2.21766	3.38089e-25
DN756_20615	DN756_20615	S	hypothetical protein	-1.28495	1.78328e-10
DN756_20625	btuB	P	Involved in the active translocation of vitamin B12 (cyanocobalamin) across the outer membrane to the periplasmic space. It derives its energy for transport by interacting with the trans-periplasmic membrane protein TonB	1.02204	6.74928e-08
DN756_20645	sthA	C	Conversion of NADPH, generated by peripheral catabolic pathways, to NADH, which can enter the respiratory chain for energy generation	-1.68803	8.24842e-12
DN756_20650	oxyR	K	LysR substrate binding domain	-1.20118	3.22715e-07
DN756_20705	argE	E	Belongs to the peptidase M20A family. ArgE subfamily	1.192	2.02431e-09
DN756_20710	ppc	H	Forms oxaloacetate, a four-carbon dicarboxylic acid source for the tricarboxylic acid cycle	1.54827	2.88322e-11
DN756_20720	DN756_20720	S	hypothetical protein	-1.68681	0.00626267
DN756_20725	metF	E	reductase	-1.1433	1.9293e-07
DN756_20745	yiaA	S	yiaA/B two helix domain	1.97056	7.63671e-11
DN756_20765	cytR	K	helix_turn _helix lactose operon repressor	-1.74078	3.99171e-21
DN756_20805	DN756_20805	S	hypothetical protein	-1.51464	8.95002e-11
DN756_20845	glpK	F	Key enzyme in the regulation of glycerol uptake and metabolism. Catalyzes the phosphorylation of glycerol to yield sn- glycerol 3-phosphate	-1.06063	2.02875e-07
DN756_20905	pfkA	F	Catalyzes the phosphorylation of D-fructose 6-phosphate to fructose 1,6-bisphosphate by ATP, the first committing step of glycolysis	1.52376	1.32071e-12
DN756_20915	DN756_20915	L	ISFtu2. Transposase, member of the IS5 family. Identical to Q8GM03	-1.05233	1.75696e-07
DN756_21000	tdh	C	Catalyzes the NAD( )-dependent oxidation of L-threonine to 2-amino-3-ketobutyrate	-1.61805	2.11588e-14
DN756_21005	kbl	H	Catalyzes the cleavage of 2-amino-3-ketobutyrate to glycine and acetyl-CoA	-1.91335	2.13898e-18
DN756_21025	kdtA	M	3-Deoxy-D-manno-octulosonic-acid transferase (kdotransferase)	-1.16364	2.15614e-09
DN756_21030	kdtX	M	Glycosyl transferase family 2	-1.41297	2.09083e-14
DN756_21035	coaD	F	Reversibly transfers an adenylyl group from ATP to 4'- phosphopantetheine, yielding dephospho-CoA (dPCoA) and pyrophosphate	-1.45237	3.26276e-14
DN756_21045	rpmG	J	Belongs to the bacterial ribosomal protein bL33 family	1.04368	6.08363e-06
DN756_21050	rpmB	J	Belongs to the bacterial ribosomal protein bL28 family	1.2891	2.30259e-08
DN756_21085	rph	J	Phosphorolytic exoribonuclease that removes nucleotide residues following the -CCA terminus of tRNA and adds nucleotides to the ends of RNA molecules by using nucleoside diphosphates as substrates	1.34432	1.16007e-10
DN756_21100	DN756_21100	S	hypothetical protein	-1.56639	5.72325e-14
DN756_21135	DN756_21135	S	hypothetical protein	-1.16507	3.40945e-08
DN756_21180	DN756_21180	S	hypothetical protein	-1.36059	2.60302e-13
DN756_21190	xanP	F	permease	2.42199	2.19502e-06
DN756_21205	dtd	J	rejects L-amino acids rather than detecting D-amino acids in the active site. By recycling D-aminoacyl-tRNA to D-amino acids and free tRNA molecules, this enzyme counteracts the toxicity associated with the formation of D-aminoacyl-tRNA entities in vivo and helps enforce protein L-homochirality	-1.16226	1.10312e-10
DN756_21220	typA	T	GTP-binding protein typA bipA	2.06144	7.059e-17
DN756_21225	glnA	E	glutamine synthetase	1.83087	3.76634e-12
DN756_21230	DN756_21230	S	hypothetical protein	1.17445	0.00223623
DN756_21305	DN756_21305	S	hypothetical protein	-1.19547	0.000161909
DN756_21310	DN756_21310	S	hypothetical protein	-2.13725	3.92553e-16
DN756_21335	yieP	K	FCD	-1.8374	5.37562e-21
DN756_21345	rbsR	K	helix_turn _helix lactose operon repressor	-2.40211	1.23814e-35
DN756_21350	rbsK	H	Catalyzes the phosphorylation of ribose at O-5 in a reaction requiring ATP and magnesium. The resulting D-ribose-5- phosphate can then be used either for sythesis of nucleotides, histidine, and tryptophan, or as a component of the pentose phosphate pathway	-3.02663	1.29374e-46
DN756_21355	rbsD	G	Catalyzes the interconversion of beta-pyran and beta- furan forms of D-ribose	-3.28988	1.98467e-66
DN756_21375	asnA	F	aspartate-ammonia ligase	3.01006	1.99611e-39
DN756_21380	asnC	K	AsnC-type helix-turn-helix domain	-1.10868	1.51672e-07
DN756_21405	atpI	C	ATP synthase I chain	-1.01839	1.23782e-07
DN756_21430	atpA	F	Produces ATP from ADP in the presence of a proton gradient across the membrane. The alpha chain is a regulatory subunit	1.0908	6.06571e-05
DN756_21435	atpG	C	Produces ATP from ADP in the presence of a proton gradient across the membrane. The gamma chain is believed to be important in regulating ATPase activity and the flow of protons through the CF(0) complex	1.02119	5.52342e-05
DN756_21520	yieG	S	Permease family	1.39385	7.69573e-08
DN756_21550	yidC	U	Required for the insertion and or proper folding and or complex formation of integral membrane proteins into the membrane. Involved in integration of membrane proteins that insert both dependently and independently of the Sec translocase complex, as well as at least some lipoproteins. Aids folding of multispanning membrane proteins	1.90191	2.33093e-09
DN756_21555	yidD	S	Could be involved in insertion of integral membrane proteins into the membrane	1.89475	7.8924e-09
DN756_21560	rnpA	J	RNaseP catalyzes the removal of the 5'-leader sequence from pre-tRNA to produce the mature 5'-terminus. It can also cleave other RNA substrates such as 4.5S RNA. The protein component plays an auxiliary but essential role in vivo by binding to the 5'-leader sequence and broadening the substrate specificity of the ribozyme	2.00304	1.15783e-06
DN756_21570	DN756_21570	S	hypothetical protein	1.35632	2.76274e-07
DN756_21620	pYV0007	Z	repB, repA2, copB; putative replication transcriptional regulator	-2.03149	1.76455e-16
DN756_21635	DN756_21635	Z	hypothetical protein	-1.1148	4.02804e-06
DN756_21680	pYV0017	Z	putative resolvase	-1.48803	1.12563e-10
DN756_21685	DN756_21685	Z	hypothetical protein	-1.89586	1.73781e-09
DN756_21735	pYV0026	Z	hypothetical protein	-1.62767	3.70807e-08
DN756_21740	pYV0027	Z	hypothetical protein	-2.06136	1.41286e-15
DN756_21775	pYV0037	Z	C-term conjugative transfer: surface exclusion	-1.27876	2.7955e-08
DN756_21780	pYV0038	Z	N-term fragment conjugative transfer: surface exclusion	-1.48429	2.33164e-13
DN756_21785	DN756_21785	Z	hypothetical protein	-2.01365	3.45791e-13
DN756_21790	yopK	Z	yop targeting protein yopK, yopQ	-2.03601	1.01809e-07
DN756_21795	DN756_21795	Z	hypothetical protein	-1.35396	2.41703e-08
DN756_21805	pYV0044	Z	hypothetical protein	-1.38542	2.41378e-09
DN756_21810	pYV0045	Z	hypothetical protein	-2.0106	1.13531e-12
DN756_21820	pYV0046	Z	putative transposase remnant	-1.5172	1.67637e-11
DN756_21855	lcrV	Z	lcrV; putative V antigen, antihost protein/regulator	-1.02279	0.00140404
DN756_21960	yscC	Z	yscC; putative type III secretion protein	1.46774	1.78803e-10
DN756_21965	yscD	Z	yscD; putative type III secretion protein	1.62876	1.87381e-13
DN756_21970	yscE	Z	yscE; putative type III secretion protein	1.1451	9.65841e-07
DN756_21975	yscF	Z	yscF; putative type III secretion protein	1.14177	9.82872e-07
DN756_21980	yscG	Z	yscG; putative type III secretion protein	1.21415	1.07889e-07
DN756_21985	yscH	Z	yscH, yopR, lcrP; putative type III secretion protein	1.13907	1.21876e-06
DN756_22000	yscK	Z	yscK; putative type III secretion protein	1.1286	1.23155e-05
DN756_22010	yscM	Z	yscM, lcrQ; putative type III secretion regulatory	-1.20852	0.000259041
DN756_22015	DN756_22015	Z	hypothetical protein	-2.51709	7.33434e-10
DN756_22020	DN756_22020	Z	hypothetical protein	-2.94512	1.28257e-26
DN756_22025	DN756_22025	Z	hypothetical protein	-1.82133	1.66502e-15
DN756_22030	yopH	Z	yopH; putative protein-tyrosine phosphatase Yop effector	-1.16759	3.59439e-06
DN756_22035	DN756_22035	Z	hypothetical protein	-1.16546	2.35554e-05
DN756_22045	yopJ	Z	yopP, yopJ; putative targeted effector protein	-1.45041	5.90124e-06

## Sheet: WT Chelex vs WT Heme
*List of genes called differentially expressed between WT Chelex and WT Heme conditions through EdgeR DESeq
COG: Cluster of Orthologous groups
FC: Fold Change
FDR: False Discovery Rate
Identifier				DESeq
LocusTag	CommonName	COG	PredictedFunction	log2FC	FDR
DN756_00015	DN756_00015	S	hypothetical protein	1.67238	4.36866e-09
DN756_00030	yidA	S	Sucrose-6F-phosphate phosphohydrolase	1.84576	2.41672e-15
DN756_00060	ibpA	O	Associates with aggregated proteins, together with IbpB, to stabilize and protect them from irreversible denaturation and extensive proteolysis during heat shock and oxidative stress. Aggregated proteins bound to the IbpAB complex are more efficiently refolded and reactivated by the ATP-dependent chaperone systems ClpB and DnaK DnaJ GrpE. Its activity is ATP- independent	-3.59069	9.58037e-06
DN756_00065	ibpB	O	Associates with aggregated proteins, together with IbpA, to stabilize and protect them from irreversible denaturation and extensive proteolysis during heat shock and oxidative stress. Aggregated proteins bound to the IbpAB complex are more efficiently refolded and reactivated by the ATP-dependent chaperone systems ClpB and DnaK DnaJ GrpE. Its activity is ATP- independent	-2.04888	0.00131475
DN756_00070	yidE	U	transport protein	-1.19447	2.14893e-08
DN756_00075	avtA	E	Aminotransferase class I and II	1.27065	9.98289e-07
DN756_00080	DN756_00080	S	hypothetical protein	-1.19564	0.00429428
DN756_00095	malS	G	Alpha-amylase domain	-3.58563	2.70752e-25
DN756_00135	glyQ	J	glycyl-tRNA synthetase alpha subunit	1.86094	4.58444e-10
DN756_00140	glyS	J	Beta subunit	1.24379	1.36868e-05
DN756_00170	yibL	S	Protein of uncharacterised function (DUF2810)	-1.27097	1.73727e-05
DN756_00200	fdoG	C	Molybdopterin oxidoreductase Fe4S4 domain	-3.49036	1.53657e-38
DN756_00205	fdoG	C	formate dehydrogenase	-3.9635	3.43808e-50
DN756_00210	fdoH	C	formate dehydrogenase	-3.80763	3.96926e-45
DN756_00215	fdoI	C	formate-DH-gamm formate dehydrogenase, gamma subunit	-2.72429	1.46089e-25
DN756_00235	DN756_00235	L	Transposase	-1.27308	1.13963e-08
DN756_00240	DN756_00240	S	hypothetical protein	-1.71554	2.40081e-11
DN756_00255	DN756_00255	S	hypothetical protein	1.00895	0.000135403
DN756_00260	mdfA	G	multidrug translocase MdfA	1.87278	5.02782e-15
DN756_00310	xylF	G	xylF D-xylose ABC transporter, D-xylose-binding protein	-2.78233	1.35272e-15
DN756_00315	xylG	G	Part of the ABC transporter complex XylFGH involved in xylose import. Responsible for energy coupling to the transport system	-1.22226	3.31189e-06
DN756_00325	xylR	K	helix_turn_helix, arabinose operon control protein	-1.63407	6.23856e-17
DN756_00330	DN756_00330	L	Belongs to the 'phage' integrase family	-1.87139	1.07287e-15
DN756_00360	yclP	P	Iron ABC transporter, ATP-binding protein	2.10528	7.06668e-13
DN756_00365	fatC	P	Belongs to the binding-protein-dependent transport system permease family. FecCD subfamily	3.46433	6.1221e-27
DN756_00370	feuB	P	Belongs to the binding-protein-dependent transport system permease family. FecCD subfamily	3.18794	1.42045e-42
DN756_00375	fatB	P	Periplasmic binding protein	2.29044	7.17414e-18
DN756_00400	hutU	E	Catalyzes the conversion of urocanate to 4-imidazolone- 5-propionate	-6.84696	2.97418e-26
DN756_00405	hutH	E	Histidine ammonia-lyase	-5.92964	2.01103e-23
DN756_00410	proY	E	Amino acid permease	-2.73327	4.85056e-11
DN756_00425	uhpA	K	Bacterial regulatory proteins, luxR family	-2.26983	1.07612e-26
DN756_00430	uhpB	T	MASE1	-2.13106	2.8314e-20
DN756_00435	uhpC	G	regulatory protein UhpC	-1.16377	1.88542e-09
DN756_00440	DN756_00440	S	hypothetical protein	-1.41936	0.000176386
DN756_00455	DN756_00455	S	hypothetical protein	-2.1446	2.52749e-16
DN756_00495	lptD	M	Oligogalacturonate-specific porin protein (KdgM)	-2.10773	0.000563462
DN756_00510	dctA	U	Responsible for the transport of dicarboxylates such as succinate, fumarate, and malate	-3.83456	3.34518e-44
DN756_00570	glxK	G	Belongs to the glycerate kinase type-1 family	-1.01778	6.00657e-05
DN756_00580	DN756_00580	S	hypothetical protein	-1.546	7.64946e-07
DN756_00585	cdaR	T	Putative sugar diacid recognition	-1.18589	6.42913e-10
DN756_00620	uspA	T	Universal stress protein	-2.19199	2.56603e-14
DN756_00625	uspB	S	universal stress protein B	-1.66169	1.70132e-13
DN756_00630	pitA	U	low-affinity inorganic phosphate transporter 1	1.34768	4.54851e-09
DN756_00640	virA	T	PAS fold	-1.84922	7.86521e-22
DN756_00675	DN756_00675	K	Transcriptional regulatory protein, C terminal	-1.91289	4.40597e-21
DN756_00685	DN756_00685	S	hypothetical protein	2.66762	3.01003e-15
DN756_00700	gntT	E	GntP family permease	-1.47633	3.09488e-13
DN756_00705	idnK	F	Gluconokinase	-1.81741	7.22443e-13
DN756_00710	DN756_00710	L	DNA RNA non-specific endonuclease	-1.73707	4.84741e-07
DN756_00735	DN756_00735	S	hypothetical protein	1.23152	8.93151e-06
DN756_00780	glgP	G	Phosphorylase is an important allosteric enzyme in carbohydrate metabolism. Enzymes from different sources differ in their regulatory mechanisms and in their natural substrates. However, all known phosphorylases share catalytic and structural properties	-1.10148	0.00024572
DN756_00790	DN756_00790	S	hypothetical protein	-1.6299	1.17718e-05
DN756_00800	DN756_00800	S	Enterobacterial putative membrane protein (DUF943)	-1.30976	2.31878e-05
DN756_00825	glpE	P	Catalyzes, although with low efficiency, the sulfur transfer reaction from thiosulfate to cyanide	-1.26111	4.11497e-10
DN756_00830	malT	K	Positively regulates the transcription of the maltose regulon whose gene products are responsible for uptake and catabolism of malto-oligosaccharides. Binds and recognizes a DNA motif (called the malT box) 5'-GGA TG GA-3'	-1.54992	7.70237e-09
DN756_00835	malP	G	Phosphorylase is an important allosteric enzyme in carbohydrate metabolism. Enzymes from different sources differ in their regulatory mechanisms and in their natural substrates. However, all known phosphorylases share catalytic and structural properties	-4.91332	4.01237e-43
DN756_00840	malQ	G	4-alpha-glucanotransferase	-3.56729	1.21917e-33
DN756_00875	feoA	P	Ferrous iron transport protein A	-1.28372	7.42509e-06
DN756_00900	pckA	F	Involved in the gluconeogenesis. Catalyzes the conversion of oxaloacetate (OAA) to phosphoenolpyruvate (PEP) through direct phosphoryl transfer between the nucleoside triphosphate and OAA	-3.47738	2.65196e-28
DN756_01090	DN756_01090	S	AAA domain	1.30646	7.46822e-05
DN756_01095	DN756_01095	L	Transposase	-0.999965	2.27687e-05
DN756_01110	mrcA	M	PBP_1a_fam penicillin-binding , 1A family protein	2.20784	7.07169e-15
DN756_01145	aroK	F	Catalyzes the specific phosphorylation of the 3-hydroxyl group of shikimic acid using ATP as a cosubstrate	1.13749	1.06292e-05
DN756_01150	aroB	E	Catalyzes the conversion of 3-deoxy-D-arabino- heptulosonate 7-phosphate (DAHP) to dehydroquinate (DHQ)	1.36256	5.72068e-07
DN756_01215	oprC	P	membrane receptor protein	3.51672	1.02216e-34
DN756_01220	galS_1	K	Transcriptional regulator, LacI family	-2.68901	1.09369e-27
DN756_01225	celF	G	Glycosyl hydrolase	-3.32085	1.00529e-39
DN756_01250	yhfK	S	YCCS_YHJK integral membrane , YccS YhfK family protein	-1.48811	1.09979e-10
DN756_01285	yheU	S	Belongs to the UPF0270 family	1.65909	1.12214e-10
DN756_01290	yheT	S	alpha/beta hydrolase fold	1.11475	1.3879e-06
DN756_01365	fkpA	M	peptidyl-prolyl cis-trans isomerase	1.02542	5.88084e-05
DN756_01390	rpsL	J	Interacts with and stabilizes bases of the 16S rRNA that are involved in tRNA selection in the A site and with the mRNA backbone. Located at the interface of the 30S and 50S subunits, it traverses the body of the 30S subunit contacting proteins on the other side and probably holding the rRNA structure together. The combined cluster of proteins S8, S12 and S17 appears to hold together the shoulder…	1.34183	4.37055e-06
DN756_01395	rpsG	J	One of the primary rRNA binding proteins, it binds directly to 16S rRNA where it nucleates assembly of the head domain of the 30S subunit. Is located at the subunit interface close to the decoding center, probably blocks exit of the E-site tRNA	1.59952	2.43377e-08
DN756_01400	fusA	J	Catalyzes the GTP-dependent ribosomal translocation step during translation elongation. During this step, the ribosome changes from the pre-translocational (PRE) to the post- translocational (POST) state as the newly formed A-site-bound peptidyl-tRNA and P-site-bound deacylated tRNA move to the P and E sites, respectively. Catalyzes the coordinated movement of the two tRNA molecules, the mRNA and…	1.74282	1.01258e-09
DN756_01405	DN756_01405	S	hypothetical protein	2.13315	0.00556726
DN756_01410	tuf	J	This protein promotes the GTP-dependent binding of aminoacyl-tRNA to the A-site of ribosomes during protein biosynthesis	1.31923	1.22088e-06
DN756_01425	bfd	P	BFD-like [2Fe-2S] binding domain	1.47679	8.54232e-07
DN756_01435	rpsJ	J	Involved in the binding of tRNA to the ribosomes	2.87655	4.9734e-20
DN756_01440	rplC	J	One of the primary rRNA binding proteins, it binds directly near the 3'-end of the 23S rRNA, where it nucleates assembly of the 50S subunit	2.93281	1.08734e-21
DN756_01445	rplD	J	Forms part of the polypeptide exit tunnel	2.92985	4.68767e-21
DN756_01450	rplW	J	One of the early assembly proteins it binds 23S rRNA. One of the proteins that surrounds the polypeptide exit tunnel on the outside of the ribosome. Forms the main docking site for trigger factor binding to the ribosome	2.61731	5.73219e-17
DN756_01455	rplB	J	One of the primary rRNA binding proteins. Required for association of the 30S and 50S subunits to form the 70S ribosome, for tRNA binding and peptide bond formation. It has been suggested to have peptidyltransferase activity	2.53235	7.3667e-16
DN756_01460	rpsS	J	Protein S19 forms a complex with S13 that binds strongly to the 16S ribosomal RNA	2.4287	2.28783e-14
DN756_01465	rplV	J	The globular domain of the protein is located near the polypeptide exit tunnel on the outside of the subunit, while an extended beta-hairpin is found that lines the wall of the exit tunnel in the center of the 70S ribosome	2.06812	4.41082e-13
DN756_01470	rpsC	J	Binds the lower part of the 30S subunit head. Binds mRNA in the 70S ribosome, positioning it for translation	1.7362	1.01509e-09
DN756_01475	rplP	J	Binds 23S rRNA and is also seen to make contacts with the A and possibly P site tRNAs	1.36413	2.05844e-06
DN756_01480	rpmC	J	One of the stabilizing components for the large ribosomal subunit	1.40794	1.50652e-06
DN756_01485	rpsQ	J	One of the primary rRNA binding proteins, it binds specifically to the 5'-end of 16S ribosomal RNA	1.46121	1.0049e-06
DN756_01490	rplN	J	Binds to 23S rRNA. Forms part of two intersubunit bridges in the 70S ribosome	1.60729	5.73675e-09
DN756_01495	rplX	J	One of the proteins that surrounds the polypeptide exit tunnel on the outside of the subunit	1.78119	2.20492e-10
DN756_01500	rplE	J	This is 1 of the proteins that binds and probably mediates the attachment of the 5S RNA into the large ribosomal subunit, where it forms part of the central protuberance. In the 70S ribosome it contacts protein S13 of the 30S subunit (bridge B1b), connecting the 2 subunits	1.59324	6.60551e-10
DN756_01505	rpsN	J	Binds 16S rRNA, required for the assembly of 30S particles and may also be responsible for determining the conformation of the 16S rRNA at the A site	1.33635	6.04088e-07
DN756_01510	rpsH	J	One of the primary rRNA binding proteins, it binds directly to 16S rRNA central domain where it helps coordinate assembly of the platform of the 30S subunit	1.41301	1.42294e-07
DN756_01515	rplF	J	This protein binds to the 23S rRNA, and is important in its secondary structure. It is located near the subunit interface in the base of the L7 L12 stalk, and near the tRNA binding site of the peptidyltransferase center	1.60998	9.61972e-10
DN756_01520	rplR	J	This is one of the proteins that binds and probably mediates the attachment of the 5S RNA into the large ribosomal subunit, where it forms part of the central protuberance	1.7484	6.54835e-09
DN756_01525	rpsE	J	Located at the back of the 30S subunit body where it stabilizes the conformation of the head with respect to the body	1.51476	4.09876e-08
DN756_01530	rpmD	J	ribosomal protein L30	1.78586	5.92587e-09
DN756_01535	rplO	J	Binds to the 23S rRNA	1.79275	8.27504e-10
DN756_01540	secY	U	The central subunit of the protein translocation channel SecYEG. Consists of two halves formed by TMs 1-5 and 6-10. These two domains form a lateral gate at the front which open onto the bilayer between TMs 2 and 7, and are clamped together by SecE at the back. The channel is closed by both a pore ring composed of hydrophobic SecY resides and a short helix (helix 2A) on the extracellular side of …	1.4889	6.83714e-09
DN756_01550	rpsM	J	Located at the top of the head of the 30S subunit, it contacts several helices of the 16S rRNA. In the 70S ribosome it contacts the 23S rRNA (bridge B1a) and protein L5 of the 50S subunit (bridge B1b), connecting the 2 subunits	1.3804	5.67484e-08
DN756_01555	rpsK	J	Located on the platform of the 30S subunit, it bridges several disparate RNA helices of the 16S rRNA. Forms part of the Shine-Dalgarno cleft in the 70S ribosome	1.60696	4.66418e-10
DN756_01560	rpsD	J	One of the primary rRNA binding proteins, it binds directly to 16S rRNA where it nucleates assembly of the body of the 30S subunit	1.85865	4.18655e-13
DN756_01565	rpoA	K	DNA-dependent RNA polymerase catalyzes the transcription of DNA into RNA using the four ribonucleoside triphosphates as substrates	1.69832	1.17508e-11
DN756_01570	rplQ	J	ribosomal protein L17	1.86849	8.71768e-13
DN756_01660	DN756_01660	S	hypothetical protein	-1.24064	8.05714e-05
DN756_01665	DN756_01665	S	hypothetical protein	1.16009	2.43787e-06
DN756_01715	secE	U	Essential subunit of the Sec protein translocation channel SecYEG. Clamps together the 2 halves of SecY. May contact the channel plug during translocation	1.98036	2.2504e-13
DN756_01720	nusG	K	Participates in transcription elongation, termination and antitermination. In the absence of Rho, increases the rate of transcription elongation by the RNA polymerase (RNAP), probably by partially suppressing pausing. In the presence of Rho, modulates most Rho-dependent termination events by interacting with the RNAP to render the complex more susceptible to the termination activity of Rho. May b…	1.83136	4.02307e-12
DN756_01725	rplK	J	Forms part of the ribosomal stalk which helps the ribosome interact with GTP-bound translation factors	1.98326	8.11101e-10
DN756_01730	rplA	J	Binds directly to 23S rRNA. The L1 stalk is quite mobile in the ribosome, and is involved in E site tRNA release	1.90772	1.86951e-10
DN756_01735	rplJ	J	Forms part of the ribosomal stalk, playing a central role in the interaction of the ribosome with GTP-bound translation factors	1.95264	5.0739e-09
DN756_01740	rplL	J	Forms part of the ribosomal stalk which helps the ribosome interact with GTP-bound translation factors. Is thus essential for accurate translation	1.89428	6.64269e-09
DN756_01745	rpoB	K	DNA-dependent RNA polymerase catalyzes the transcription of DNA into RNA using the four ribonucleoside triphosphates as substrates	2.00621	1.50632e-10
DN756_01750	rpoC	K	DNA-dependent RNA polymerase catalyzes the transcription of DNA into RNA using the four ribonucleoside triphosphates as substrates	1.35616	2.32183e-06
DN756_01775	thiF	H	ThiF family	1.02627	0.00397917
DN756_01780	thiE	H	Condenses 4-methyl-5-(beta-hydroxyethyl)thiazole monophosphate (THZ-P) and 2-methyl-4-amino-5-hydroxymethyl pyrimidine pyrophosphate (HMP-PP) to form thiamine monophosphate (TMP)	1.01907	0.00228883
DN756_01790	rsd	K	Binds RpoD and negatively regulates RpoD-mediated transcription activation by preventing the interaction between the primary sigma factor RpoD with the catalytic core of the RNA polymerase and with promoter DNA. May be involved in replacement of the RNA polymerase sigma subunit from RpoD to RpoS during the transition from exponential growth to the stationary phase	-1.61594	2.32423e-10
DN756_01830	purD	F	Glycinamide ribonucleotide synthetase	1.17996	0.000944196
DN756_01835	purH	F	bifunctional purine biosynthesis protein PurH	1.93583	1.5228e-06
DN756_01865	DN756_01865	S	hypothetical protein	2.62821	2.08457e-05
DN756_01890	aceB	C	malate synthase A	-1.61996	2.38571e-09
DN756_01895	aceA	C	Isocitrate lyase	-1.99893	3.36773e-14
DN756_01900	aceK	F	Bifunctional enzyme which can phosphorylate or dephosphorylate isocitrate dehydrogenase (IDH) on a specific serine residue. This is a regulatory mechanism which enables bacteria to bypass the Krebs cycle via the glyoxylate shunt in response to the source of carbon. When bacteria are grown on glucose, IDH is fully active and unphosphorylated, but when grown on acetate or ethanol, the activity of I…	-1.62166	1.42136e-11
DN756_01905	iclR	K	IclR family transcriptional regulator	-1.59031	3.60255e-16
DN756_01930	psiE	S	Protein PsiE homolog	1.05142	3.43102e-05
DN756_01940	malF	G	Maltose transport system permease protein MalF P2 domain	-4.13508	9.84313e-37
DN756_01945	malE	G	Bacterial extracellular solute-binding protein	-5.08617	1.55147e-34
DN756_01950	glgE	G	Alpha amylase catalytic	-7.67231	2.37311e-103
DN756_01955	malK	E	Part of the ABC transporter complex MalEFGK involved in maltose maltodextrin import. Responsible for energy coupling to the transport system	-6.33339	2.35922e-62
DN756_01960	lamB	M	Involved in the transport of maltose and maltodextrins	-6.55048	2.58701e-62
DN756_01965	malM	S	Maltose operon periplasmic protein	-3.09082	6.73075e-18
DN756_02050	DN756_02050	S	ImpA domain protein	-1.18529	1.95853e-05
DN756_02125	DN756_02125	S	Toxin SymE, type I toxin-antitoxin system	-1.76676	8.1024e-07
DN756_02130	DN756_02130	G	Xylose isomerase-like TIM barrel	-1.49203	1.24707e-10
DN756_02135	DN756_02135	S	Oxidoreductase family, NAD-binding Rossmann fold	-1.51239	3.52776e-11
DN756_02140	DN756_02140	K	AraC-like ligand binding domain	-1.88754	8.60168e-24
DN756_02145	rbsD	G	RbsD / FucU transport protein family	-1.50974	8.88695e-12
DN756_02150	rbsK	H	Phosphomethylpyrimidine kinase	-1.22445	3.31452e-09
DN756_02155	deoC	F	Putative N-acetylmannosamine-6-phosphate epimerase	-1.0031	2.52834e-06
DN756_02190	DN756_02190	L	RelB antitoxin	-1.38264	9.95349e-12
DN756_02195	pbuG	S	Permease family	2.07753	7.51905e-07
DN756_02215	lpxL	M	Catalyzes the transfer of palmitoleate from palmitoleoyl-acyl carrier protein (ACP) to Kdo(2)-lipid IV(A) to form Kdo(2)-(palmitoleoyl)-lipid IV(A)	1.219	2.52834e-06
DN756_02220	rbsB13	G	Periplasmic binding protein	-2.9493	6.86366e-25
DN756_02225	DN756_02225	G	to Carbohydrate uptake ABC transporter 2 (CUT2) family, ATP-binding protein of Bacteria UniRef RepID A7FLU5_YERP3	-1.9473	2.18653e-15
DN756_02230	rbsC_7	U	Belongs to the binding-protein-dependent transport system permease family	-1.43584	6.78045e-09
DN756_02280	DN756_02280	S	hypothetical protein	-1.97473	2.62629e-17
DN756_02285	slyB	M	Glycine zipper 2TM domain	-1.07961	1.83263e-05
DN756_02290	DN756_02290	S	Metallo-beta-lactamase superfamily	-2.14947	2.12629e-26
DN756_02295	DN756_02295	I	NAD-binding of NADP-dependent 3-hydroxyisobutyrate dehydrogenase	-2.00929	3.34601e-24
DN756_02330	fis	K	Activates ribosomal RNA transcription. Plays a direct role in upstream activation of rRNA promoters	2.14543	6.07878e-12
DN756_02335	dusB	J	Catalyzes the synthesis of 5,6-dihydrouridine (D), a modified base found in the D-loop of most tRNAs, via the reduction of the C5-C6 double bond in target uridines	1.67831	2.58792e-08
DN756_02345	panF	H	Belongs to the sodium solute symporter (SSF) (TC 2.A.21) family	1.07928	3.60036e-07
DN756_02350	yhdT	S	Protein of unknown function (DUF997)	2.32839	4.79897e-15
DN756_02355	accC	F	acetyl-CoA carboxylase biotin carboxylase	1.00708	0.00026661
DN756_02380	yhdH	C	Zinc-binding dehydrogenase	-1.11056	7.95907e-08
DN756_02390	mreB	D	Rod shape-determining protein MreB	1.77829	8.05756e-11
DN756_02395	mreC	M	Involved in formation and maintenance of cell shape	2.49161	5.20017e-17
DN756_02400	mreD	M	Involved in formation of the rod shape of the cell. May also contribute to regulation of formation of penicillin-binding proteins	2.79182	5.38648e-27
DN756_02405	maf	D	Maf-like protein	2.30327	8.81321e-20
DN756_02470	aaeR	K	LysR substrate binding domain	-1.30203	1.21865e-10
DN756_02475	aaeX	S	Protein of unknown function (DUF1656)	1.23216	7.1747e-05
DN756_02485	aaeB	U	Forms an efflux pump with AaeA. Could function as a metabolic relief valve, allowing to eliminate certain compounds when they accumulate to high levels in the cell	1.03168	2.91521e-06
DN756_02490	gabD	C	succinate-semialdehyde dehydrogenase	-1.09827	7.1747e-05
DN756_02520	cybC	C	Cytochrome b562	-1.23602	1.10893e-10
DN756_02525	rnk	K	May act as an anti-Gre factor	-2.47245	1.44976e-24
DN756_02535	treB	G	PTS system, trehalose-specific IIBC component	-1.22872	7.02183e-08
DN756_02550	ridA	J	Endoribonuclease L-PSP	1.03532	0.000908949
DN756_02570	ptsO	G	PTS HPr component phosphorylation site	0.999304	1.30237e-05
DN756_02590	hpf	J	sigma(54) modulation protein	-1.14308	1.06292e-05
DN756_02690	rpsI	J	Belongs to the universal ribosomal protein uS9 family	1.25068	5.32813e-05
DN756_02720	gltB	E	Glutamate synthase NADPH large chain	1.10484	0.000103295
DN756_02730	DN756_02730	S	hypothetical protein	-1.70997	0.00119592
DN756_02735	arcB	T	PhoQ Sensor	-1.76489	5.96905e-12
DN756_02740	DN756_02740	S	hypothetical protein	-1.28484	1.35091e-09
DN756_02745	elbB	Q	Displays glyoxalase activity, catalyzing the conversion of glyoxal to glycolate	-1.66939	1.38873e-10
DN756_02750	mtgA	M	Peptidoglycan polymerase that catalyzes glycan chain elongation from lipid-linked precursors	-1.09963	1.01361e-05
DN756_02825	DN756_02825	S	hypothetical protein	-1.75976	3.34292e-10
DN756_02860	uxaC	G	glucuronate isomerase activity	-1.19537	3.24946e-07
DN756_02880	sstT	U	Involved in the import of serine and threonine into the cell, with the concomitant import of sodium (symport system)	-2.38428	7.95905e-18
DN756_02905	fadH	C	2,4-dienoyl-CoA reductase	-3.64901	8.35394e-35
DN756_02910	hdeD	S	Short repeat of unknown function (DUF308)	-1.5827	8.80555e-07
DN756_02965	DN756_02965	S	hypothetical protein	-1.0736	0.000278143
DN756_02970	DN756_02970	U	adhes_NPXG filamentous hemagglutinin family N-terminal domain protein	-2.8191	9.85825e-27
DN756_03035	ugpC	E	TOBE domain	-1.10848	1.83845e-06
DN756_03105	DN756_03105	E	DegT/DnrJ/EryC1/StrS aminotransferase family	-3.45719	1.8171e-38
DN756_03110	DN756_03110	C	Na+/H+ antiporter family	-1.7446	1.57873e-12
DN756_03115	DN756_03115	S	Polyketide cyclase / dehydrase and lipid transport	-2.84558	1.11052e-08
DN756_03280	DN756_03280	S	Protein of unknown function (DUF3892)	-2.10515	5.46906e-14
DN756_03290	DN756_03290	S	hypothetical protein	-1.40547	2.64008e-08
DN756_03305	dnaG	L	RNA polymerase that catalyzes the synthesis of short RNA molecules used as primers for DNA polymerase during DNA replication	1.02728	0.000106082
DN756_03310	rpsU	J	Belongs to the bacterial ribosomal protein bS21 family	1.88563	5.87809e-09
DN756_03330	uppP	V	Catalyzes the dephosphorylation of undecaprenyl diphosphate (UPP). Confers resistance to bacitracin	1.39446	2.96506e-12
DN756_03365	DN756_03365	S	hypothetical protein	-1.03419	1.41663e-05
DN756_03370	yqiC	S	Membrane fusogenic activity	-1.26243	6.87394e-06
DN756_03415	cpdA	S	Hydrolyzes cAMP to 5'-AMP. Plays an important regulatory role in modulating the intracellular concentration of cAMP, thereby influencing cAMP-dependent processes	-1.13331	7.42509e-06
DN756_03435	mdaB	S	Flavodoxin-like fold	1.24305	1.82769e-09
DN756_03485	yqhD	C	Iron-containing alcohol dehydrogenase	-1.63708	2.32391e-11
DN756_03495	yghB	S	SNARE associated Golgi protein	-1.34042	7.3486e-12
DN756_03505	exbB	U	MotA TolQ ExbB proton channel family protein	2.83535	4.20549e-24
DN756_03510	exbD	U	transport protein ExbD	2.72876	8.94519e-25
DN756_03610	papC	U	outer membrane usher protein	-1.63352	2.87094e-17
DN756_03615	DN756_03615	M	Pili assembly chaperone PapD, C-terminal domain	-1.67508	6.05561e-10
DN756_03760	flaB	N	Flagellin is the subunit protein which polymerizes to form the filaments of bacterial flagella	-1.0531	7.9192e-07
DN756_03790	DN756_03790	S	hypothetical protein	-1.09223	1.89706e-06
DN756_03805	slyB	M	Glycine zipper 2TM domain	-1.99622	1.06706e-12
DN756_03835	DN756_03835	S	ShET2 enterotoxin, N-terminal region	-1.65106	0.00892485
DN756_03840	DN756_03840	S	hypothetical protein	-1.5851	0.00175514
DN756_03895	DN756_03895	M	TonB dependent receptor	2.25002	3.5383e-15
DN756_03920	DN756_03920	Q	Thioesterase domain	-1.18773	7.34897e-05
DN756_03950	gntP	E	GntP family permease	-2.64248	9.77922e-33
DN756_03975	DN756_03975	S	hypothetical protein	1.10628	2.02437e-05
DN756_03990	DN756_03990	M	RHS protein	1.05478	4.90886e-07
DN756_04000	DN756_04000	M	RHS protein	1.71561	3.14059e-11
DN756_04005	DN756_04005	S	Immunity protein 26	1.23161	1.05876e-07
DN756_04035	sdcS	P	Sodium sulfate symporter-family protein	-2.19099	3.81411e-20
DN756_04045	DN756_04045	G	Cellulase (glycosyl hydrolase family 5)	-2.03107	1.98375e-19
DN756_04055	iutA	H	to Ferric aerobactin receptor of Bacteria UniRef RepID IUTA_ECOLX	4.43172	5.01634e-16
DN756_04060	iucD	Q	siderophore biosynthesis protein IucD	1.91614	5.08625e-08
DN756_04065	iucC	Q	aerobactin siderophore biosynthesis protein IucC	3.24518	1.47241e-21
DN756_04070	iucB	J	Acetyltransferase (GNAT) domain	4.10404	4.34253e-41
DN756_04075	iucA	Q	to Aerobactin siderophore biosynthesis protein iucA of Bacteria UniRef RepID IUCA_ECOLX	4.78258	6.30203e-54
DN756_04080	DN756_04080	P	to ShiF protein of Bacteria UniRef RepID Q6KD49_ECOLX	4.58091	2.09866e-53
DN756_04085	DN756_04085	S	hypothetical protein	5.24224	7.88381e-59
DN756_04135	tssC	S	protein PA1658 TR AAG05047 (EMBL AE004593) (491 aa) fasta scores E() 0	2.04758	0.00183442
DN756_04190	DN756_04190	S	Uncharacterized protein conserved in bacteria (DUF2345)	-1.2828	0.000267107
DN756_04215	DN756_04215	G	Periplasmic binding protein domain	-4.73172	1.46444e-63
DN756_04220	DN756_04220	G	ATPases associated with a variety of cellular activities	-3.43707	8.02059e-49
DN756_04225	DN756_04225	P	Branched-chain amino acid transport system / permease component	-2.17068	3.05755e-24
DN756_04230	DN756_04230	P	TonB dependent receptor	1.29721	1.04893e-07
DN756_04235	DN756_04235	P	Periplasmic binding protein	1.36241	3.37061e-06
DN756_04250	mutY	L	A G-specific adenine glycosylase	1.12207	5.03501e-09
DN756_04255	trmB	J	Catalyzes the formation of N(7)-methylguanine at position 46 (m7G46) in tRNA	1.15919	1.78853e-08
DN756_04275	DN756_04275	Q	to COG2931 RTX toxins and related Ca2 -binding proteins of Yersinia	-1.43251	3.4091e-11
DN756_04310	yggR	N	twitching motility	-1.7793	2.36108e-19
DN756_04330	yqgE	K	Belongs to the UPF0301 (AlgH) family	1.39294	7.76334e-06
DN756_04335	gshB	F	Belongs to the prokaryotic GSH synthase family	1.20726	4.0139e-05
DN756_04340	rsmE	J	Specifically methylates the N3 position of the uracil ring of uridine 1498 (m3U1498) in 16S rRNA. Acts on the fully assembled 30S ribosomal subunit	1.41611	4.34992e-09
DN756_04420	mscS	M	Conserved TM helix	1.20683	2.11085e-06
DN756_04425	argO	U	Involved in the export of arginine. Important to control the intracellular level of arginine and the correct balance between arginine and lysine	1.07138	5.27624e-07
DN756_04440	rpiA	G	Catalyzes the reversible conversion of ribose-5- phosphate to ribulose 5-phosphate	-1.16792	2.17162e-06
DN756_04450	fthC	H	Belongs to the 5-formyltetrahydrofolate cyclo-ligase family	-1.25054	5.88208e-07
DN756_04500	gcvH	E	The glycine cleavage system catalyzes the degradation of glycine. The H protein shuttles the methylamine group of glycine from the P protein to the T protein	-1.10451	0.000154967
DN756_04510	DN756_04510	S	Lipocalin-like domain	-1.71724	1.85625e-11
DN756_04530	yqfA	S	hemolysin III	-1.80494	5.31821e-13
DN756_04535	DN756_04535	S	Predicted small integral membrane protein (DUF2165)	1.7209	7.90527e-14
DN756_04595	lysS	J	Belongs to the class-II aminoacyl-tRNA synthetase family	1.43591	4.05101e-07
DN756_04685	Z012_05820	L	Phage small terminase subunit	1.08556	0.00777078
DN756_04765	DN756_04765	S	Protein of unknown function (DUF3142)	-1.03632	2.52161e-06
DN756_04780	DN756_04780	S	PAAR motif	1.11924	0.000259041
DN756_04795	yaeF	M	Permuted papain-like amidase enzyme, YaeF/YiiX, C92 family	-2.61383	2.47995e-31
DN756_04805	VY92_02145	G	Periplasmic binding protein domain	-2.25551	2.90621e-21
DN756_04810	VY92_02140	G	Branched-chain amino acid transport system / permease component	-5.85594	1.1101e-118
DN756_04815	Z012_01010	G	ATPases associated with a variety of cellular activities	-6.24057	8.90239e-92
DN756_04820	ganK	E	TOBE domain	-2.7837	2.33993e-46
DN756_04825	cycB	G	Bacterial extracellular solute-binding protein	-3.33783	4.77596e-55
DN756_04830	malC	P	Binding-protein-dependent transport system inner membrane component	-3.75818	6.32269e-48
DN756_04835	ganQ	P	Binding-protein-dependent transport system inner membrane component	-3.98936	1.23874e-42
DN756_04840	ganB	G	Glycosyl hydrolase family 53	-3.51498	4.62204e-46
DN756_04845	bglY	G	Beta-galactosidase C-terminal domain	-1.79399	6.35149e-20
DN756_04855	lamB	G	Involved in the transport of maltose and maltodextrins	-3.04279	1.19875e-39
DN756_04860	lacI	K	helix_turn _helix lactose operon repressor	-2.06354	9.83273e-19
DN756_04875	cytR_1	K	Periplasmic binding protein-like domain	-2.0561	9.34172e-15
DN756_04880	DN756_04880	S	hypothetical protein	-1.36143	3.25982e-06
DN756_04890	gatY	G	aldolase	-1.1217	2.70261e-07
DN756_04895	YPO0843	S	Uncharacterized protein conserved in bacteria (DUF2264)	-1.33094	2.75722e-08
DN756_04900	ydeN	P	Type I phosphodiesterase / nucleotide pyrophosphatase	-1.32064	1.3052e-08
DN756_04905	Z012_03470	C	Iron-sulfur cluster-binding domain	-1.95337	1.58109e-20
DN756_04920	Z012_03490	G	Belongs to the metallo-dependent hydrolases superfamily. NagA family	-1.44268	6.6759e-12
DN756_04925	agaF	G	PTS system fructose IIA component	-1.77705	3.3395e-18
DN756_04930	agaD	G	PTS system mannose/fructose/sorbose family IID component	-2.1615	8.00822e-22
DN756_04935	agaC	G	PTS system sorbose-specific iic component	-1.98039	4.6971e-18
DN756_04940	agaV	G	pts system	-2.95254	6.68704e-21
DN756_04945	agaS	G	SIS domain	-2.24478	1.67466e-28
DN756_04960	Z012_03425	P	Type I phosphodiesterase / nucleotide pyrophosphatase	-1.2679	1.08796e-09
DN756_04970	Z012_00010	I	Autotransporter beta-domain	-1.52387	6.37071e-07
DN756_04975	Z012_07760	S	OMPG-porin 1 family	-2.47911	1.45151e-29
DN756_04990	cah	P	Reversible hydration of carbon dioxide	-3.47424	2.03904e-35
DN756_05055	gspL	U	Type II secretion system protein L	-1.78367	0.000185601
DN756_05100	ydhP	P	Major facilitator Superfamily	1.57026	1.0856e-12
DN756_05175	lgt	M	Transfers the N-acyl diglyceride group on what will become the N-terminal cysteine of membrane lipoproteins	1.29721	2.24344e-08
DN756_05190	ppdA	U	Prepilin-type N-terminal cleavage methylation domain protein	-2.35659	2.56831e-29
DN756_05205	ppdC	U	prepilin peptidase dependent protein	-1.15135	1.51574e-09
DN756_05250	DN756_05250	S	hypothetical protein	1.27424	3.19937e-07
DN756_05255	mltA	M	Murein-degrading enzyme. May play a role in recycling of muropeptides during cell elongation and or cell division	1.15259	7.04425e-08
DN756_05285	ygdD	S	Protein of uncharacterised function (DUF423)	1.49259	3.98647e-12
DN756_05290	rlmM	J	Belongs to the class I-like SAM-binding methyltransferase superfamily. RNA methyltransferase RlmE family. RlmM subfamily	1.19667	3.52509e-07
DN756_05320	yqcC	S	tRNA pseudouridine synthase C	1.20739	3.99084e-08
DN756_05325	truC	J	RNA pseudouridylate synthase	1.64389	4.75627e-11
DN756_05335	yaeH	S	Belongs to the UPF0325 family	-2.1713	2.54057e-17
DN756_05340	dapD	E	Belongs to the transferase hexapeptide repeat family	-1.73818	2.86069e-12
DN756_05350	map	E	Methionine aminopeptidase, type I	1.01054	1.55066e-05
DN756_05355	rpsB	J	Belongs to the universal ribosomal protein uS2 family	2.06653	4.85865e-12
DN756_05360	tsf	J	Associates with the EF-Tu.GDP complex and induces the exchange of GDP to GTP. It remains bound to the aminoacyl-tRNA.EF- Tu.GTP complex up to the GTP hydrolysis stage on the ribosome	2.22407	5.21218e-11
DN756_05365	pyrH	F	Catalyzes the reversible phosphorylation of UMP to UDP	1.89208	2.3387e-10
DN756_05380	dxr	I	Catalyzes the NADP-dependent rearrangement and reduction of 1-deoxy-D-xylulose-5-phosphate (DXP) to 2-C-methyl-D-erythritol 4-phosphate (MEP)	-1.56257	6.5749e-10
DN756_05395	rseP	M	Peptidase family M50	1.18273	2.60217e-06
DN756_05400	bamA	M	Part of the outer membrane protein assembly complex, which is involved in assembly and insertion of beta-barrel proteins into the outer membrane. Constitutes, with BamD, the core component of the assembly machinery	1.2031	2.01442e-06
DN756_05405	skp	M	Molecular chaperone that interacts specifically with outer membrane proteins, thus maintaining the solubility of early folding intermediates during passage through the periplasm	1.02204	8.8634e-05
DN756_05410	lpxD	I	Catalyzes the N-acylation of UDP-3-O- (hydroxytetradecanoyl)glucosamine using 3-hydroxytetradecanoyl-ACP as the acyl donor. Is involved in the biosynthesis of lipid A, a phosphorylated glycolipid that anchors the lipopolysaccharide to the outer membrane of the cell	1.22038	3.62946e-06
DN756_05415	fabZ	I	Involved in unsaturated fatty acids biosynthesis. Catalyzes the dehydration of short chain beta-hydroxyacyl-ACPs and long chain saturated and unsaturated beta-hydroxyacyl-ACPs	1.5583	2.08136e-08
DN756_05420	lpxA	I	Involved in the biosynthesis of lipid A, a phosphorylated glycolipid that anchors the lipopolysaccharide to the outer membrane of the cell	1.54969	4.3235e-08
DN756_05425	lpxB	I	Condensation of UDP-2,3-diacylglucosamine and 2,3- diacylglucosamine-1-phosphate to form lipid A disaccharide, a precursor of lipid A, a phosphorylated glycolipid that anchors the lipopolysaccharide to the outer membrane of the cell	1.13983	5.59956e-05
DN756_05430	rnhB	L	Endonuclease that specifically degrades the RNA of RNA- DNA hybrids	1.07385	4.99921e-05
DN756_05440	accA	I	Component of the acetyl coenzyme A carboxylase (ACC) complex. First, biotin carboxylase catalyzes the carboxylation of biotin on its carrier protein (BCCP) and then the CO(2) group is transferred by the carboxyltransferase to acetyl-CoA to form malonyl-CoA	1.1933	3.72501e-06
DN756_05450	tilS	J	Ligates lysine onto the cytidine present at position 34 of the AUA codon-specific tRNA(Ile) that contains the anticodon CAU, in an ATP-dependent manner. Cytidine is converted to lysidine, thus changing the amino acid specificity of the tRNA from methionine to isoleucine	-1.20645	4.68119e-07
DN756_05455	YPO1063	C	Cytochrome C oxidase, cbb3-type, subunit III	-1.26171	1.18744e-10
DN756_05485	proS	J	Catalyzes the attachment of proline to tRNA(Pro) in a two-step reaction proline is first activated by ATP to form Pro- AMP and then transferred to the acceptor end of tRNA(Pro). As ProRS can inadvertently accommodate and process non-cognate amino acids such as alanine and cysteine, to avoid such errors it has two additional distinct editing activities against alanine. One activity is designated a…	1.57947	5.65937e-08
DN756_05530	DN756_05530	S	hypothetical protein	1.23143	1.87141e-06
DN756_05570	mltD	M	membrane-bound lytic murein transglycosylase D	1.98335	3.65162e-10
DN756_05615	proW	E	glycine betaine L-proline transport system permease protein ProW	1.2788	2.58792e-08
DN756_05620	proV	E	glycine betaine L-proline transport	1.88033	2.09205e-15
DN756_05625	nrdF	F	Provides the precursors necessary for DNA synthesis. Catalyzes the biosynthesis of deoxyribonucleotides from the corresponding ribonucleotides	2.2943	5.58713e-25
DN756_05630	nrdE	F	Provides the precursors necessary for DNA synthesis. Catalyzes the biosynthesis of deoxyribonucleotides from the corresponding ribonucleotides	2.28902	4.66069e-21
DN756_05635	nrdI	F	Probably involved in ribonucleotide reductase function	2.24448	2.72275e-20
DN756_05640	nrdH	O	glrX_NrdH glutaredoxin-like NrdH family protein	2.28008	1.27542e-21
DN756_05645	DN756_05645	S	hypothetical protein	1.72407	1.62837e-13
DN756_05745	DN756_05745	S	hypothetical protein	1.09925	0.000404129
DN756_05750	kch	P	Potassium channel protein Kch	-1.31411	3.00361e-09
DN756_05770	chbB	G	IIB component	-2.8985	3.77646e-39
DN756_05775	celB	G	The phosphoenolpyruvate-dependent sugar phosphotransferase system (PTS), a major carbohydrate active - transport system, catalyzes the phosphorylation of incoming sugar substrates concomitant with their translocation across the cell membrane	-2.12612	1.18141e-15
DN756_05780	celC	G	PTS system, Lactose/Cellobiose specific IIA subunit	-1.33573	5.24851e-12
DN756_05785	chbR	K	Transcriptional regulator	-1.65367	7.99741e-17
DN756_05790	chbG	G	Involved in the degradation of chitin. ChbG is essential for growth on the acetylated chitooligosaccharides chitobiose and chitotriose but is dispensable for growth on cellobiose and chitosan dimer, the deacetylated form of chitobiose. Deacetylation of chitobiose-6-P and chitotriose-6-P is necessary for both the activation of the chb promoter by the regulatory protein ChbR and the hydrolysis of p…	-1.42144	5.96659e-10
DN756_05795	DN756_05795	S	hypothetical protein	-1.14188	3.52276e-05
DN756_05865	ybfA	S	Protein of unknown function (DUF2517)	1.49797	1.90228e-12
DN756_05880	phrB	L	Belongs to the DNA photolyase family	-1.27346	1.75e-08
DN756_05885	cpdP	T	cAMP phosphodiesterases class-II	-1.67898	2.48801e-11
DN756_05890	ybgI	S	NIF3 (NGG1p interacting factor 3)	-1.55153	1.89322e-10
DN756_05915	DN756_05915	S	Protein of unknown function (DUF979)	1.05311	5.50589e-06
DN756_05945	srmB	J	DEAD-box RNA helicase involved in the assembly of the 50S ribosomal subunit at low temperature. Exhibits RNA-stimulated ATP hydrolysis and RNA unwinding activity	1.00353	0.000104728
DN756_06030	murQ	G	Specifically catalyzes the cleavage of the D-lactyl ether substituent of MurNAc 6-phosphate, producing GlcNAc 6- phosphate and D-lactate. Together with AnmK, is also required for the utilization of anhydro-N-acetylmuramic acid (anhMurNAc) either imported from the medium or derived from its own cell wall murein, and thus plays a role in cell wall recycling	-1.09586	2.03348e-07
DN756_06050	purL	F	Phosphoribosylformylglycinamidine synthase involved in the purines biosynthetic pathway. Catalyzes the ATP-dependent conversion of formylglycinamide ribonucleotide (FGAR) and glutamine to yield formylglycinamidine ribonucleotide (FGAM) and glutamate	2.72438	6.38617e-10
DN756_06055	DN756_06055	S	hypothetical protein	4.20102	3.57422e-06
DN756_06095	DN756_06095	K	YhfZ C-terminal domain	-1.9928	9.94725e-11
DN756_06105	glyA	E	Catalyzes the reversible interconversion of serine and glycine with tetrahydrofolate (THF) serving as the one-carbon carrier. This reaction serves as the major source of one-carbon groups required for the biosynthesis of purines, thymidylate, methionine, and other important biomolecules. Also exhibits THF- independent aldolase activity toward beta-hydroxyamino acids, producing glycine and aldehyd…	1.03926	0.000434867
DN756_06150	iscR	K	Regulates the transcription of several operons and genes involved in the biogenesis of Fe-S clusters and Fe-S-containing proteins	1.40584	3.68388e-08
DN756_06230	ndk	F	Major role in the synthesis of nucleoside triphosphates other than ATP. The ATP gamma phosphate is transferred to the NDP beta phosphate via a ping-pong mechanism, using a phosphorylated active-site intermediate	-2.14331	7.39763e-16
DN756_06235	rlmN	J	Specifically methylates position 2 of adenine 2503 in 23S rRNA and position 2 of adenine 37 in tRNAs	2.01743	1.22151e-12
DN756_06245	rodZ	S	Cytoskeletal protein that is involved in cell-shape control through regulation of the length of the long axis	1.54129	9.74997e-10
DN756_06290	guaB	F	Catalyzes the conversion of inosine 5'-phosphate (IMP) to xanthosine 5'-phosphate (XMP), the first committed and rate- limiting step in the de novo synthesis of guanine nucleotides, and therefore plays an important role in the regulation of cell growth	3.0901	5.57745e-17
DN756_06295	guaA	F	Catalyzes the synthesis of GMP from XMP	3.10307	3.72727e-23
DN756_06375	ivy	S	Inhibitor of vertebrate lysozyme (Ivy)	1.107	2.56549e-08
DN756_06380	DN756_06380	S	hypothetical protein	-1.25565	2.27215e-06
DN756_06480	ppk	F	Catalyzes the reversible transfer of the terminal phosphate of ATP to form a long-chain polyphosphate (polyP)	-1.0972	4.53084e-05
DN756_06510	purN	F	Catalyzes the transfer of a formyl group from 10- formyltetrahydrofolate to 5-phospho-ribosyl-glycinamide (GAR), producing 5-phospho-ribosyl-N-formylglycinamide (FGAR) and tetrahydrofolate	1.98809	5.8001e-08
DN756_06515	purM	F	Phosphoribosylformylglycinamidine cyclo-ligase	2.32954	4.96048e-10
DN756_06525	uraA	F	permease	1.11588	4.83462e-08
DN756_06535	arsC	P	arsenate reductase	-1.30085	3.30352e-08
DN756_06565	gcvR	E	glycine cleavage system transcriptional repressor	1.17457	4.83558e-06
DN756_06615	yffB	P	Belongs to the ArsC family	1.00873	1.62625e-06
DN756_06625	afuA	P	Bacterial extracellular solute-binding protein	-4.42531	6.05814e-25
DN756_06630	cysW_1	P	Binding-protein-dependent transport system inner membrane component	-4.36341	7.69266e-28
DN756_06635	potA_1	E	ATPases associated with a variety of cellular activities	-4.10115	2.08755e-32
DN756_06640	DN756_06640	S	hypothetical protein	-3.53588	7.39911e-18
DN756_06645	ydeN	P	Type I phosphodiesterase / nucleotide pyrophosphatase	-5.08799	9.20831e-60
DN756_06650	ydeM	C	Iron-sulfur cluster-binding domain	-4.09057	4.43805e-62
DN756_06660	DN756_06660	S	hypothetical protein	1.67715	0.00218531
DN756_06680	napF	C	Ferredoxin-type protein NapF	-3.58093	2.62988e-37
DN756_06685	napD	P	NapD protein	-3.70481	5.61697e-09
DN756_06690	napA	C	Catalytic subunit of the nitrate reductase (NAP). Only expressed at high levels during aerobic growth. NapAB complex receives electrons from the membrane-anchored tetraheme protein NapC. Essential function for nitrate assimilation and may have a role in anaerobic metabolism	-1.7488	2.23483e-14
DN756_06695	napB	C	Electron transfer subunit of the periplasmic nitrate reductase complex NapAB	-1.98675	3.46727e-13
DN756_06710	maeB	C	NADP-dependent malic enzyme	-1.91224	2.37633e-13
DN756_06745	ygiW	S	Bacterial OB fold (BOF) protein	-1.00781	0.000512648
DN756_06845	patB	E	Aminotransferase class I and II	-1.78177	0.000569343
DN756_06850	DN756_06850	E	Creatinase/Prolidase N-terminal domain	-1.55033	4.62618e-12
DN756_06890	crr	G	phosphoenolpyruvate-dependent sugar phosphotransferase system, EIIA 1	1.48651	2.61474e-08
DN756_06895	ptsI	G	General (non sugar-specific) component of the phosphoenolpyruvate-dependent sugar phosphotransferase system (sugar PTS). This major carbohydrate active-transport system catalyzes the phosphorylation of incoming sugar substrates concomitantly with their translocation across the cell membrane. Enzyme I transfers the phosphoryl group from phosphoenolpyruvate (PEP) to the phosphoryl carrier protein (…	2.27915	4.37587e-19
DN756_06900	ptsH	G	PTS HPr component phosphorylation site	2.19614	3.63248e-14
DN756_06910	cysZ	U	High affinity, high specificity proton-dependent sulfate transporter, which mediates sulfate uptake. Provides the sulfur source for the cysteine synthesis pathway	1.50176	4.37731e-10
DN756_06950	DN756_06950	S	hypothetical protein	2.48759	0.000254084
DN756_06955	gltX	J	Catalyzes the attachment of glutamate to tRNA(Glu) in a two-step reaction glutamate is first activated by ATP to form Glu-AMP and then transferred to the acceptor end of tRNA(Glu)	1.06161	9.34699e-05
DN756_06980	DN756_06980	S	hypothetical protein	-1.12626	8.73533e-05
DN756_06995	nupC	U	Belongs to the concentrative nucleoside transporter (CNT) (TC 2.A.41) family	2.01075	4.96602e-23
DN756_07000	mntH	P	H( )-stimulated, divalent metal cation uptake system	3.04373	2.13721e-29
DN756_07005	ypeC	S	Protein of uncharacterised function (DUF2502)	1.57252	3.02759e-12
DN756_07010	yghZ	C	Aldo/keto reductase family	-2.2772	2.3767e-19
DN756_07030	ybiU	S	Protein of uncharacterised function (DUF1479)	-1.1181	7.82428e-09
DN756_07105	DN756_07105	S	membrane	1.22087	1.70393e-05
DN756_07110	fbpC	P	Part of the ABC transporter complex FbpABC involved in Fe(3 ) ions import. Responsible for energy coupling to the transport system	1.51206	8.66837e-09
DN756_07200	DN756_07200	S	Type VI secretion system, VipA, VC_A0107 or Hcp2	1.12546	0.000159294
DN756_07310	ccmD	U	Required for the export of heme to the periplasm for the biogenesis of c-type cytochromes	-1.72433	4.77533e-11
DN756_07345	fadL	I	Long-chain fatty acid outer membrane transporter	-4.74026	3.0376e-42
DN756_07350	yfcZ	S	Protein of unknown function (DUF406)	-1.41594	4.84741e-07
DN756_07355	fadI	I	Catalyzes the final step of fatty acid oxidation in which acetyl-CoA is released and the CoA ester of a fatty acid two carbons shorter is formed	-2.87572	1.25155e-22
DN756_07360	fadJ	I	Catalyzes the formation of a hydroxyacyl-CoA by addition of water on enoyl-CoA. Also exhibits 3-hydroxyacyl-CoA epimerase and 3-hydroxyacyl-CoA dehydrogenase activities	-3.02084	9.31693e-22
DN756_07365	sixA	T	Phosphohistidine phosphatase sixA	-1.03991	4.93449e-05
DN756_07455	dedA	S	SNARE associated Golgi protein	1.07459	6.78061e-07
DN756_07465	folC	H	Functions in two distinct reactions of the de novo folate biosynthetic pathway. Catalyzes the addition of a glutamate residue to dihydropteroate (7,8-dihydropteroate or H2Pte) to form dihydrofolate (7,8-dihydrofolate monoglutamate or H2Pte-Glu). Also catalyzes successive additions of L-glutamate to tetrahydrofolate or 10-formyltetrahydrofolate or 5,10-methylenetetrahydrofolate, leading to folylpo…	1.30977	4.12499e-06
DN756_07475	cvpA	S	colicin V production	1.6401	2.09262e-06
DN756_07480	purF	F	Catalyzes the formation of phosphoribosylamine from phosphoribosylpyrophosphate (PRPP) and glutamine	1.68291	1.0063e-05
DN756_07490	hisJ	E	belongs to the bacterial solute-binding protein 3 family	-4.88214	1.41691e-58
DN756_07495	hisQ	E	Histidine transport system permease protein hisQ	-4.97769	7.60568e-83
DN756_07500	hisM	E	histidine transport system permease protein HisM	-4.04251	3.14716e-33
DN756_07505	hisP	E	Histidine ABC transporter ATP-binding protein	-3.92547	6.84616e-70
DN756_07510	yfcH	S	Domain of unknown function (DUF1731)	-2.87618	2.39132e-32
DN756_07530	ulaA	S	PTS system sugar-specific permease component	-3.42982	7.08581e-36
DN756_07535	ulaB	G	PTS system, Lactose/Cellobiose specific IIB subunit	-4.05157	4.13173e-77
DN756_07540	cmtB	G	Phosphotransferase enzyme II, A component	-2.3259	2.19153e-30
DN756_07545	gntR	K	helix_turn _helix lactose operon repressor	-2.32064	7.85999e-32
DN756_07550	pta	C	belongs to the CobB CobQ family	1.81272	4.20319e-11
DN756_07555	ackA	F	Catalyzes the formation of acetyl phosphate from acetate and ATP. Can also catalyze the reverse reaction	1.88536	1.34268e-12
DN756_07560	DN756_07560	S	hypothetical protein	1.36987	2.52518e-09
DN756_07570	yfbU	S	Belongs to the UPF0304 family	-1.44619	5.08802e-10
DN756_07590	yfbR	S	Catalyzes the strictly specific dephosphorylation of 2'- deoxyribonucleoside 5'-monophosphates	1.0603	4.14137e-07
DN756_07595	alaA	E	Aminotransferase	1.83888	1.43282e-14
DN756_07670	DN756_07670	S	hypothetical protein	-1.86664	3.76459e-15
DN756_07685	DN756_07685	Q	KR domain	-1.17763	5.69001e-07
DN756_07705	ghrB_1	C	D-isomer specific 2-hydroxyacid dehydrogenase, catalytic domain	-2.15842	4.44742e-28
DN756_07745	DN756_07745	S	hypothetical protein	3.19716	6.72102e-08
DN756_07815	glnP	P	HEQRo_perm_3TM amino ABC transporter, permease , 3-TM region, His Glu Gln Arg opine family domain protein	1.0485	0.000101842
DN756_07830	YPO2511	O	DUF218 domain	-3.35329	4.08754e-50
DN756_07835	dps	P	During stationary phase, binds the chromosome non- specifically, forming a highly ordered and stable dps-DNA co- crystal within which chromosomal DNA is condensed and protected from diverse damages. It protects DNA from oxidative damage by sequestering intracellular Fe(2 ) ion and storing it in the form of Fe(3 ) oxyhydroxide mineral, which can be released after reduction. One hydrogen peroxide o…	-1.26653	2.0626e-08
DN756_07855	ompX	M	Enterobacterial Ail/Lom protein	2.19699	8.73729e-16
DN756_07875	gutB	C	Alcohol dehydrogenase GroES-like domain	-3.13997	3.89314e-40
DN756_07880	rbsB	G	Periplasmic binding protein domain	-2.79416	5.68985e-24
DN756_07885	rbsA	P	ATPases associated with a variety of cellular activities	-2.1091	1.25056e-15
DN756_07895	DN756_07895	K	helix_turn _helix lactose operon repressor	-1.1634	3.19937e-07
DN756_07900	dmlR	K	LysR substrate binding domain	-2.04563	8.97006e-27
DN756_07920	yeaW	P	Ring hydroxylating alpha subunit (catalytic domain)	-1.13177	3.24938e-07
DN756_07940	DN756_07940	S	of Photorhabdus	1.98092	5.94241e-13
DN756_07960	DN756_07960	S	hypothetical protein	1.69637	4.13459e-06
DN756_07990	DN756_07990	P	TOBE domain	-1.46091	1.33712e-10
DN756_07995	manB	G	Phosphoglucomutase/phosphomannomutase, alpha/beta/alpha domain III	-1.29937	8.74076e-10
DN756_08000	lacI	K	Bacterial regulatory proteins, lacI family	-2.00657	4.8531e-23
DN756_08005	DN756_08005	G	Bacterial extracellular solute-binding protein	-1.93606	6.21151e-13
DN756_08010	DN756_08010	P	Binding-protein-dependent transport system inner membrane component	-3.38586	1.57888e-11
DN756_08015	DN756_08015	P	Binding-protein-dependent transport system inner membrane component	-2.63356	1.59815e-09
DN756_08050	cas1	L	CRISPR associated protein Cas1	-2.0479	6.39031e-20
DN756_08175	yceA	S	Rhodanase C-terminal	1.17107	1.33026e-07
DN756_08190	rcsA	K	helix_turn_helix, Lux Regulon	1.52306	1.35333e-13
DN756_08195	solA	E	Belongs to the MSOX MTOX family. MTOX subfamily	1.09802	2.71512e-06
DN756_08255	yceD	S	Protein, clustered with ribosomal protein L32p	1.34912	2.82279e-07
DN756_08265	plsX	I	Catalyzes the reversible formation of acyl-phosphate (acyl-PO(4)) from acyl- acyl-carrier-protein (acyl-ACP). This enzyme utilizes acyl-ACP as fatty acyl donor, but not acyl-CoA	1.08371	0.000446897
DN756_08275	fabD	I	malonyl CoA-acyl carrier protein transacylase	1.09227	2.07382e-05
DN756_08280	DN756_08280	I	3-oxoacyl- acyl-carrier-protein reductase	1.16983	7.64647e-06
DN756_08290	fabF	I	Catalyzes the condensation reaction of fatty acid synthesis by the addition to an acyl acceptor of two carbons from malonyl-ACP	1.11305	9.16389e-05
DN756_08350	nagZ	M	Plays a role in peptidoglycan recycling by cleaving the terminal beta-1,4-linked N-acetylglucosamine (GlcNAc) from peptide-linked peptidoglycan fragments, giving rise to free GlcNAc, anhydro-N-acetylmuramic acid and anhydro-N-acetylmuramic acid-linked peptides	1.16056	2.39528e-06
DN756_08360	ndh	C	Pyridine nucleotide-disulphide oxidoreductase	2.24236	3.22967e-20
DN756_08385	lolC	M	MacB-like periplasmic core domain	2.11348	8.25773e-17
DN756_08390	lolD	V	Part of the ABC transporter complex LolCDE involved in the translocation of lipoproteins, in an ATP-dependent manner	1.76984	1.18298e-11
DN756_08395	lolE	M	system transmembrane protein lolE	2.04394	7.69662e-16
DN756_08400	nagK	F	Catalyzes the phosphorylation of N-acetyl-D-glucosamine (GlcNAc) derived from cell-wall degradation, yielding GlcNAc-6-P	1.29784	5.61933e-08
DN756_08425	DN756_08425	T	PhoQ Sensor	-1.60644	1.03999e-09
DN756_08430	DN756_08430	K	Transcriptional regulatory protein, C terminal	-1.42767	1.14695e-07
DN756_08435	DN756_08435	S	hypothetical protein	1.68173	3.11893e-14
DN756_08440	purB	F	Belongs to the lyase 1 family. Adenylosuccinate lyase subfamily	1.42033	9.47461e-09
DN756_08450	mnmA	J	Catalyzes the 2-thiolation of uridine at the wobble position (U34) of tRNA(Lys), tRNA(Glu) and tRNA(Gln), leading to the formation of s(2)U34, the first step of tRNA-mnm(5)s(2)U34 synthesis. Sulfur is provided by IscS, via a sulfur-relay system. Binds ATP and its substrate tRNAs	1.41939	1.47216e-08
DN756_08465	icd	C	Isocitrate dehydrogenase	-1.46024	7.34532e-09
DN756_08470	cscR	K	helix_turn _helix lactose operon repressor	-1.99808	2.40602e-16
DN756_08510	lrpC	K	helix_turn_helix ASNC type	-1.71329	7.05811e-11
DN756_08515	ylaC	S	Inner membrane protein YlaC	-1.04657	2.72442e-07
DN756_08530	cspA	K	'Cold-shock' DNA-binding domain	2.75043	1.25875e-20
DN756_08545	mgtC	S	) transport ATPase protein C	2.73386	6.118e-20
DN756_08600	tap	N	Methyl-accepting chemotaxis	1.11602	2.42657e-07
DN756_08650	DN756_08650	S	hypothetical protein	-1.77692	7.76063e-07
DN756_08725	proQ	T	RNA chaperone with significant RNA binding, RNA strand exchange and RNA duplexing activities. May regulate ProP activity through an RNA-based, post-transcriptional mechanism	1.10341	2.74853e-05
DN756_08775	ogl	U	Oligogalacturonate lyase	-1.19996	2.17343e-07
DN756_08785	amiD	V	Putative peptidoglycan binding domain	2.48349	8.61481e-18
DN756_08790	ydjN	U	Belongs to the dicarboxylate amino acid cation symporter (DAACS) (TC 2.A.23) family	1.66128	2.90284e-11
DN756_08835	kduI	G	Catalyzes the isomerization of 5-dehydro-4-deoxy-D- glucuronate to 3-deoxy-D-glycero-2,5-hexodiulosonate	-1.08104	1.29198e-07
DN756_08870	yniA	G	Fructosamine kinase	-2.68498	5.50453e-24
DN756_08875	DN756_08875	S	hypothetical protein	4.76292	1.47156e-39
DN756_08880	sitD	U	Chelated iron transport system membrane protein YfeD	4.08911	2.40135e-46
DN756_08885	sitC	U	Chelated iron transport system membrane protein yfeC	4.05724	6.9959e-51
DN756_08890	sitB	P	ABC transporter	3.683	3.64252e-44
DN756_08895	sitA	P	Belongs to the bacterial solute-binding protein 9 family	3.18843	1.2819e-30
DN756_08910	DN756_08910	S	hypothetical protein	-1.99798	1.92271e-23
DN756_08915	DN756_08915	S	hypothetical protein	-3.41924	6.40801e-46
DN756_08920	DN756_08920	S	KTSC domain	-1.24849	8.58429e-10
DN756_08925	thrS	J	Catalyzes the attachment of threonine to tRNA(Thr) in a two-step reaction L-threonine is first activated by ATP to form Thr-AMP and then transferred to the acceptor end of tRNA(Thr)	1.42472	1.50684e-08
DN756_08935	rpmI	J	Belongs to the bacterial ribosomal protein bL35 family	1.02925	5.62748e-05
DN756_08940	rplT	J	Binds directly to 23S ribosomal RNA and is necessary for the in vitro assembly process of the 50S ribosomal subunit. It is not involved in the protein synthesizing functions of that subunit	1.67035	2.83983e-11
DN756_08945	pheS	J	Belongs to the class-II aminoacyl-tRNA synthetase family. Phe-tRNA synthetase alpha subunit type 1 subfamily	2.12418	3.17932e-16
DN756_08950	pheT	J	Belongs to the phenylalanyl-tRNA synthetase beta subunit family. Type 1 subfamily	1.91346	4.93054e-14
DN756_08965	btuC	U	Part of the ABC transporter complex BtuCDF involved in vitamin B12 import. Involved in the translocation of the substrate across the membrane	1.38145	7.23481e-12
DN756_08980	arnB	I	Catalyzes the conversion of UDP-4-keto-arabinose (UDP- Ara4O) to UDP-4-amino-4-deoxy-L-arabinose (UDP-L-Ara4N). The modified arabinose is attached to lipid A and is required for resistance to polymyxin and cationic antimicrobial peptides	2.93301	8.74587e-25
DN756_08985	arnC	I	Catalyzes the transfer of 4-deoxy-4-formamido-L- arabinose from UDP to undecaprenyl phosphate. The modified arabinose is attached to lipid A and is required for resistance to polymyxin and cationic antimicrobial peptides	3.21756	4.60808e-25
DN756_08990	arnA	I	Bifunctional enzyme that catalyzes the oxidative decarboxylation of UDP-glucuronic acid (UDP-GlcUA) to UDP-4-keto- arabinose (UDP-Ara4O) and the addition of a formyl group to UDP-4- amino-4-deoxy-L-arabinose (UDP-L-Ara4N) to form UDP-L-4-formamido- arabinose (UDP-L-Ara4FN). The modified arabinose is attached to lipid A and is required for resistance to polymyxin and cationic antimicrobial peptides	2.5697	4.64002e-20
DN756_08995	arnD	G	Catalyzes the deformylation of 4-deoxy-4-formamido-L- arabinose-phosphoundecaprenol to 4-amino-4-deoxy-L-arabinose- phosphoundecaprenol. The modified arabinose is attached to lipid A and is required for resistance to polymyxin and cationic antimicrobial peptides	2.33135	5.05004e-19
DN756_09000	arnT	I	Catalyzes the transfer of the L-Ara4N moiety of the glycolipid undecaprenyl phosphate-alpha-L-Ara4N to lipid A. The modified arabinose is attached to lipid A and is required for resistance to polymyxin and cationic antimicrobial peptides	2.51676	4.00071e-19
DN756_09005	arnE	U	Translocates 4-amino-4-deoxy-L-arabinose- phosphoundecaprenol (alpha-L-Ara4N-phosphoundecaprenol) from the cytoplasmic to the periplasmic side of the inner membrane	2.74386	5.20058e-21
DN756_09010	arnF	U	Translocates 4-amino-4-deoxy-L-arabinose- phosphoundecaprenol (alpha-L-Ara4N-phosphoundecaprenol) from the cytoplasmic to the periplasmic side of the inner membrane	2.09252	1.89987e-12
DN756_09015	DN756_09015	S	hypothetical protein	1.79964	1.66069e-08
DN756_09020	nlpC	M	NlpC/P60 family	1.23893	4.54851e-09
DN756_09035	aroH	E	Stereospecific condensation of phosphoenolpyruvate (PEP) and D-erythrose-4-phosphate (E4P) giving rise to 3-deoxy-D- arabino-heptulosonate-7-phosphate (DAHP)	1.02974	5.56005e-05
DN756_09040	ydiA	F	Bifunctional serine threonine kinase and phosphorylase involved in the regulation of the phosphoenolpyruvate synthase (PEPS) by catalyzing its phosphorylation dephosphorylation	-2.41825	5.70104e-22
DN756_09045	ppsA	H	Catalyzes the phosphorylation of pyruvate to phosphoenolpyruvate	-1.94674	3.47948e-13
DN756_09075	sufA	H	Belongs to the HesB IscA family	2.1766	8.50058e-17
DN756_09080	sufB	H	cysteine desulfurase activator complex subunit SufB	1.93157	9.02399e-14
DN756_09085	sufC	H	sufC FeS assembly ATPase SufC	2.66674	7.56265e-23
DN756_09090	sufD	H	cysteine desulfurase activator complex subunit SufD	2.44705	1.73785e-17
DN756_09095	sufS	H	Cysteine desulfurases mobilize the sulfur from L- cysteine to yield L-alanine, an essential step in sulfur metabolism for biosynthesis of a variety of sulfur-containing biomolecules. Component of the suf operon, which is activated and required under specific conditions such as oxidative stress and iron limitation. Acts as a potent selenocysteine lyase in vitro, that mobilizes selenium from L-sele…	2.04329	2.29486e-12
DN756_09105	ycfS	M	L,D-transpeptidase catalytic domain	1.28896	8.12134e-07
DN756_09115	pyk	G	Pyruvate kinase	2.64865	5.61479e-20
DN756_09165	purR	K	Is the main repressor of the genes involved in the de novo synthesis of purine nucleotides, regulating purB, purC, purEK, purF, purHD, purL, purMN and guaBA expression. PurR is allosterically activated to bind its cognate DNA by binding the purine corepressors, hypoxanthine or guanine, thereby effecting transcription repression	1.33894	1.12709e-08
DN756_09170	DN756_09170	S	hypothetical protein	-1.38428	1.43206e-07
DN756_09175	sodB	C	Destroys radicals which are normally produced within the cells and which are toxic to biological systems	-3.4796	4.49112e-39
DN756_09220	nemR	K	Bacterial transcriptional repressor C-terminal	1.38654	2.79046e-08
DN756_09265	DN756_09265	S	YjbD family (DUF3811)	-1.11035	2.07046e-07
DN756_09270	yohC	S	Yip1 domain	-1.23147	3.68246e-05
DN756_09275	dtpA	E	Proton-dependent permease that transports di- and tripeptides	2.89503	9.77711e-28
DN756_09320	pspA	T	phage shock protein A	-1.89999	0.000121895
DN756_09325	pspB	T	Phage shock protein B	-1.63989	3.03412e-05
DN756_09330	pspC	T	phage shock protein C	-1.16636	0.00129999
DN756_09335	pspD	S	Phage shock protein PspD (Phageshock_PspD)	-1.06683	0.0026081
DN756_09360	tyrR	K	Sigma-54 interaction domain	-1.66653	3.6452e-12
DN756_09390	DN756_09390	S	hypothetical protein	1.16603	9.53615e-05
DN756_09400	DN756_09400	S	hypothetical protein	1.46906	4.88476e-06
DN756_09420	emrE	U	Small Multidrug Resistance protein	1.47678	9.79831e-11
DN756_09430	ydbJ	S	lipoprotein	-1.05509	2.82279e-07
DN756_09440	ldhA	C	Belongs to the D-isomer specific 2-hydroxyacid dehydrogenase family	-1.09514	3.51329e-05
DN756_09455	ydbL	S	protein conserved in bacteria	-1.2371	1.74914e-08
DN756_09460	mtlD	G	Mannitol dehydrogenase C-terminal domain	-1.2134	2.16131e-10
DN756_09505	yceJ	C	Cytochrome b561	1.25222	0.00283682
DN756_09520	DN756_09520	S	hypothetical protein	-1.11848	0.000646111
DN756_09560	DN756_09560	S	hypothetical protein	1.25947	2.18203e-06
DN756_09565	pntA	C	The transhydrogenation between NADH and NADP is coupled to respiration and ATP hydrolysis and functions as a proton pump across the membrane	1.50415	1.91272e-07
DN756_09570	pntB	C	The transhydrogenation between NADH and NADP is coupled to respiration and ATP hydrolysis and functions as a proton pump across the membrane	1.38193	2.60306e-06
DN756_09575	uspE	T	Universal stress protein E	-1.46998	4.99312e-09
DN756_09580	fnr	K	Fumarate nitrate reduction transcriptional regulator	-1.32237	4.41607e-07
DN756_09585	ogt	H	Involved in the cellular defense against the biological effects of O6-methylguanine (O6-MeG) and O4-methylthymine (O4-MeT) in DNA. Repairs the methylated nucleobase in DNA by stoichiometrically transferring the methyl group to a cysteine residue in the enzyme. This is a suicide reaction the enzyme is irreversibly inactivated	-2.28459	3.04589e-16
DN756_09600	yjjG	S	HAD-hyrolase-like	1.56274	9.61303e-14
DN756_09610	ilvB	H	large subunit	1.13762	1.82947e-08
DN756_09620	dacB	M	Protein of unknown function (DUF1460)	2.07703	2.49072e-17
DN756_09655	DN756_09655	P	NMT1-like family	-1.33136	0.00405677
DN756_09660	DN756_09660	S	Predicted periplasmic lipoprotein (DUF2291)	-2.85697	1.92447e-17
DN756_09665	DN756_09665	G	ccmA heme ABC exporter, ATP-binding protein CcmA	-2.17857	2.13519e-20
DN756_09670	DN756_09670	G	Branched-chain amino acid transport system / permease component	-1.82883	4.10128e-19
DN756_09675	rbsB_6	G	Periplasmic binding protein-like domain	-1.24576	3.9754e-07
DN756_09690	nhaC	C	Na+/H+ antiporter family	-1.14924	1.03829e-07
DN756_09695	DN756_09695	E	Aminotransferase class I and II	-1.21694	5.0608e-09
DN756_09700	DN756_09700	S	hypothetical protein	-1.15082	0.0019102
DN756_09715	pagO	E	EamA-like transporter family	-1.006	0.00376418
DN756_09725	aldA	C	belongs to the aldehyde dehydrogenase family	-1.33099	1.55571e-07
DN756_09730	acoR	K	GAF domain	-4.35711	1.55374e-54
DN756_09735	ydfG	S	Belongs to the short-chain dehydrogenases reductases (SDR) family	-1.17679	6.0574e-07
DN756_09755	bioD	H	Catalyzes a mechanistically unusual reaction, the ATP- dependent insertion of CO2 between the N7 and N8 nitrogen atoms of 7,8-diaminopelargonic acid (DAPA) to form an ureido ring	-0.997627	2.55326e-05
DN756_09760	mlc	G	ROK family	-1.39886	2.06195e-09
DN756_09780	fumC	C	Involved in the TCA cycle. Catalyzes the stereospecific interconversion of fumarate to L-malate	-1.0639	4.05053e-05
DN756_09800	DN756_09800	O	peptidase U32	-4.10284	4.56111e-50
DN756_09805	DN756_09805	S	hypothetical protein	-3.48842	3.17526e-53
DN756_09815	yfeH	S	sodium bile acid symporter family protein	1.42887	1.99506e-11
DN756_09825	araC	K	AraC-like ligand binding domain	-1.47939	8.16846e-10
DN756_09830	araH	G	L-arabinose transport system permease protein araH	-1.089	3.42975e-08
DN756_09835	araG	G	Part of the ABC transporter complex AraFGH involved in arabinose import. Responsible for energy coupling to the transport system	-1.76234	2.49277e-19
DN756_09840	araF	G	to L-arabinose-binding periplasmic protein of Gammaproteobacteria UniRef RepID ARAF_ECOLI	-2.56954	3.79142e-36
DN756_09875	rnfA	C	Part of a membrane complex involved in electron transport	1.74278	1.25438e-07
DN756_09880	rnfB	C	Part of a membrane complex involved in electron transport	1.02486	1.52604e-05
DN756_09885	rnfC	C	Part of a membrane complex involved in electron transport	1.74312	9.6234e-12
DN756_09925	rnb	J	Involved in mRNA degradation. Hydrolyzes single-stranded polyribonucleotides processively in the 3' to 5' direction	2.57935	2.94109e-16
DN756_09930	cstA	T	5TM C-terminal transporter carbon starvation CstA	-2.95064	2.79162e-21
DN756_09935	ybdD	S	Selenoprotein, putative	-1.46865	3.86768e-09
DN756_09955	osmB	M	Glycine zipper 2TM domain	-1.48139	7.02398e-07
DN756_09995	acnA	C	Catalyzes the isomerization of citrate to isocitrate via cis-aconitate	-2.34769	1.07287e-15
DN756_10000	DN756_10000	S	hypothetical protein	-1.74348	1.59087e-09
DN756_10015	topA	L	Releases the supercoiling and torsional tension of DNA, which is introduced during the DNA replication and transcription, by transiently cleaving and rejoining one strand of the DNA duplex. Introduces a single-strand break via transesterification at a target site in duplex DNA. The scissile phosphodiester is attacked by the catalytic tyrosine of the enzyme, resulting in the formation of a DNA-(5'…	1.54088	1.22458e-09
DN756_10020	DN756_10020	S	hypothetical protein	1.71769	2.33399e-07
DN756_10055	trpH	S	DNA polymerase alpha chain like domain	1.21656	1.63545e-08
DN756_10065	DN756_10065	S	hypothetical protein	3.41522	6.21824e-09
DN756_10070	trpE	E	anthranilate synthase component I	5.57066	9.61972e-10
DN756_10075	trpG	E	Peptidase C26	5.61626	4.12293e-09
DN756_10080	trpD	F	Catalyzes the transfer of the phosphoribosyl group of 5- phosphorylribose-1-pyrophosphate (PRPP) to anthranilate to yield N-(5'-phosphoribosyl)-anthranilate (PRA)	5.70273	5.92587e-09
DN756_10085	trpF	E	Belongs to the TrpC family	4.42732	1.09009e-09
DN756_10090	trpB	E	The beta subunit is responsible for the synthesis of L- tryptophan from indole and L-serine	4.73736	2.42223e-11
DN756_10095	trpA	E	The alpha subunit is responsible for the aldol cleavage of indoleglycerol phosphate to indole and glyceraldehyde 3- phosphate	4.56578	5.84799e-12
DN756_10105	ompW	M	outer membrane protein W	-1.35737	1.17449e-06
DN756_10140	tonB	U	Interacts with outer membrane receptor proteins that carry out high-affinity binding and energy dependent uptake into the periplasmic space of specific substrates. It could act to transduce energy from the cytoplasmic membrane to specific energy- requiring processes in the outer membrane, resulting in the release into the periplasm of ligands bound by these outer membrane proteins	2.11472	7.00423e-18
DN756_10150	DN756_10150	S	Transcription factor zinc-finger	-1.10142	0.000150492
DN756_10155	DN756_10155	S	hypothetical protein	-3.76135	4.33186e-56
DN756_10165	DN756_10165	S	hypothetical protein	1.6133	1.07287e-15
DN756_10215	DN756_10215	S	hypothetical protein	-1.02425	0.00415682
DN756_10225	DN756_10225	S	hypothetical protein	1.62804	0.000582398
DN756_10245	ugd	M	Belongs to the UDP-glucose GDP-mannose dehydrogenase family	3.58451	3.4649e-39
DN756_10250	DN756_10250	K	Regulates the turnover of the sigma S factor (RpoS) by promoting its proteolysis in exponentially growing cells. Acts by binding and delivering RpoS to the ClpXP protease. RssB is not co- degraded with RpoS, but is released from the complex and can initiate a new cycle of RpoS recognition and degradation	-1.08825	2.23476e-07
DN756_10315	ydjA	C	Nitroreductase family	1.05532	4.50531e-06
DN756_10320	sppA	O	signal peptide peptidase	1.64034	1.95477e-08
DN756_10335	yeaC	S	Protein of unknown function (DUF1315)	-1.80972	1.48062e-14
DN756_10340	msrB	O	Peptide methionine sulfoxide reductase MsrB	-1.73515	3.57154e-13
DN756_10345	gapA	G	Belongs to the glyceraldehyde-3-phosphate dehydrogenase family	1.67473	3.21134e-11
DN756_10395	dadA	E	Oxidative deamination of D-amino acids	-3.79806	2.29695e-45
DN756_10405	fadR	K	Multifunctional regulator of fatty acid metabolism	-1.04673	1.49217e-05
DN756_10420	dsbB	C	Required for disulfide bond formation in some periplasmic proteins. Acts by oxidizing the DsbA protein	1.40765	1.38873e-10
DN756_10425	DN756_10425	S	phage protein	1.48442	0.00026556
DN756_10485	rnd	J	Exonuclease involved in the 3' processing of various precursor tRNAs. Initiates hydrolysis at the 3'-terminus of an RNA molecule and releases 5'-mononucleotides	1.02825	1.43987e-06
DN756_10490	fadD	Q	AMP-binding enzyme C-terminal domain	-3.62312	2.72475e-37
DN756_10505	yeaZ	O	T6A_YeaZ tRNA threonylcarbamoyl adenosine modification protein YeaZ	1.26255	1.79339e-09
DN756_10510	dinG	K	HELICc2	1.39482	3.30367e-09
DN756_10545	hexR	K	SIS domain	-2.17906	2.46564e-15
DN756_10550	pyk	G	Pyruvate kinase	-1.69005	3.51256e-11
DN756_10570	znuA	P	High-affinity zinc uptake system protein znuA	-1.54104	0.00222845
DN756_10575	znuC	P	Part of the ABC transporter complex ZnuABC involved in zinc import. Responsible for energy coupling to the transport system	-1.17679	0.00035037
DN756_10610	nudB	L	NUDIX domain	1.31426	1.18736e-08
DN756_10615	aspS	J	Catalyzes the attachment of L-aspartate to tRNA(Asp) in a two-step reaction L-aspartate is first activated by ATP to form Asp-AMP and then transferred to the acceptor end of tRNA(Asp)	1.41109	9.77545e-08
DN756_10645	yecM	S	YecM protein	2.07915	7.44931e-24
DN756_10650	argS	J	Arginyl-tRNA synthetase	1.03269	7.88349e-05
DN756_10675	yceH	S	Virulence factor MviM	-1.06507	1.14438e-05
DN756_10690	yceB	S	lipoprotein yceB	1.10555	6.04711e-07
DN756_10705	DN756_10705	S	hypothetical protein	2.51142	1.53139e-24
DN756_10745	DN756_10745	S	hypothetical protein	1.55062	7.55786e-06
DN756_10770	sirB2	S	Invasion gene expression up-regulator, SirB	1.43073	1.0358e-09
DN756_10790	lolB	M	Plays a critical role in the incorporation of lipoproteins in the outer membrane after they are released by the LolA protein	1.2173	1.18155e-09
DN756_10795	ispE	F	Catalyzes the phosphorylation of the position 2 hydroxy group of 4-diphosphocytidyl-2C-methyl-D-erythritol	1.13095	8.01744e-06
DN756_10800	prs	F	Involved in the biosynthesis of the central metabolite phospho-alpha-D-ribosyl-1-pyrophosphate (PRPP) via the transfer of pyrophosphoryl group from ATP to 1-hydroxyl of ribose-5-phosphate (Rib-5-P)	1.58289	1.39185e-06
DN756_10805	ychH	S	Protein of uncharacterised function (DUF2583)	-3.68109	2.99474e-38
DN756_10810	pth	J	The natural substrate for this enzyme may be peptidyl- tRNAs which drop off the ribosome during protein synthesis	1.02285	4.55642e-06
DN756_10865	DN756_10865	C	HEAT repeats	-1.71514	1.39912e-08
DN756_10870	DN756_10870	S	pyridine nucleotide-disulphide oxidoreductase	-1.4528	3.60774e-07
DN756_10875	DN756_10875	S	pyridine nucleotide-disulphide oxidoreductase	-1.02813	0.00163027
DN756_10880	DN756_10880	Q	Fungal family of unknown function (DUF1776)	-2.34779	2.72126e-14
DN756_10895	DN756_10895	S	hypothetical protein	1.19333	0.00911692
DN756_10960	trpE	H	chorismate binding enzyme	-2.13326	1.44336e-20
DN756_10965	ves	S	HutD	-3.15788	1.81649e-31
DN756_10970	hutF	F	Amidohydrolase family	-2.13705	3.35185e-09
DN756_10975	hutC	K	histidine utilization repressor	-3.54025	5.07975e-24
DN756_10980	hutI	F	Imidazolone-5-propionate hydrolase	-5.32567	2.51339e-32
DN756_10985	hutG	E	N-formylglutamate	-4.32079	6.0814e-32
DN756_10995	astE	E	Belongs to the AspA AstE family. Succinylglutamate desuccinylase subfamily	-1.52999	1.88542e-09
DN756_11000	astB	E	Catalyzes the hydrolysis of N(2)-succinylarginine into N(2)-succinylornithine, ammonia and CO(2)	-1.6041	1.78234e-12
DN756_11005	astD	C	Catalyzes the NAD-dependent reduction of succinylglutamate semialdehyde into succinylglutamate	-2.10749	4.05863e-18
DN756_11010	astA	E	Catalyzes the transfer of succinyl-CoA to arginine to produce N(2)-succinylarginine	-1.95934	4.0486e-15
DN756_11015	argD	H	Catalyzes the transamination of N(2)-succinylornithine and alpha-ketoglutarate into N(2)-succinylglutamate semialdehyde and glutamate. Can also act as an acetylornithine aminotransferase	-2.36103	2.58632e-19
DN756_11045	phoH	T	AAA domain	-1.99877	2.27806e-16
DN756_11050	DN756_11050	S	hypothetical protein	-1.42221	1.06598e-12
DN756_11065	pgaC	M	synthase	1.05624	2.3546e-07
DN756_11070	pgaB	G	deacetyl_PgaB poly-beta-1,6-N-acetyl-D-glucosamine N-deacetylase PgaB	1.01211	1.86786e-07
DN756_11075	DN756_11075	S	PGA_TPR_OMP poly-beta-1,6 N-acetyl-D-glucosamine export porin PgaA	1.14245	2.60478e-07
DN756_11105	Z012_06715	V	to 1540 plasmid pIP1206 complete genome of Bacteria UniRef RepID B1VCI5_ECOLX	1.03623	2.51225e-07
DN756_11150	ansP	E	Amino acid permease	2.01234	1.27836e-14
DN756_11205	ach1	C	4-hydroxybutyrate coenzyme A transferase	-1.00469	5.19313e-05
DN756_11395	Int	L	Phage integrase family	-1.13885	1.62019e-07
DN756_11400	DN756_11400	S	hypothetical protein	-1.2603	2.20993e-10
DN756_11405	DN756_11405	S	hypothetical protein	-1.55363	4.26745e-12
DN756_11410	DN756_11410	K	Helix-turn-helix XRE-family like proteins	-1.36703	5.60007e-09
DN756_11560	DN756_11560	S	Baseplate assembly protein V	1.52216	0.00290201
DN756_11590	DN756_11590	S	to Phage tail sheath protein FI COG3497	1.48981	0.00228327
DN756_11595	FII	S	major tail tube protein	2.12095	0.00163882
DN756_11630	DN756_11630	S	hypothetical protein	1.11685	5.01999e-06
DN756_11690	cycA	E	D-serine D-alanine glycine transporter	-1.43404	1.05577e-10
DN756_11705	efeB	P	peroxidase EfeB	2.27063	2.22504e-14
DN756_11710	efeO	P	Imelysin	2.59517	2.35032e-18
DN756_11715	efeU	P	Iron permease FTR1 family	3.25016	4.35498e-35
DN756_11720	putP	E	Belongs to the sodium solute symporter (SSF) (TC 2.A.21) family	-3.77819	7.80145e-40
DN756_11725	DN756_11725	S	hypothetical protein	-2.69686	1.07345e-19
DN756_11730	putA	E	Oxidizes proline to glutamate for use as a carbon and nitrogen source	-2.22741	5.20233e-14
DN756_11800	gadW	K	helix_turn_helix, arabinose operon control protein	1.68979	1.18736e-08
DN756_11810	alkA	L	HhH-GPD superfamily base excision DNA repair protein	-1.22426	8.01801e-09
DN756_11840	fliG	N	FliG is one of three proteins (FliG, FliN, FliM) that forms the rotor-mounted switch complex (C ring), located at the base of the basal body. This complex interacts with the CheY and CheZ chemotaxis proteins, in addition to contacting components of the motor that determine the direction of flagellar rotation	1.07361	0.000669294
DN756_11900	DN756_11900	S	hypothetical protein	-1.24832	5.73149e-06
DN756_11905	ydjH	G	pfkB family carbohydrate kinase	-2.01508	8.78727e-19
DN756_11910	rbsC_10	G	Branched-chain amino acid transport system / permease component	-1.90188	2.08765e-16
DN756_11915	DN756_11915	G	ATPases associated with a variety of cellular activities	-2.22658	1.50554e-23
DN756_11920	DN756_11920	G	Periplasmic binding protein domain	-3.46529	4.50623e-50
DN756_11925	DN756_11925	G	Branched-chain amino acid transport system / permease component	-3.162	8.34805e-43
DN756_11930	DN756_11930	C	Class II Aldolase and Adducin N-terminal domain	-3.90826	1.72343e-74
DN756_12055	yobA	S	copper resistance protein	1.13192	1.80771e-05
DN756_12060	ftnA	P	Iron-storage protein	-3.41618	1.85957e-24
DN756_12080	yebF	S	YebF-like protein	-1.30291	3.74325e-08
DN756_12100	purT	F	Involved in the de novo purine biosynthesis. Catalyzes the transfer of formate to 5-phospho-ribosyl-glycinamide (GAR), producing 5-phospho-ribosyl-N-formylglycinamide (FGAR). Formate is provided by PurU via hydrolysis of 10-formyl-tetrahydrofolate	2.60886	3.40675e-10
DN756_12130	hpaB	Q	4-hydroxyphenylacetate 3-hydroxylase C terminal	-1.00106	4.1226e-06
DN756_12140	hpaI	H	Catalyzes the reversible retro-aldol cleavage of both 5- keto-4-deoxy-D-glucarate and 2-keto-3-deoxy-D-glucarate to pyruvate and tartronic semialdehyde	-1.52062	2.10995e-10
DN756_12145	hpaH	Q	hydratase	-1.74166	9.50106e-17
DN756_12150	hpcD	G	5-carboxymethyl-2-hydroxymuconate isomerase	-1.7053	2.73789e-10
DN756_12155	hpaD	S	Catalytic LigB subunit of aromatic ring-opening dioxygenase	-1.82146	8.66424e-18
DN756_12160	hpaE	C	Belongs to the aldehyde dehydrogenase family	-2.52917	4.26237e-37
DN756_12165	hpaG	Q	COG0179 2-keto-4-pentenoate hydratase 2-oxohepta-3-ene-1,7-dioic acid hydratase (catechol pathway)	-2.3867	1.95984e-18
DN756_12170	hpaG1	Q	isomerase	-2.52802	4.76136e-19
DN756_12195	manY	G	IIC component	-1.19847	0.000426333
DN756_12200	manZ	G	IID component	-1.40212	3.01317e-06
DN756_12205	yobD	S	UPF0266 membrane protein	-1.87264	2.58718e-15
DN756_12215	fcuA	P	TonB dependent receptor	1.91647	3.84531e-12
DN756_12225	DN756_12225	S	hypothetical protein	-3.16744	7.36063e-16
DN756_12255	pagP	M	Transfers a palmitate residue from the sn-1 position of a phospholipid to the N-linked hydroxymyristate on the proximal unit of lipid A or its precursors	2.35497	1.33433e-26
DN756_12260	pheP	E	Amino acid permease	1.82143	5.04872e-13
DN756_12295	yecJ	S	Protein of uncharacterised function (DUF2766)	-1.27404	2.25244e-08
DN756_12305	DN756_12305	S	hypothetical protein	-1.14154	3.74325e-08
DN756_12330	mtfA	S	Involved in the regulation of ptsG expression by binding and inactivating Mlc	-1.19107	1.69026e-09
DN756_12335	DN756_12335	S	hypothetical protein	-2.81167	5.58519e-29
DN756_12340	aglR	K	PFAM Periplasmic binding protein LacI transcriptional regulator	-2.43877	1.15284e-23
DN756_12365	yiaO	G	TRAP transporter solute receptor, DctP family	-1.27998	5.67484e-08
DN756_12400	DN756_12400	G	Polysaccharide deacetylase	-2.44418	2.08484e-23
DN756_12405	DN756_12405	G	Sugar (and other) transporter	-2.40317	5.81986e-28
DN756_12425	DN756_12425	S	hypothetical protein	-1.22063	9.96947e-08
DN756_12430	DN756_12430	M	Mandelate racemase / muconate lactonizing enzyme, C-terminal domain	-2.30615	1.43749e-19
DN756_12435	DN756_12435	Q	Fumarylacetoacetate (FAA) hydrolase family	-4.81853	8.90239e-92
DN756_12440	DN756_12440	Q	KR domain	-4.93935	1.22824e-66
DN756_12445	DN756_12445	S	hypothetical protein	-1.448	0.000569803
DN756_12450	yuxK	S	Protein of unknown function, DUF393	-2.28931	5.32352e-15
DN756_12455	rhmT	G	Major Facilitator Superfamily	-3.42746	4.11914e-52
DN756_12470	lgrD	Q	Male sterility protein	2.70059	2.60841e-18
DN756_12490	yeeF	E	Amino acid permease	2.70667	7.60051e-29
DN756_12495	DN756_12495	S	hypothetical protein	2.46116	2.66769e-09
DN756_12505	mglA_3	G	ABC transporter	1.39523	5.12451e-09
DN756_12510	rbsC_3	U	Ribose transport system permease	1.23599	8.13004e-08
DN756_12525	hisG	F	ATP phosphoribosyltransferase	2.62541	3.86775e-18
DN756_12530	hisD	E	Catalyzes the sequential NAD-dependent oxidations of L- histidinol to L-histidinaldehyde and then to L-histidine	2.24864	1.85548e-15
DN756_12535	hisC	E	Belongs to the class-II pyridoxal-phosphate-dependent aminotransferase family. Histidinol-phosphate aminotransferase subfamily	1.95357	8.74203e-12
DN756_12540	hisB	E	Histidine biosynthesis bifunctional protein HisB	1.18253	1.84354e-05
DN756_12545	hisH	E	IGPS catalyzes the conversion of PRFAR and glutamine to IGP, AICAR and glutamate. The HisH subunit provides the glutamine amidotransferase activity that produces the ammonia necessary to HisF for the synthesis of IGP and AICAR	1.20289	7.35683e-07
DN756_12550	hisA	E	1-(5-phosphoribosyl)-5-[(5-phosphoribosylamino)methylideneamino]imidazole-4-carboxamide isomerase activity	1.62939	4.28237e-11
DN756_12555	hisF	E	IGPS catalyzes the conversion of PRFAR and glutamine to IGP, AICAR and glutamate. The HisF subunit catalyzes the cyclization activity that produces IGP and AICAR from PRFAR using the ammonia provided by the HisH subunit	1.06642	6.82224e-05
DN756_12575	gnd	H	Catalyzes the oxidative decarboxylation of 6- phosphogluconate to ribulose 5-phosphate and CO(2), with concomitant reduction of NADP to NADPH	1.03021	0.000223171
DN756_12590	alcC	Q	IucA / IucC family	1.77065	4.24197e-15
DN756_12615	fepC	P	to ABC-type cobalamin Fe3 -siderophores transport system, ATPase components of Bacteria UniRef RepID Q2SFP8_HAHCH	1.2757	4.07289e-06
DN756_12620	alcC	Q	IucA / IucC family	1.99512	7.29488e-19
DN756_12625	alcB	J	Siderophore biosynthesis protein domain	3.98701	1.13848e-55
DN756_12630	alcA	Q	L-lysine 6-monooxygenase (NADPH-requiring)	3.80531	6.6997e-42
DN756_12635	ddc	E	Pyridoxal-dependent decarboxylase conserved domain	5.31929	3.76578e-76
DN756_12640	fhuF	P	fe_III_red_FhuF siderophore-iron reductase FhuF	2.82787	4.31688e-21
DN756_12705	cdd	F	This enzyme scavenges exogenous and endogenous cytidine and 2'-deoxycytidine for UMP synthesis	-2.23471	1.00676e-28
DN756_12720	mglC	U	transport system permease protein MglC	-2.96897	6.30586e-25
DN756_12725	mglA	G	Part of the ABC transporter complex MglABC involved in galactose methyl galactoside import. Responsible for energy coupling to the transport system	-4.49918	4.5224e-82
DN756_12730	mglB	G	D-galactose-binding periplasmic protein	-4.15874	1.6536e-49
DN756_12755	adhC	C	Belongs to the zinc-containing alcohol dehydrogenase family. Class-III subfamily	-1.39972	2.89131e-09
DN756_12760	yeiG	S	Serine hydrolase involved in the detoxification of formaldehyde	-1.96963	9.4802e-16
DN756_12775	macA_2	M	Efflux transporter, RND family, MFP subunit	-1.44173	0.00638776
DN756_12805	ybiT	S	ATP-binding protein	3.02845	1.06962e-27
DN756_12835	vasA	S	type VI secretion protein	0.99642	0.00340485
DN756_12860	DN756_12860	S	hypothetical protein	1.13939	0.0052492
DN756_12910	acpK	Q	Phosphopantetheine attachment site	-1.25892	0.000158481
DN756_12990	acyP	C	Acylphosphatase	-1.06229	2.2399e-06
DN756_13015	mgsA	G	methylglyoxal synthase	-1.12781	2.34869e-09
DN756_13035	sxy	K	DNA transformation protein TfoX	-1.33937	1.43267e-11
DN756_13060	ycbZ	E	Belongs to the peptidase S16 family	1.55173	4.27541e-10
DN756_13065	fabA	I	Necessary for the introduction of cis unsaturation into fatty acids. Catalyzes the dehydration of (3R)-3-hydroxydecanoyl- ACP to E-(2)-decenoyl-ACP and then its isomerization to Z-(3)- decenoyl-ACP. Can catalyze the dehydratase reaction for beta- hydroxyacyl-ACPs with saturated chain lengths up to 16 0, being most active on intermediate chain length	1.2088	6.10414e-07
DN756_13080	rmf	J	During stationary phase, converts 70S ribosomes to an inactive dimeric form (100S ribosomes)	-2.49557	4.78885e-17
DN756_13105	uup	S	ABC transporter ATPase	1.11039	7.24325e-05
DN756_13110	rlmL	J	Specifically methylates the guanine in position 2445 (m2G2445) and the guanine in position 2069 (m7G2069) of 23S rRNA	1.07731	2.1926e-05
DN756_13140	asnS	J	asparaginyl-tRNA synthetase	1.41137	2.48828e-08
DN756_13145	ompF	M	outer membrane porin protein C	-2.09546	2.47867e-12
DN756_13155	ycbL	S	Metallo-beta-lactamase superfamily	1.70497	2.22399e-09
DN756_13220	DN756_13220	S	hypothetical protein	1.12056	2.26128e-07
DN756_13225	ydcJ	S	DUF1338	-1.80586	5.30424e-18
DN756_13250	himD	K	This protein is one of the two subunits of integration host factor, a specific DNA-binding protein that functions in genetic recombination as well as in transcriptional and translational control	1.09757	4.67237e-05
DN756_13255	rpsA	J	thus facilitating recognition of the initiation point. It is needed to translate mRNA with a short Shine-Dalgarno (SD) purine-rich sequence	2.22778	2.52319e-17
DN756_13260	cmk	F	Belongs to the cytidylate kinase family. Type 1 subfamily	1.05837	0.000113787
DN756_13275	DN756_13275	W	YadA-like membrane anchor domain	-1.25559	1.42294e-07
DN756_13285	ansB	E	Asparaginase	-5.15678	4.20976e-89
DN756_13290	ycaO	S	YcaO cyclodehydratase, ATP-ad Mg2+-binding	1.29782	2.14743e-08
DN756_13305	DN756_13305	M	Glycosyltransferase family 25 (LPS biosynthesis protein)	-1.97041	7.12445e-18
DN756_13320	serS	J	Catalyzes the attachment of serine to tRNA(Ser). Is also able to aminoacylate tRNA(Sec) with serine, to form the misacylated tRNA L-seryl-tRNA(Sec), which will be further converted into selenocysteinyl-tRNA(Sec)	1.06026	1.56243e-05
DN756_13365	infA	J	One of the essential components for the initiation of protein synthesis. Stabilizes the binding of IF-2 and IF-3 on the 30S subunit to which N-formylmethionyl-tRNA(fMet) subsequently binds. Helps modulate mRNA selection, yielding the 30S pre- initiation complex (PIC). Upon addition of the 50S ribosomal subunit IF-1, IF-2 and IF-3 are released leaving the mature 70S translation initation complex	1.23781	6.5414e-06
DN756_13385	cspD	K	Cold shock domain protein CspD	-2.4207	6.15813e-20
DN756_13390	macB	V	Part of the tripartite efflux system MacAB-TolC. MacB is a non-canonical ABC transporter that contains transmembrane domains (TMD), which form a pore in the inner membrane, and an ATP-binding domain (NBD), which is responsible for energy generation. Confers resistance against macrolides	1.2566	2.51795e-06
DN756_13395	macA	M	Belongs to the membrane fusion protein (MFP) (TC 8.A.1) family	1.48805	6.97226e-09
DN756_13400	VPA0243	S	Protein of unknown function (DUF535)	1.35837	2.53591e-06
DN756_13430	ltaE	E	Beta-eliminating lyase	-1.97021	1.45711e-17
DN756_13435	ybjT	G	Protein of unknown function (DUF2867)	-1.59594	4.30131e-12
DN756_13465	artQ	P	HEQRo_perm_3TM amino ABC transporter, permease , 3-TM region, His Glu Gln Arg opine family domain protein	-1.66168	0.000780601
DN756_13470	artM	P	HEQRo_perm_3TM amino ABC transporter, permease , 3-TM region, His Glu Gln Arg opine family domain protein	-2.88541	0.000937364
DN756_13480	DN756_13480	S	Staphylopine dehydrogenase	-3.25421	0.005286
DN756_13485	DN756_13485	O	Nicotianamine synthase protein	-3.4176	0.00246438
DN756_13490	DN756_13490	H	ATPases associated with a variety of cellular activities	-4.8114	7.09298e-07
DN756_13495	DN756_13495	P	FecCD transport family	-5.48149	9.67471e-07
DN756_13500	DN756_13500	P	Periplasmic binding protein	-6.9354	4.44192e-07
DN756_13530	potI	P	Putrescine transport system permease	1.27699	4.92504e-07
DN756_13535	potH	P	Putrescine transport system permease protein PotH	1.04612	2.69524e-07
DN756_13540	potG	E	Part of the ABC transporter complex PotABCD involved in spermidine putrescine import. Responsible for energy coupling to the transport system	1.45152	3.05101e-13
DN756_13565	DN756_13565	S	hypothetical protein	1.70472	4.0771e-06
DN756_13575	ybjL	P	transport protein	1.82633	2.60387e-16
DN756_13580	DN756_13580	S	hypothetical protein	1.35498	9.67464e-07
DN756_13585	DN756_13585	S	PAP2 superfamily	3.45159	1.28754e-49
DN756_13590	ybjG	I	Acid phosphatase homologues	3.53856	4.58239e-50
DN756_13605	sdaC	E	serine transporter	-2.37308	4.16924e-23
DN756_13630	efe	C	iron ascorbate-dependent oxidoreductase	-1.25301	5.0458e-05
DN756_13645	cirA	P	TonB dependent receptor	2.14509	7.00423e-18
DN756_13650	fhuC_1	P	AAA domain, putative AbiEii toxin, Type IV TA system	2.11415	1.42136e-11
DN756_13655	irp6B	P	Belongs to the binding-protein-dependent transport system permease family. FecCD subfamily	2.76082	4.31481e-16
DN756_13660	yiuA	P	Periplasmic binding protein	2.4439	1.84393e-13
DN756_13665	lysP	E	to Lysine-specific permease of cellular organisms UniRef RepID LYSP_ECOLI	1.17473	1.63699e-07
DN756_13670	yeiE	K	Transcriptional regulator	-1.46176	5.56049e-10
DN756_13695	myfA	S	hypothetical protein	-1.83146	1.40163e-08
DN756_13710	fruA	G	pts system	1.48933	1.01878e-10
DN756_13715	fruK	H	Belongs to the carbohydrate kinase PfkB family	2.00771	7.74681e-22
DN756_13720	fruB	G	IIA HPr protein	1.24422	9.50302e-09
DN756_13735	DN756_13735	G	ATPases associated with a variety of cellular activities	-2.19556	2.99034e-20
DN756_13740	DN756_13740	G	Periplasmic binding protein domain	-2.53358	8.64317e-24
DN756_13745	rpiA	F	Catalyzes the reversible conversion of ribose-5- phosphate to ribulose 5-phosphate	-2.2972	9.81311e-28
DN756_13750	xylB	G	FGGY family of carbohydrate kinases, N-terminal domain	-2.35286	3.81278e-27
DN756_13755	DN756_13755	C	Aldehyde dehydrogenase family	-2.56171	1.44993e-24
DN756_13760	DN756_13760	S	Fumarylacetoacetate (FAA) hydrolase family	-1.85825	7.39911e-18
DN756_13765	DN756_13765	C	D-isomer specific 2-hydroxyacid dehydrogenase, catalytic domain	-2.75697	4.00481e-30
DN756_13770	DN756_13770	Q	KR domain	-1.86513	1.76903e-15
DN756_13780	mtr	U	Tryptophan-specific transport protein	2.78765	1.78957e-09
DN756_13785	efp	J	Elongation factor P-like protein	2.16229	5.3071e-09
DN756_13790	uxuA	H	Catalyzes the dehydration of D-mannonate	-1.20507	3.61714e-06
DN756_13795	mtlK	C	Belongs to the mannitol dehydrogenase family	-1.19819	1.62931e-06
DN756_13815	lpxT	I	Involved in the modification of the lipid A domain of lipopolysaccharides (LPS). Transfers a phosphate group from undecaprenyl pyrophosphate (C55-PP) to lipid A to form lipid A 1- diphosphate. Contributes to the recycling of undecaprenyl phosphate (C55-P)	1.29806	1.15414e-09
DN756_13830	yejA	E	Bacterial extracellular solute-binding proteins, family 5 Middle	1.09599	2.09262e-06
DN756_13855	bcr	E	Major facilitator Superfamily	1.19977	3.73074e-07
DN756_13875	ndpA	S	37-kD nucleoid-associated bacterial protein	1.37922	6.70676e-07
DN756_13885	yejM	S	Hydrolase of alkaline phosphatase superfamily	1.1227	3.83894e-05
DN756_13890	DN756_13890	S	hypothetical protein	1.14758	1.83212e-06
DN756_13915	DN756_13915	S	hypothetical protein	-1.40195	8.07119e-07
DN756_13920	DN756_13920	S	Bacterial self-protective colicin-like immunity	-1.47504	1.97759e-08
DN756_13925	DN756_13925	S	hypothetical protein	-2.48147	3.90572e-25
DN756_14015	hyi	G	Belongs to the hyi family	-2.50026	5.22602e-28
DN756_14020	lacR	K	DeoR C terminal sensor domain	-2.65869	3.79142e-36
DN756_14025	ygbL	G	Class II Aldolase and Adducin N-terminal domain protein	-3.58724	1.58633e-65
DN756_14030	ygbK	S	Putative nucleotide-binding of sugar-metabolising enzyme	-3.52401	8.15442e-50
DN756_14035	DN756_14035	S	Phage antitermination protein Q	-1.55468	1.29358e-10
DN756_14045	dinI_2	S	stress response protein	-1.09492	0.000532536
DN756_14055	DN756_14055	S	hypothetical protein	-1.83804	9.09526e-10
DN756_14060	cheD2	N	Methyl-accepting chemotaxis	-1.06361	6.04799e-07
DN756_14065	DN756_14065	S	Beta-lactamase superfamily domain	-1.91825	3.52029e-12
DN756_14100	ompC	M	Belongs to the Gram-negative porin family	-1.23366	0.000222316
DN756_14115	rcsB	K	Component of the Rcs signaling system, which controls transcription of numerous genes. RcsB is the response regulator that binds to regulatory DNA regions	1.1473	1.623e-06
DN756_14175	katA	C	Catalase	-1.67831	1.04876e-11
DN756_14310	cyaB	F	CYTH	-1.01555	3.6654e-05
DN756_14330	dusC	J	Catalyzes the synthesis of 5,6-dihydrouridine (D), a modified base found in the D-loop of most tRNAs, via the reduction of the C5-C6 double bond in target uridines. Specifically modifies U16 in tRNAs	1.65579	8.29847e-11
DN756_14345	rhlE	F	DEAD-box RNA helicase involved in ribosome assembly. Has RNA-dependent ATPase activity and unwinds double-stranded RNA	-1.41755	3.84241e-09
DN756_14350	DN756_14350	S	hypothetical protein	-1.08092	0.000205129
DN756_14385	rhlE	F	DEAD-box RNA helicase involved in ribosome assembly. Has RNA-dependent ATPase activity and unwinds double-stranded RNA	1.58909	1.706e-06
DN756_14415	DN756_14415	S	Methylmuconolactone methyl-isomerase	-1.09279	3.52085e-06
DN756_14465	xapR	K	LysR substrate binding domain	1.19682	0.00505893
DN756_14495	moaE	H	Molybdopterin guanine dinucleotide biosynthesis protein MoaE	-0.999582	1.26721e-05
DN756_14535	bioD	H	Catalyzes a mechanistically unusual reaction, the ATP- dependent insertion of CO2 between the N7 and N8 nitrogen atoms of 7,8-diaminopelargonic acid (DAPA) to form an ureido ring	1.82563	8.82577e-10
DN756_14540	bioC	H	Converts the free carboxyl group of a malonyl-thioester to its methyl ester by transfer of a methyl group from S-adenosyl- L-methionine (SAM). It allows to synthesize pimeloyl-ACP via the fatty acid synthetic pathway	2.61801	9.07091e-18
DN756_14545	bioF	H	Catalyzes the decarboxylative condensation of pimeloyl- acyl-carrier protein and L-alanine to produce 8-amino-7- oxononanoate (AON), acyl-carrier protein , and carbon dioxide	2.53075	3.22967e-20
DN756_14550	bioB	H	Catalyzes the conversion of dethiobiotin (DTB) to biotin by the insertion of a sulfur atom into dethiobiotin via a radical- based mechanism	2.34069	2.60841e-18
DN756_14555	bioA	H	Catalyzes the transfer of the alpha-amino group from S- adenosyl-L-methionine (SAM) to 7-keto-8-aminopelargonic acid (KAPA) to form 7,8-diaminopelargonic acid (DAPA). It is the only animotransferase known to utilize SAM as an amino donor	1.45426	3.24913e-09
DN756_14630	DN756_14630	S	hypothetical protein	1.03004	7.65755e-05
DN756_14635	gpmA	G	Belongs to the phosphoglycerate mutase family. BPG- dependent PGAM subfamily	1.35504	3.26315e-07
DN756_14715	tolQ	U	tolQ protein	1.19741	2.40704e-06
DN756_14720	ybgC	S	thio_ybgC tol-pal system-associated acyl-CoA thioesterase	1.0087	2.41628e-05
DN756_14745	sucD	C	Succinyl-CoA synthetase functions in the citric acid cycle (TCA), coupling the hydrolysis of succinyl-CoA to the synthesis of either ATP or GTP and thus represents the only step of substrate-level phosphorylation in the TCA. The alpha subunit of the enzyme binds the substrates coenzyme A and phosphate, while succinate binding and nucleotide specificity is provided by the beta subunit	-2.28171	2.80039e-18
DN756_14750	sucC	F	Succinyl-CoA synthetase functions in the citric acid cycle (TCA), coupling the hydrolysis of succinyl-CoA to the synthesis of either ATP or GTP and thus represents the only step of substrate-level phosphorylation in the TCA. The beta subunit provides nucleotide specificity of the enzyme and binds the substrate succinate, while the binding sites for coenzyme A and phosphate are found in the alpha …	-2.35039	9.66207e-20
DN756_14755	sucB	C	The 2-oxoglutarate dehydrogenase complex catalyzes the overall conversion of 2-oxoglutarate to succinyl-CoA and CO(2)	-2.72146	1.69542e-24
DN756_14760	sucA	C	E1 component	-2.70656	3.05723e-21
DN756_14765	sdhB	C	Belongs to the succinate dehydrogenase fumarate reductase iron-sulfur protein family	-3.98551	1.22895e-39
DN756_14770	sdhA	C	Belongs to the FAD-dependent oxidoreductase 2 family. FRD SDH subfamily	-3.74923	5.06051e-32
DN756_14775	sdhD	C	Membrane-anchoring subunit of succinate dehydrogenase (SDH)	-3.08914	5.95068e-24
DN756_14780	sdhC	C	Succinate dehydrogenase cytochrome b556 subunit	-2.23507	3.35295e-14
DN756_14785	gltA	C	Belongs to the citrate synthase family	-1.4682	2.44769e-08
DN756_14800	recN	L	May be involved in recombinational repair of damaged DNA	-1.17917	0.000229987
DN756_14845	DN756_14845	S	hypothetical protein	-1.09892	3.21146e-06
DN756_14855	ybfE	S	Ribbon-helix-helix protein, copG family	1.15624	7.49504e-07
DN756_14885	glnS	J	glutaminyl-tRNA synthetase	1.69986	1.07521e-08
DN756_14895	DN756_14895	S	Protein involved in (DEPRECATED) molecular function	-1.3897	0.000136065
DN756_14900	nagE	G	PTS system, N-acetylglucosamine-specific	-2.64036	3.51307e-12
DN756_14905	nagB	G	Catalyzes the reversible isomerization-deamination of glucosamine 6-phosphate (GlcN6P) to form fructose 6-phosphate (Fru6P) and ammonium ion	-3.0941	4.24915e-14
DN756_14910	nagA	G	Belongs to the metallo-dependent hydrolases superfamily. NagA family	-2.25439	1.39912e-08
DN756_14940	DN756_14940	S	hypothetical protein	1.25845	2.77702e-09
DN756_14945	DN756_14945	S	hypothetical protein	1.23435	3.48713e-07
DN756_14995	gltI	E	NMT1/THI5 like	-5.15691	2.17314e-70
DN756_15000	gltJ	E	glutamate aspartate transport system permease protein GltJ	-3.21071	3.00988e-43
DN756_15005	gltK	P	HEQRo_perm_3TM amino ABC transporter, permease , 3-TM region, His Glu Gln Arg opine family domain protein	-1.50164	2.61838e-08
DN756_15010	gltL	E	glutamate transport ATP-binding protein GluA	-1.4297	2.53909e-10
DN756_15015	ybeL	J	Protein of uncharacterised function (DUF1451)	-2.16756	2.90685e-17
DN756_15050	mrdA	M	Catalyzes cross-linking of the peptidoglycan cell wall	1.14972	1.28595e-05
DN756_15055	mrdB	M	Peptidoglycan polymerase that is essential for cell wall elongation	1.37993	3.97497e-08
DN756_15065	dacA	M	Belongs to the peptidase S11 family	1.26684	4.11823e-06
DN756_15085	DN756_15085	S	hypothetical protein	1.09698	4.44691e-05
DN756_15100	cspE	K	cold shock protein CspE	-3.19794	2.79556e-25
DN756_15160	gfo	S	Oxidoreductase family, C-terminal alpha beta domain protein	-2.18205	7.11914e-27
DN756_15165	DN756_15165	G	Branched-chain amino acid transport system / permease component	-2.25222	1.02591e-15
DN756_15170	rbsA_3	G	ATPases associated with a variety of cellular activities	-3.01391	1.53703e-38
DN756_15175	rbsB	G	Periplasmic binding protein-like domain	-3.35607	3.95295e-35
DN756_15180	idhA	S	Involved in the oxidation of myo-inositol (MI) to 2- keto-myo-inositol (2KMI or 2-inosose)	-3.32393	1.07634e-44
DN756_15185	iolD	E	Belongs to the TPP enzyme family	-2.51626	2.99362e-28
DN756_15190	mmsA	C	methylmalonate-semialdehyde dehydrogenase	-3.02169	1.08621e-43
DN756_15235	DN756_15235	S	Type VI secretion system effector, Hcp	-1.44304	2.21963e-11
DN756_15240	DN756_15240	S	hypothetical protein	-1.33007	1.65284e-05
DN756_15245	DN756_15245	S	hypothetical protein	-1.73414	2.47197e-10
DN756_15265	ycfD	S	A domain family that is part of the cupin metalloenzyme superfamily.	-1.10126	1.11332e-05
DN756_15300	M1-1079	S	hypothetical protein	-1.7988	1.05405e-12
DN756_15355	DN756_15355	S	hypothetical protein	1.65016	0.00318908
DN756_15410	DN756_15410	S	hypothetical protein	-1.83929	2.33718e-14
DN756_15415	DN756_15415	S	hypothetical protein	-1.40548	2.71901e-10
DN756_15425	DN756_15425	M	JAB/MPN domain	-1.1263	0.000326314
DN756_15435	DN756_15435	S	Phage minor tail protein	-1.17024	0.000164858
DN756_15470	DN756_15470	L	Belongs to the 'phage' integrase family	-1.68094	2.29673e-08
DN756_15475	msgA	S	DinI-like family	-1.21269	4.35085e-06
DN756_15480	dinI	S	DinI-like family	-1.0365	0.000116602
DN756_15585	DN756_15585	L	Domain of unknown function (DUF4942)	-1.36058	6.83714e-09
DN756_15590	DN756_15590	S	hypothetical protein	-1.13933	1.3943e-08
DN756_15615	DN756_15615	S	hypothetical protein	-1.13759	4.53047e-06
DN756_15735	purE	F	Catalyzes the conversion of N5-carboxyaminoimidazole ribonucleotide (N5-CAIR) to 4-carboxy-5-aminoimidazole ribonucleotide (CAIR)	2.8461	8.27504e-10
DN756_15740	purK	F	Catalyzes the ATP-dependent conversion of 5- aminoimidazole ribonucleotide (AIR) and HCO(3)(-) to N5- carboxyaminoimidazole ribonucleotide (N5-CAIR)	2.58185	1.82119e-09
DN756_15745	ybbP	Q	FtsX-like permease family	1.61881	4.42652e-15
DN756_15750	ybbA	Q	ABC transporter, ATP-binding protein	2.4187	6.29727e-23
DN756_15755	tesA	E	Multifunctional acyl-CoA thioesterase I and protease I and lysophospholipase L1	1.48785	1.68103e-12
DN756_15850	gne	M	NAD(P)H-binding	-1.11449	0.000274093
DN756_15880	DN756_15880	S	hypothetical protein	-1.1196	0.000186361
DN756_15920	hemH	H	Catalyzes the ferrous insertion into protoporphyrin IX	1.10736	6.85748e-07
DN756_15925	adk	F	Catalyzes the reversible transfer of the terminal phosphate group between ATP and AMP. Plays an important role in cellular energy homeostasis and in adenine nucleotide metabolism	1.74885	9.72107e-11
DN756_15950	apt	F	Catalyzes a salvage reaction resulting in the formation of AMP, that is energically less costly than de novo synthesis	1.38436	3.44421e-08
DN756_15965	DN756_15965	S	protein YbaM of Escherichia coli of Gammaproteobacteria UniRef RepID Q7N0N7_PHOLL	-1.54188	8.67918e-15
DN756_15975	ychN	P	DsrE/DsrF-like family	-2.16648	6.40676e-19
DN756_16005	rpmE2	J	ribosomal protein L31	-4.33272	5.40881e-05
DN756_16010	rpmJ	J	Belongs to the bacterial ribosomal protein bL36 family	-4.59013	0.00029567
DN756_16090	queC	F	Catalyzes the ATP-dependent conversion of 7-carboxy-7- deazaguanine (CDG) to 7-cyano-7-deazaguanine (preQ(0))	-2.03282	1.78389e-17
DN756_16095	tesC	S	Acyl-ACP thioesterase	-3.2685	2.3788e-41
DN756_16105	ppiD	O	Peptidyl-prolyl cis-trans isomerase D	1.00227	6.59597e-05
DN756_16130	tig	D	Involved in protein export. Acts as a chaperone by maintaining the newly synthesized protein in an open conformation. Functions as a peptidyl-prolyl cis-trans isomerase	2.08223	3.71286e-13
DN756_16135	DN756_16135	S	hypothetical protein	1.71533	7.22583e-18
DN756_16155	yfeN	S	Nucleoside-specific channel-forming protein, Tsx	-1.68865	2.60915e-16
DN756_16270	secF	U	Part of the Sec protein translocase complex. Interacts with the SecYEG preprotein conducting channel. SecDF uses the proton motive force (PMF) to complete protein translocation after the ATP-dependent function of SecA	2.47781	2.78536e-18
DN756_16275	secD	U	Part of the Sec protein translocase complex. Interacts with the SecYEG preprotein conducting channel. SecDF uses the proton motive force (PMF) to complete protein translocation after the ATP-dependent function of SecA	2.26391	3.46158e-16
DN756_16285	tgt	F	Catalyzes the base-exchange of a guanine (G) residue with the queuine precursor 7-aminomethyl-7-deazaguanine (PreQ1) at position 34 (anticodon wobble position) in tRNAs with GU(N) anticodons (tRNA-Asp, -Asn, -His and -Tyr). Catalysis occurs through a double-displacement mechanism. The nucleophile active site attacks the C1' of nucleotide 34 to detach the guanine base from the RNA, forming a coval…	1.35315	7.95907e-08
DN756_16290	queA	F	Transfers and isomerizes the ribose moiety from AdoMet to the 7-aminomethyl group of 7-deazaguanine (preQ1-tRNA) to give epoxyqueuosine (oQ-tRNA)	1.05878	1.04861e-05
DN756_16330	proY	E	proline-specific permease ProY	1.34165	3.35493e-11
DN756_16365	mak	G	Glucokinase	-1.00223	0.00010171
DN756_16375	ppnP	S	Catalyzes the phosphorolysis of diverse nucleosides, yielding D-ribose 1-phosphate and the respective free bases. Can use uridine, adenosine, guanosine, cytidine, thymidine, inosine and xanthosine as substrates. Also catalyzes the reverse reactions	-2.46164	2.81084e-15
DN756_16380	aroK	F	Catalyzes the specific phosphorylation of the 3-hydroxyl group of shikimic acid using ATP as a cosubstrate	1.15616	7.09758e-08
DN756_16400	DN756_16400	S	Membrane	-1.21384	0.000543243
DN756_16415	proB	F	Catalyzes the transfer of a phosphate group to glutamate to form L-glutamate 5-phosphate	1.08958	2.20022e-05
DN756_16430	gpt	F	Acts on guanine, xanthine and to a lesser extent hypoxanthine	1.81658	1.66105e-08
DN756_16465	Z012_07620	S	exported or periplasmic protein in ApbE locus	-1.68474	9.73112e-16
DN756_16470	apbE	H	Flavin transferase that catalyzes the transfer of the FMN moiety of FAD and its covalent binding to the hydroxyl group of a threonine residue in a target flavoprotein	-1.35016	1.35756e-08
DN756_16475	nqrF	C	NQR complex catalyzes the reduction of ubiquinone-1 to ubiquinol by two successive reactions, coupled with the transport of Na( ) ions from the cytoplasm to the periplasm. The first step is catalyzed by NqrF, which accepts electrons from NADH and reduces ubiquinone-1 to ubisemiquinone by a one-electron transfer pathway	-1.4799	1.22458e-09
DN756_16480	nqrE	C	NQR complex catalyzes the reduction of ubiquinone-1 to ubiquinol by two successive reactions, coupled with the transport of Na( ) ions from the cytoplasm to the periplasm. NqrA to NqrE are probably involved in the second step, the conversion of ubisemiquinone to ubiquinol	-1.53989	3.73216e-11
DN756_16485	nqrD	C	NQR complex catalyzes the reduction of ubiquinone-1 to ubiquinol by two successive reactions, coupled with the transport of Na( ) ions from the cytoplasm to the periplasm. NqrA to NqrE are probably involved in the second step, the conversion of ubisemiquinone to ubiquinol	-1.4943	6.15493e-11
DN756_16490	nqrC	C	NQR complex catalyzes the reduction of ubiquinone-1 to ubiquinol by two successive reactions, coupled with the transport of Na( ) ions from the cytoplasm to the periplasm. NqrA to NqrE are probably involved in the second step, the conversion of ubisemiquinone to ubiquinol	-1.76652	4.63421e-13
DN756_16495	nqrB	C	NQR complex catalyzes the reduction of ubiquinone-1 to ubiquinol by two successive reactions, coupled with the transport of Na( ) ions from the cytoplasm to the periplasm. NqrA to NqrE are probably involved in the second step, the conversion of ubisemiquinone to ubiquinol	-1.47609	1.92586e-08
DN756_16500	nqrA	C	NQR complex catalyzes the reduction of ubiquinone-1 to ubiquinol by two successive reactions, coupled with the transport of Na( ) ions from the cytoplasm to the periplasm. NqrA to NqrE are probably involved in the second step, the conversion of ubisemiquinone to ubiquinol	-1.85494	3.61144e-13
DN756_16505	DN756_16505	S	hypothetical protein	-1.28926	5.28434e-09
DN756_16525	fadE	I	acyl-CoA dehydrogenase	-4.28039	7.58886e-42
DN756_16575	mtnC	E	Bifunctional enzyme that catalyzes the enolization of 2,3-diketo-5-methylthiopentyl-1-phosphate (DK-MTP-1-P) into the intermediate 2-hydroxy-3-keto-5-methylthiopentenyl-1-phosphate (HK-MTPenyl-1-P), which is then dephosphorylated to form the acireductone 1,2-dihydroxy-3-keto-5-methylthiopentene (DHK- MTPene)	-1.25069	2.22969e-05
DN756_16600	pucG	E	Aminotransferase class-V	-1.45908	3.71175e-11
DN756_16605	glnQ_2	E	ABC transporter	-2.04139	8.16844e-17
DN756_16635	DN756_16635	S	Protein of unknown function (DUF4089)	-2.0131	1.07634e-12
DN756_16640	gatA	J	Amidase	-2.55777	4.15919e-21
DN756_16645	DN756_16645	S	Domain of unknown function (DUF4440)	-2.35643	9.80029e-27
DN756_16670	DN756_16670	S	hypothetical protein	1.31417	2.06615e-05
DN756_16675	emrA	V	multidrug resistance protein A	1.59776	5.02002e-10
DN756_16680	emrB	G	Major facilitator Superfamily	1.80083	3.99216e-12
DN756_16700	yfiQ	H	CoA binding domain	-2.61814	2.24763e-26
DN756_16720	DN756_16720	S	hypothetical protein	1.48376	3.86768e-09
DN756_16745	DN756_16745	S	hypothetical protein	-1.23255	7.24024e-06
DN756_16765	DN756_16765	S	hypothetical protein	1.18827	3.58024e-08
DN756_16775	hpf	J	Sigma 54 modulation protein / S30EA ribosomal protein	-3.42178	5.83553e-37
DN756_16795	yehT	K	LytTr DNA-binding domain	-1.30316	3.14314e-11
DN756_16800	dcuB	U	Responsible for the transport of C4-dicarboxylates from the periplasm across the inner membrane	-1.07953	4.79769e-06
DN756_16805	ydiY	M	salt-induced outer membrane protein	1.13566	4.39245e-06
DN756_16810	rplS	J	This protein is located at the 30S-50S ribosomal subunit interface and may play a role in the structure and function of the aminoacyl-tRNA binding site	2.02315	1.18744e-10
DN756_16815	trmD	J	Belongs to the RNA methyltransferase TrmD family	1.61382	9.72594e-09
DN756_16820	rimM	J	An accessory protein needed during the final step in the assembly of 30S ribosomal subunit, possibly for assembly of the head region. Probably interacts with S19. Essential for efficient processing of 16S rRNA. May be needed both before and after RbfA during the maturation of 16S rRNA. It has affinity for free ribosomal 30S subunits but not for 70S ribosomes	1.48697	4.7941e-07
DN756_16825	rpsP	J	Belongs to the bacterial ribosomal protein bS16 family	1.61156	1.85982e-10
DN756_16880	DN756_16880	S	hypothetical protein	-1.11688	1.87141e-06
DN756_16885	DN756_16885	S	hypothetical protein	1.33076	0.000265665
DN756_16895	alaS	J	Catalyzes the attachment of alanine to tRNA(Ala) in a two-step reaction alanine is first activated by ATP to form Ala- AMP and then transferred to the acceptor end of tRNA(Ala). Also edits incorrectly charged Ser-tRNA(Ala) and Gly-tRNA(Ala) via its editing domain	1.6818	4.39917e-08
DN756_16920	deoR_1	K	Putative sugar-binding domain	-1.30096	1.49022e-08
DN756_16925	DN756_16925	S	hypothetical protein	-1.9597	2.73553e-19
DN756_16930	DN756_16930	G	L-fucose isomerase, C-terminal domain	-1.33787	9.75269e-13
DN756_16935	glpK3	G	FGGY family of carbohydrate kinases, N-terminal domain	-1.84073	9.549e-19
DN756_16955	rbsA_1	G	ccmA heme ABC exporter, ATP-binding protein CcmA	-1.02901	1.99651e-06
DN756_16960	DN756_16960	M	Predicted periplasmic lipoprotein (DUF2291)	-1.55771	4.09301e-09
DN756_16965	rbsB_1	G	Periplasmic binding protein-like domain	-1.7857	6.09169e-16
DN756_16970	katG	P	Bifunctional enzyme with both catalase and broad- spectrum peroxidase activity	-5.72036	6.03529e-76
DN756_16975	cybC	C	Cytochrome b562	-5.93869	6.12484e-53
DN756_16980	cybB	C	Cytochrome b/b6/petB	-4.88783	6.40149e-49
DN756_16985	dmsD	S	Required for biogenesis assembly of DMSO reductase, but not for the interaction of the DmsA signal peptide with the Tat system. May be part of a chaperone cascade complex that facilitates a folding-maturation pathway for the substrate protein	-1.355	1.63459e-11
DN756_17000	dmsA	C	Belongs to the prokaryotic molybdopterin-containing oxidoreductase family	-1.01971	3.23598e-06
DN756_17005	araD	G	L-ribulose-5-phosphate 4-epimerase	-1.23629	1.32358e-05
DN756_17010	yulB	K	DeoR C terminal sensor domain	-6.45032	8.67269e-83
DN756_17015	lsrB_1	G	Periplasmic binding protein domain	-4.4592	2.29388e-64
DN756_17020	araG_1	G	ATPases associated with a variety of cellular activities	-3.07931	2.24536e-29
DN756_17025	DN756_17025	G	Branched-chain amino acid transport system / permease component	-2.83894	5.93272e-18
DN756_17030	alsC_1	G	Branched-chain amino acid transport system / permease component	-2.75867	1.28319e-22
DN756_17035	ulaE	G	Xylose isomerase-like TIM barrel	-1.7211	3.05957e-09
DN756_17040	lyx	G	FGGY family of carbohydrate kinases, N-terminal domain	-1.10065	1.58765e-07
DN756_17045	fumB	C	Catalyzes the reversible hydration of fumarate to (S)- malate	-3.75348	2.73555e-38
DN756_17050	DN756_17050	S	ParD-like antitoxin of type II bacterial toxin-antitoxin system	2.30091	4.08285e-31
DN756_17055	map	E	Methionine aminopeptidase	2.2992	3.98167e-19
DN756_17060	DN756_17060	S	ShET2 enterotoxin, N-terminal region	2.80394	1.53757e-29
DN756_17065	cfrA	P	TonB dependent receptor	5.43341	1.08946e-51
DN756_17070	DN756_17070	S	hypothetical protein	2.32298	5.53344e-05
DN756_17110	dhaL	S	dihydroxyacetone kinase	-3.29479	1.48351e-41
DN756_17115	dhaK	G	Dihydroxyacetone kinase	-3.4547	6.33494e-42
DN756_17120	DN756_17120	C	KR domain	-4.19946	5.31353e-58
DN756_17125	DN756_17125	C	Alcohol dehydrogenase GroES-like domain	-4.41696	1.69636e-55
DN756_17130	rpiB	G	ribose 5-phosphate isomerase B	-2.08401	2.24102e-12
DN756_17220	DN756_17220	K	HicB_like antitoxin of bacterial toxin-antitoxin system	-1.00452	4.14077e-07
DN756_17260	pyrG	F	Catalyzes the ATP-dependent amination of UTP to CTP with either L-glutamine or ammonia as the source of nitrogen. Regulates intracellular CTP levels through interactions with the four ribonucleotide triphosphates	1.48042	3.24913e-09
DN756_17290	degP	M	Belongs to the peptidase S1C family	1.71825	3.48889e-08
DN756_17330	fhuB	P	Belongs to the binding-protein-dependent transport system permease family. FecCD subfamily	2.15187	8.5647e-17
DN756_17335	fhuD	P	Periplasmic binding protein	2.20066	1.6462e-25
DN756_17340	fhuC	P	ABC transporter	2.36837	2.41323e-28
DN756_17385	pcnB	H	Adds poly(A) tail to the 3' end of many RNAs, which usually targets these RNAs for decay. Plays a significant role in the global control of gene expression, through influencing the rate of transcript degradation, and in the general RNA quality control	1.06613	4.44277e-05
DN756_17435	cueO	Q	Multicopper oxidase	-1.71017	0.000313079
DN756_17445	speE	E	Catalyzes the irreversible transfer of a propylamine group from the amino donor S-adenosylmethioninamine (decarboxy- AdoMet) to putrescine (1,4-diaminobutane) to yield spermidine	1.43355	1.0469e-05
DN756_17465	acnB	C	Belongs to the aconitase IPM isomerase family	-1.76657	6.05133e-13
DN756_17490	aceE	C	Component of the pyruvate dehydrogenase (PDH) complex, that catalyzes the overall conversion of pyruvate to acetyl-CoA and CO(2)	1.03894	0.00184293
DN756_17495	pdhR	K	pyruvate dehydrogenase complex	1.06147	3.41846e-05
DN756_17570	DN756_17570	S	Protein involved in (DEPRECATED) molecular function	-1.17926	0.00355396
DN756_17760	sgrR	K	Activates the small RNA gene sgrS under glucose- phosphate stress conditions as well as yfdZ. Represses its own transcription under both stress and non-stress conditions. Might act as a sensor of the intracellular accumulation of phosphoglucose by binding these molecules in its C-terminal solute-binding domain	-1.17647	4.03957e-09
DN756_17765	DN756_17765	S	hypothetical protein	-1.86097	0.000504964
DN756_17770	tbpA	H	thiB thiamin thiamin pyrophosphate ABC transporter, thiamin thiamin pyrophospate-binding protein	1.61082	2.44364e-09
DN756_17795	rapA	K	Transcription regulator that activates transcription by stimulating RNA polymerase (RNAP) recycling in case of stress conditions such as supercoiled DNA or high salt concentrations. Probably acts by releasing the RNAP, when it is trapped or immobilized on tightly supercoiled DNA. Does not activate transcription on linear DNA. Probably not involved in DNA repair	1.52427	1.63741e-12
DN756_17870	DN756_17870	S	Type VI secretion system effector, Hcp	-1.11623	1.28345e-06
DN756_17910	surA	M	Chaperone involved in the correct folding and assembly of outer membrane proteins. Recognizes specific patterns of aromatic residues and the orientation of their side chains, which are found more frequently in integral outer membrane proteins. May act in both early periplasmic and late outer membrane-associated steps of protein maturation	1.09262	0.000101277
DN756_17920	ksgA	J	Specifically dimethylates two adjacent adenosines (A1518 and A1519) in the loop of a conserved hairpin near the 3'-end of 16S rRNA in the 30S particle. May play a critical role in biogenesis of 30S subunits	1.00839	0.00119378
DN756_17935	DN756_17935	S	Protein of unknown function (DUF3757)	-1.14596	5.5862e-05
DN756_17970	carB	F	Carbamoyl-phosphate synthetase ammonia chain	1.6661	7.93849e-06
DN756_17975	carA	F	Carbamoyl-phosphate synthetase glutamine chain	2.14925	7.70203e-10
DN756_17980	dapB	E	Catalyzes the conversion of 4-hydroxy- tetrahydrodipicolinate (HTPA) to tetrahydrodipicolinate	1.35105	1.45561e-08
DN756_18020	DN756_18020	S	hypothetical protein	2.24535	1.67674e-19
DN756_18025	rpsT	J	Binds directly to 16S ribosomal RNA	1.11723	7.69041e-05
DN756_18035	nhaA	P	Na( ) H( ) antiporter that extrudes sodium in exchange for external protons	1.91638	6.85151e-16
DN756_18050	yaaH	S	GPR1/FUN34/yaaH family	1.37443	2.52432e-07
DN756_18095	thrA	E	bifunctional aspartokinase I	2.0215	1.51541e-15
DN756_18135	trpR	K	This protein is an aporepressor. When complexed with L- tryptophan it binds the operator region of the trp operon (5'- ACTAGT-'3') and prevents the initiation of transcription. The complex also regulates trp repressor biosynthesis by binding to its regulatory region	1.85389	4.04948e-05
DN756_18270	DN756_18270	S	hypothetical protein	2.71873	1.15473e-35
DN756_18275	yjjZ	S	Protein of unknown function (DUF1435)	5.4365	1.11803e-72
DN756_18280	hmsT	T	Diguanylate cyclase	-1.58181	1.75884e-14
DN756_18285	pemA	M	Pectinesterase	-3.50784	1.60473e-54
DN756_18325	DN756_18325	M	O-antigen biosynthesis protein	1.89785	1.80424e-15
DN756_18330	rfaQ	M	Lipopolysaccharide biosynthesis protein	2.04253	3.4078e-19
DN756_18335	lsrK	G	Catalyzes the phosphorylation of autoinducer-2 (AI-2) to phospho-AI-2, which subsequently inactivates the transcriptional regulator LsrR and leads to the transcription of the lsr operon. Phosphorylates the ring-open form of (S)-4,5-dihydroxypentane-2,3- dione (DPD), which is the precursor to all AI-2 signaling molecules, at the C5 position	-2.37	4.39371e-24
DN756_18340	lsrR	K	Putative sugar-binding domain	-2.8696	1.67528e-32
DN756_18345	DN756_18345	S	hypothetical protein	-2.72018	4.84785e-09
DN756_18350	lsrA	G	Autoinducer 2 import ATP-binding protein LsrA	-5.35712	3.69241e-79
DN756_18355	lsrC	U	Autoinducer 2 import system permease protein lsrC	-4.21641	5.006e-61
DN756_18360	lsrD	U	Autoinducer 2 import system permease protein lsrD	-3.68942	1.22325e-36
DN756_18365	lsrB	G	Autoinducer 2-binding protein LsrB	-3.00299	2.35714e-29
DN756_18370	lsrF	H	Involved in the degradation of phospho-AI-2, thereby terminating induction of the lsr operon and closing the AI-2 signaling cycle. Catalyzes the transfer of an acetyl moiety from 3-hydroxy-5-phosphonooxypentane-2,4-dione to CoA to form glycerone phosphate and acetyl-CoA	-1.95745	5.7524e-13
DN756_18375	lsrG	S	Involved in the degradation of phospho-AI-2, thereby terminating induction of the lsr operon and closing the AI-2 signaling cycle. Catalyzes the conversion of (4S)-4-hydroxy-5- phosphonooxypentane-2,3-dione (P-DPD) to 3-hydroxy-5- phosphonooxypentane-2,4-dione (P-HPD)	-2.12462	2.82418e-18
DN756_18395	frwB	G	PTS system, Lactose/Cellobiose specific IIB subunit	-1.30865	2.25132e-06
DN756_18400	fruA	G	PTS system, Lactose/Cellobiose specific IIB subunit	-1.04742	0.00089032
DN756_18405	DN756_18405	K	helix_turn_helix, arabinose operon control protein	-1.58619	3.71482e-12
DN756_18410	DN756_18410	S	hypothetical protein	-1.36179	1.39117e-11
DN756_18475	DN756_18475	S	hypothetical protein	-1.42176	0.000149406
DN756_18510	valS	J	amino acids such as threonine, to avoid such errors, it has a posttransfer editing activity that hydrolyzes mischarged Thr-tRNA(Val) in a tRNA-dependent manner	1.52026	1.9335e-08
DN756_18545	yddQ	P	N-terminal TM domain of oligopeptide transport permease C	1.2237	8.06793e-10
DN756_18605	phnL	P	phosphonates transport ATP-binding protein	1.19714	0.000446753
DN756_18615	phnN	F	Catalyzes the phosphorylation of ribose 1,5-bisphosphate to 5-phospho-D-ribosyl alpha-1-diphosphate (PRPP)	1.00529	0.00111869
DN756_18650	ycjO_1	P	Binding-protein-dependent transport system inner membrane component	-2.27953	6.60642e-18
DN756_18655	DN756_18655	G	Bacterial extracellular solute-binding protein	-2.6092	5.07426e-24
DN756_18670	yhbQ	L	GIY-YIG catalytic domain	-1.47413	5.24017e-13
DN756_18675	yhbS	S	Acetyltransferase (GNAT) domain	-1.74525	2.60927e-10
DN756_18680	yhbT	I	lipid carrier protein	-1.81053	3.86149e-11
DN756_18705	mexB	V	AcrB/AcrD/AcrF family	1.04094	1.33478e-06
DN756_18735	deaD	F	DEAD-box RNA helicase involved in various cellular processes at low temperature, including ribosome biogenesis, mRNA degradation and translation initiation	2.32975	2.00107e-10
DN756_18740	DN756_18740	S	hypothetical protein	2.02642	1.38002e-16
DN756_18755	rpsO	J	One of the primary rRNA binding proteins, it binds directly to 16S rRNA where it helps nucleate assembly of the platform of the 30S subunit by binding and bridging several RNA helices of the 16S rRNA	1.10565	3.94448e-05
DN756_18780	rimP	J	Required for maturation of 30S ribosomal subunits	1.82309	5.7637e-09
DN756_18810	ftsH	O	Acts as a processive, ATP-dependent zinc metallopeptidase for both cytoplasmic and membrane proteins. Plays a role in the quality control of integral membrane proteins	1.07708	2.07711e-05
DN756_18850	DN756_18850	S	hypothetical protein	-1.07544	1.84249e-06
DN756_18855	DN756_18855	S	hypothetical protein	-1.00108	2.23449e-07
DN756_18860	DN756_18860	L	Terminase small subunit	-1.19413	1.39086e-07
DN756_18905	rpmA	J	Belongs to the bacterial ribosomal protein bL27 family	1.19289	0.000576176
DN756_18910	rplU	J	This protein binds to 23S rRNA in the presence of protein L20	1.4409	1.21375e-06
DN756_18925	sfsB	K	Winged helix-turn-helix DNA-binding	-1.07869	3.2093e-07
DN756_18935	mdh	C	Catalyzes the reversible oxidation of malate to oxaloacetate	-1.55211	1.0179e-05
DN756_18945	bhsA_1	S	Protein of unknown function (DUF1471)	2.01612	1.51532e-12
DN756_18990	ytfK	S	Protein of uncharacterised function (DUF1107)	-1.6069	3.77602e-10
DN756_19030	rplI	J	Binds to the 23S rRNA	1.19787	4.70408e-05
DN756_19035	rpsR	J	Binds as a heterodimer with protein S6 to the central domain of the 16S rRNA, where it helps stabilize the platform of the 30S subunit	1.2247	8.87016e-06
DN756_19040	priB	L	Binds single-stranded DNA at the primosome assembly site	1.38541	2.05844e-06
DN756_19045	rpsF	J	Binds together with S18 to 16S ribosomal RNA	1.50381	7.68875e-07
DN756_19060	bsmA	S	Protein of unknown function (DUF1471)	-1.68798	4.15097e-15
DN756_19065	aidB	I	acyl-CoA dehydrogenase	-1.78459	2.86614e-13
DN756_19095	hflC	O	HflC and HflK could regulate a protease	1.46827	1.35526e-08
DN756_19100	hflK	O	HflC and HflK could encode or regulate a protease	1.2704	1.75376e-07
DN756_19150	DN756_19150	S	hypothetical protein	-1.24902	1.34346e-07
DN756_19180	psd	I	Catalyzes the formation of phosphatidylethanolamine (PtdEtn) from phosphatidylserine (PtdSer)	1.31515	1.43361e-06
DN756_19185	yjeP	M	Potassium efflux system	1.13071	1.45529e-05
DN756_19195	DN756_19195	S	hypothetical protein	-3.27678	7.87818e-23
DN756_19200	frdA	C	fumarate reductase, flavoprotein subunit	-4.31642	4.60066e-54
DN756_19205	frdB	C	Belongs to the succinate dehydrogenase fumarate reductase iron-sulfur protein family	-3.71853	6.72792e-39
DN756_19210	frdC	C	Seems to be involved in the anchoring of the catalytic components of the fumarate reductase complex to the cytoplasmic membrane	-3.54664	3.32962e-39
DN756_19215	frdD	C	Seems to be involved in the anchoring of the catalytic components of the fumarate reductase complex to the cytoplasmic membrane	-2.53953	7.58136e-29
DN756_19225	efp	J	Involved in peptide bond synthesis. Alleviates ribosome stalling that occurs when 3 or more consecutive Pro residues or the sequence PPG is present in a protein, possibly by augmenting the peptidyl transferase activity of the ribosome. Modification of Lys-34 is required for alleviation	1.47512	5.83833e-08
DN756_19250	groL	O	Prevents misfolding and promotes the refolding and proper assembly of unfolded polypeptides generated under stress conditions	-1.00697	1.60675e-05
DN756_19265	aspA	E	Aspartate ammonia-lyase	-3.09625	8.22461e-17
DN756_19275	cutA	P	Involved in resistance toward heavy metals	-1.88305	4.52728e-16
DN756_19280	dsbD	O	Required to facilitate the formation of correct disulfide bonds in some periplasmic proteins and for the assembly of the periplasmic c-type cytochromes. Acts by transferring electrons from cytoplasmic thioredoxin to the periplasm. This transfer involves a cascade of disulfide bond formation and reduction steps	-1.57922	3.15902e-11
DN756_19325	DN756_19325	S	hypothetical protein	-1.40844	1.13076e-05
DN756_19330	DN756_19330	L	IS1 transposase	1.31448	1.33563e-05
DN756_19345	rhaR	K	Activates expression of the rhaSR operon in response to L-rhamnose	-3.15374	5.43779e-43
DN756_19350	rhaS	K	Activates expression of the rhaBAD and rhaT operons	-4.11903	9.91091e-70
DN756_19405	tyrB	E	Aminotransferase class I and II	1.16271	1.36688e-06
DN756_19425	pspG	S	phage shock protein G	-1.52734	1.01509e-09
DN756_19435	zur	P	Belongs to the Fur family	-2.23029	4.54224e-20
DN756_19440	lexA	K	Represses a number of genes involved in the response to DNA damage (SOS response), including recA and lexA. Binds to the 16 bp palindromic sequence 5'-CTGTATATATATACAG-3'. In the presence of single-stranded DNA, RecA interacts with LexA causing an autocatalytic cleavage which disrupts the DNA-binding part of LexA, leading to derepression of the SOS regulon and eventually DNA repair	-1.17654	9.95295e-07
DN756_19485	DN756_19485	L	Transposase	1.05696	4.90886e-07
DN756_19580	hutW	C	Elongator protein 3, MiaB family, Radical SAM	1.7484	6.13782e-10
DN756_19585	hutX	P	Haem utilisation ChuX/HutX	1.29924	6.40124e-09
DN756_19595	hemP	P	to Hemin uptake protein hemP of Yersinia UniRef RepID HEMP_YEREN	2.71914	8.72617e-24
DN756_19600	hemR	P	Hemin receptor	4.01204	1.97487e-45
DN756_19605	hmuS	P	Hemin transport protein	2.38581	1.21333e-12
DN756_19610	hmuT	P	Periplasmic binding protein	2.59275	6.82408e-20
DN756_19615	hmuU	U	Belongs to the binding-protein-dependent transport system permease family. FecCD subfamily	2.85477	1.94061e-25
DN756_19620	hmuV	P	Part of the ABC transporter complex HmuTUV involved in hemin import. Responsible for energy coupling to the transport system	2.49429	1.22721e-19
DN756_19635	DN756_19635	K	LysR substrate binding domain	-1.29927	1.33478e-06
DN756_19640	yedF	O	Belongs to the sulfur carrier protein TusA family	-1.48848	3.86484e-13
DN756_19675	DN756_19675	S	hypothetical protein	1.33649	0.000804461
DN756_19755	nreC	K	to EsrB of Enterobacteriaceae UniRef RepID B4A0M6_SALNE	1.1075	2.07651e-06
DN756_19760	gltP	U	Catalyzes the proton-dependent transport of glutamate and aspartate	2.52514	2.4012e-27
DN756_19765	acsA	F	Catalyzes the conversion of acetate into acetyl-CoA (AcCoA), an essential intermediate at the junction of anabolic and catabolic pathways. Acs undergoes a two-step reaction. In the first half reaction, Acs combines acetate with ATP to form acetyl- adenylate (AcAMP) intermediate. In the second half reaction, it can then transfer the acetyl group from AcAMP to the sulfhydryl group of CoA, forming t…	-4.90243	1.01877e-40
DN756_19770	yjcH	S	Protein of unknown function, DUF485	-5.339	5.54317e-72
DN756_19775	actP	P	Cation acetate symporter ActP	-4.50098	1.40282e-44
DN756_19780	DN756_19780	Q	Abhydrolase family	-1.16265	1.13997e-09
DN756_19790	DN756_19790	S	hypothetical protein	1.00667	0.000187873
DN756_19835	yigZ	S	Domain of unknown function (DUF1949)	-1.05214	7.10926e-06
DN756_19840	pepQ	E	Splits dipeptides with a prolyl residue in the C- terminal position	-1.0694	8.73533e-05
DN756_19845	fadB	I	Involved in the aerobic and anaerobic degradation of long-chain fatty acids via beta-oxidation cycle. Catalyzes the formation of 3-oxoacyl-CoA from enoyl-CoA via L-3-hydroxyacyl-CoA. It can also use D-3-hydroxyacyl-CoA and cis-3-enoyl-CoA as substrate	-5.59522	2.619e-39
DN756_19850	fadA	I	Catalyzes the final step of fatty acid oxidation in which acetyl-CoA is released and the CoA ester of a fatty acid two carbons shorter is formed	-4.9138	5.25192e-42
DN756_19870	hemB	H	Belongs to the ALAD family	-1.30595	2.18962e-07
DN756_19890	tatA	U	Part of the twin-arginine translocation (Tat) system that transports large folded proteins containing a characteristic twin-arginine motif in their signal peptide across membranes. TatA could form the protein-conducting channel of the Tat system	-1.15809	3.20181e-05
DN756_19915	dedA	S	SNARE associated Golgi protein	1.25656	1.33897e-06
DN756_19930	udp	F	Catalyzes the reversible phosphorylytic cleavage of uridine and deoxyuridine to uracil and ribose- or deoxyribose-1- phosphate. The produced molecules are then utilized as carbon and energy sources or in the rescue of pyrimidine bases for nucleotide synthesis	-1.4737	1.71976e-06
DN756_19950	yigM	G	2A78 carboxylate amino acid amine transporter family protein	1.16318	1.18917e-08
DN756_19965	ywkB	S	Membrane transport protein	1.10239	1.12592e-07
DN756_19990	ugpB	G	to glycerol-3-phosphate transporter periplasmic binding protein PRK10974	-1.09051	5.10559e-05
DN756_19995	DN756_19995	S	CS1 type fimbrial major subunit	-1.27751	0.000135771
DN756_20035	livF	P	High-affinity branched-chain amino acid transport	-1.25744	4.53489e-08
DN756_20040	livG	E	High-affinity branched-chain amino acid transport ATP-binding protein livG	-1.1116	2.04435e-06
DN756_20055	livK	E	Branched-chain amino acid-binding protein	-1.71345	6.11523e-17
DN756_20060	panZ	K	Controls both the activation and catalytic activity of PanD in a coenzyme A (CoA)-dependent fashion	-0.995104	1.04355e-05
DN756_20200	yigI	Q	Thioesterase superfamily	-1.47951	4.41082e-13
DN756_20215	DN756_20215	S	Phosphoenolpyruvate hydrolase-like	-3.5918	3.21349e-41
DN756_20220	DN756_20220	S	Belongs to the UPF0261 family	-2.62522	3.04889e-26
DN756_20225	DN756_20225	K	to TetR-family regulatory protein of Enterobacteriaceae UniRef RepID A4TR98_YERPP	-1.96252	1.32578e-14
DN756_20330	wzyE	S	Probably involved in the polymerization of enterobacterial common antigen (ECA) trisaccharide repeat units	1.07561	8.49799e-06
DN756_20415	ppiC	G	peptidyl-prolyl cis-trans isomerase	1.31715	4.14139e-08
DN756_20430	sfaA	N	Type-1 fimbrial protein, A	1.09279	0.00201459
DN756_20435	mrkB	U	chaperone	1.70527	0.00451203
DN756_20510	ilvA	E	Catalyzes the anaerobic formation of alpha-ketobutyrate and ammonia from threonine in a two-step reaction. The first step involved a dehydration of threonine and a production of enamine intermediates (aminocrotonate), which tautomerizes to its imine form (iminobutyrate). Both intermediates are unstable and short- lived. The second step is the nonenzymatic hydrolysis of the enamine imine intermedi…	1.91275	2.73653e-14
DN756_20515	ilvD	G	Belongs to the IlvD Edd family	2.19177	2.25337e-17
DN756_20520	ilvE	E	Belongs to the class-IV pyridoxal-phosphate-dependent aminotransferase family	1.71427	6.55791e-12
DN756_20525	ilvM	S	ACT domain	2.05825	2.88569e-22
DN756_20530	ilvG	H	large subunit	2.22332	1.02593e-17
DN756_20535	DN756_20535	S	hypothetical protein	1.37883	4.20695e-06
DN756_20590	DN756_20590	S	hypothetical protein	4.21846	1.15676e-05
DN756_20625	btuB	P	Involved in the active translocation of vitamin B12 (cyanocobalamin) across the outer membrane to the periplasmic space. It derives its energy for transport by interacting with the trans-periplasmic membrane protein TonB	1.06467	2.60217e-06
DN756_20635	yijD	S	Protein of unknown function (DUF1422)	-1.09334	9.57929e-06
DN756_20645	sthA	C	Conversion of NADPH, generated by peripheral catabolic pathways, to NADH, which can enter the respiratory chain for energy generation	-1.75427	3.57653e-10
DN756_20650	oxyR	K	LysR substrate binding domain	-1.31099	5.72646e-06
DN756_20710	ppc	H	Forms oxaloacetate, a four-carbon dicarboxylic acid source for the tricarboxylic acid cycle	1.35126	1.65741e-06
DN756_20725	metF	E	reductase	-1.11478	1.45329e-07
DN756_20745	yiaA	S	yiaA/B two helix domain	1.48401	8.80294e-05
DN756_20765	cytR	K	helix_turn _helix lactose operon repressor	-1.70773	9.80752e-17
DN756_20845	glpK	F	Key enzyme in the regulation of glycerol uptake and metabolism. Catalyzes the phosphorylation of glycerol to yield sn- glycerol 3-phosphate	-1.11228	4.0771e-06
DN756_20905	pfkA	F	Catalyzes the phosphorylation of D-fructose 6-phosphate to fructose 1,6-bisphosphate by ATP, the first committing step of glycolysis	1.54963	6.21173e-10
DN756_21000	tdh	C	Catalyzes the NAD( )-dependent oxidation of L-threonine to 2-amino-3-ketobutyrate	-1.57967	1.26339e-10
DN756_21005	kbl	H	Catalyzes the cleavage of 2-amino-3-ketobutyrate to glycine and acetyl-CoA	-1.80457	1.22673e-13
DN756_21030	kdtX	M	Glycosyl transferase family 2	-1.28042	6.62637e-08
DN756_21035	coaD	F	Reversibly transfers an adenylyl group from ATP to 4'- phosphopantetheine, yielding dephospho-CoA (dPCoA) and pyrophosphate	-1.2211	6.42913e-10
DN756_21045	rpmG	J	Belongs to the bacterial ribosomal protein bL33 family	1.5881	1.97759e-08
DN756_21050	rpmB	J	Belongs to the bacterial ribosomal protein bL28 family	1.73437	1.86951e-10
DN756_21055	DN756_21055	S	hypothetical protein	1.02667	2.1926e-05
DN756_21085	rph	J	Phosphorolytic exoribonuclease that removes nucleotide residues following the -CCA terminus of tRNA and adds nucleotides to the ends of RNA molecules by using nucleoside diphosphates as substrates	1.58328	3.88003e-11
DN756_21100	DN756_21100	S	hypothetical protein	-2.09475	2.11213e-15
DN756_21135	DN756_21135	S	hypothetical protein	-1.12735	1.47197e-05
DN756_21180	DN756_21180	S	hypothetical protein	-1.09723	1.64751e-08
DN756_21190	xanP	F	permease	2.60483	8.08441e-07
DN756_21205	dtd	J	rejects L-amino acids rather than detecting D-amino acids in the active site. By recycling D-aminoacyl-tRNA to D-amino acids and free tRNA molecules, this enzyme counteracts the toxicity associated with the formation of D-aminoacyl-tRNA entities in vivo and helps enforce protein L-homochirality	-1.28882	7.04585e-11
DN756_21220	typA	T	GTP-binding protein typA bipA	2.14128	6.89648e-16
DN756_21225	glnA	E	glutamine synthetase	1.89721	3.83302e-10
DN756_21265	engB	D	Necessary for normal cell division and for the maintenance of normal septation	-0.998415	0.000183456
DN756_21275	dsbA	M	Thiol disulfide interchange protein	1.03256	5.40153e-05
DN756_21310	DN756_21310	S	hypothetical protein	1.52761	9.79455e-07
DN756_21335	yieP	K	FCD	-1.46258	1.08254e-12
DN756_21345	rbsR	K	helix_turn _helix lactose operon repressor	-2.51636	4.73641e-36
DN756_21350	rbsK	H	Catalyzes the phosphorylation of ribose at O-5 in a reaction requiring ATP and magnesium. The resulting D-ribose-5- phosphate can then be used either for sythesis of nucleotides, histidine, and tryptophan, or as a component of the pentose phosphate pathway	-3.01155	7.02489e-32
DN756_21355	rbsD	G	Catalyzes the interconversion of beta-pyran and beta- furan forms of D-ribose	-3.14651	5.31399e-53
DN756_21375	asnA	F	aspartate-ammonia ligase	2.89939	2.98657e-26
DN756_21405	atpI	C	ATP synthase I chain	-1.17258	1.98259e-06
DN756_21430	atpA	F	Produces ATP from ADP in the presence of a proton gradient across the membrane. The alpha chain is a regulatory subunit	1.18128	4.63292e-05
DN756_21435	atpG	C	Produces ATP from ADP in the presence of a proton gradient across the membrane. The gamma chain is believed to be important in regulating ATPase activity and the flow of protons through the CF(0) complex	1.19437	5.26294e-05
DN756_21520	yieG	S	Permease family	1.98277	1.88068e-14
DN756_21550	yidC	U	Required for the insertion and or proper folding and or complex formation of integral membrane proteins into the membrane. Involved in integration of membrane proteins that insert both dependently and independently of the Sec translocase complex, as well as at least some lipoproteins. Aids folding of multispanning membrane proteins	2.06743	4.4603e-09
DN756_21555	yidD	S	Could be involved in insertion of integral membrane proteins into the membrane	2.02763	3.49771e-11
DN756_21560	rnpA	J	RNaseP catalyzes the removal of the 5'-leader sequence from pre-tRNA to produce the mature 5'-terminus. It can also cleave other RNA substrates such as 4.5S RNA. The protein component plays an auxiliary but essential role in vivo by binding to the 5'-leader sequence and broadening the substrate specificity of the ribozyme	1.65441	9.15792e-05
DN756_21565	rpmH	J	Belongs to the bacterial ribosomal protein bL34 family	1.35854	6.91758e-07
DN756_21570	DN756_21570	S	hypothetical protein	2.07349	2.9752e-15
DN756_21575	DN756_21575	S	hypothetical protein	1.41964	1.3817e-05
DN756_21580	yopO	Z	ypkA; putative targeted effector protein kinase	-1.06666	9.67052e-06
DN756_21620	pYV0007	Z	repB, repA2, copB; putative replication transcriptional regulator	-1.92968	1.29526e-11
DN756_21650	pYV0010	Z	hypothetical protein	1.23917	0.00133132
DN756_21680	pYV0017	Z	putative resolvase	-1.54267	9.6083e-08
DN756_21685	DN756_21685	Z	hypothetical protein	-2.14007	2.0428e-16
DN756_21700	DN756_21700	Z	hypothetical protein	-1.19425	2.06272e-05
DN756_21705	sycH	Z	sycH; putative yopH targeting protein	-1.0337	0.00127977
DN756_21735	pYV0026	Z	hypothetical protein	-1.74203	1.56742e-08
DN756_21740	pYV0027	Z	hypothetical protein	-1.41529	2.0731e-05
DN756_21775	pYV0037	Z	C-term conjugative transfer: surface exclusion	-1.16163	1.29954e-05
DN756_21780	pYV0038	Z	N-term fragment conjugative transfer: surface exclusion	-1.61325	2.37633e-13
DN756_21785	DN756_21785	Z	hypothetical protein	-1.96107	2.86704e-11
DN756_21790	yopK	Z	yop targeting protein yopK, yopQ	-2.1585	1.4715e-09
DN756_21805	pYV0044	Z	hypothetical protein	-1.35354	3.00148e-06
DN756_21810	pYV0045	Z	hypothetical protein	-1.94326	1.73973e-10
DN756_21820	pYV0046	Z	putative transposase remnant	-1.41673	8.50783e-11
DN756_21850	lcrH/sycD	Z	lcrH, sycD; low calcium response protein H	-1.21687	6.94473e-06
DN756_21855	lcrV	Z	lcrV; putative V antigen, antihost protein/regulator	-1.40634	3.4273e-05
DN756_21960	yscC	Z	yscC; putative type III secretion protein	1.60081	2.57813e-11
DN756_21965	yscD	Z	yscD; putative type III secretion protein	1.85434	4.03412e-14
DN756_21970	yscE	Z	yscE; putative type III secretion protein	1.21605	1.22234e-05
DN756_21975	yscF	Z	yscF; putative type III secretion protein	1.03995	0.000137483
DN756_21980	yscG	Z	yscG; putative type III secretion protein	1.33338	6.66431e-07
DN756_21985	yscH	Z	yscH, yopR, lcrP; putative type III secretion protein	1.07814	8.83194e-05
DN756_22000	yscK	Z	yscK; putative type III secretion protein	1.0347	0.000561061
DN756_22005	yscL	Z	yscL; putative type III secretion protein	1.03559	0.00117327
DN756_22015	DN756_22015	Z	hypothetical protein	-1.53378	5.06911e-05
DN756_22020	DN756_22020	Z	hypothetical protein	-2.51209	1.6215e-12
DN756_22025	DN756_22025	Z	hypothetical protein	-2.0155	2.40302e-17
DN756_22030	yopH	Z	yopH; putative protein-tyrosine phosphatase Yop effector	-1.24355	5.5576e-08
DN756_22045	yopJ	Z	yopP, yopJ; putative targeted effector protein	-2.03224	2.6092e-08

## Sheet: WT Heme vs WT FeSO4
*List of genes called differentially expressed between WT Heme and WT FeSO4 conditions through EdgeR DESeq
COG: Cluster of Orthologous groups
FC: Fold Change
FDR: False Discovery Rate
Identifier				DESeq
LocusTag	CommonName	COG	PredictedFunction	log2FC	FDR
DN756_00265	DN756_00265	L	transposase activity	-1.40327	2.36393e-06
DN756_00370	feuB	P	Belongs to the binding-protein-dependent transport system permease family. FecCD subfamily	1.79336	1.45592e-06
DN756_00375	fatB	P	Periplasmic binding protein	1.77929	2.79781e-09
DN756_01090	DN756_01090	S	AAA domain	-1.35088	1.45071e-05
DN756_01425	bfd	P	BFD-like [2Fe-2S] binding domain	2.811	1.50141e-23
DN756_01665	DN756_01665	S	hypothetical protein	-1.0337	0.00209585
DN756_01865	DN756_01865	S	hypothetical protein	-2.92095	0.000283499
DN756_01875	DN756_01875	S	hypothetical protein	-2.75182	1.46806e-13
DN756_02785	DN756_02785	S	hypothetical protein	-1.16676	0.00180527
DN756_03505	exbB	U	MotA TolQ ExbB proton channel family protein	2.04829	1.63299e-16
DN756_03510	exbD	U	transport protein ExbD	1.76619	2.6038e-12
DN756_03895	DN756_03895	M	TonB dependent receptor	2.03647	5.8266e-07
DN756_05250	DN756_05250	S	hypothetical protein	-2.00783	3.18785e-12
DN756_05530	DN756_05530	S	hypothetical protein	-1.44867	2.14589e-08
DN756_05625	nrdF	F	Provides the precursors necessary for DNA synthesis. Catalyzes the biosynthesis of deoxyribonucleotides from the corresponding ribonucleotides	1.38328	3.97003e-06
DN756_05630	nrdE	F	Provides the precursors necessary for DNA synthesis. Catalyzes the biosynthesis of deoxyribonucleotides from the corresponding ribonucleotides	1.12601	1.50681e-06
DN756_05635	nrdI	F	Probably involved in ribonucleotide reductase function	1.3638	0.000281778
DN756_05640	nrdH	O	glrX_NrdH glutaredoxin-like NrdH family protein	1.61473	9.35893e-08
DN756_07115	sfuB	P	Binding-protein-dependent transport system inner membrane component	1.87598	5.09989e-11
DN756_07120	fbpA	P	Bacterial extracellular solute-binding protein	2.27158	5.85028e-11
DN756_07265	phnA	P	Alkylphosphonate utilization operon protein PhnA	-1.10155	0.000267081
DN756_07475	cvpA	S	colicin V production	-1.28272	1.04331e-06
DN756_09015	DN756_09015	S	hypothetical protein	-1.25806	0.00053105
DN756_09075	sufA	H	Belongs to the HesB IscA family	1.15256	1.22868e-06
DN756_09080	sufB	O	cysteine desulfurase activator complex subunit SufB	1.25306	2.73477e-05
DN756_09170	DN756_09170	S	hypothetical protein	-1.20593	0.000637901
DN756_09400	DN756_09400	S	hypothetical protein	-1.69792	1.04331e-06
DN756_09615	DN756_09615	S	hypothetical protein	-1.7139	2.87509e-10
DN756_10065	DN756_10065	S	hypothetical protein	-1.55949	6.85754e-12
DN756_10075	trpG	E	Peptidase C26	1.46451	0.00527502
DN756_10080	trpD	F	Catalyzes the transfer of the phosphoribosyl group of 5- phosphorylribose-1-pyrophosphate (PRPP) to anthranilate to yield N-(5'-phosphoribosyl)-anthranilate (PRA)	1.74434	0.00372761
DN756_10140	tonB	U	Interacts with outer membrane receptor proteins that carry out high-affinity binding and energy dependent uptake into the periplasmic space of specific substrates. It could act to transduce energy from the cytoplasmic membrane to specific energy- requiring processes in the outer membrane, resulting in the release into the periplasm of ligands bound by these outer membrane proteins	1.2036	3.0311e-07
DN756_10165	DN756_10165	S	hypothetical protein	-1.08368	7.40753e-06
DN756_10705	DN756_10705	S	hypothetical protein	-3.24431	8.72047e-20
DN756_10745	DN756_10745	S	hypothetical protein	-2.92614	3.56988e-10
DN756_11115	DN756_11115	S	Predicted membrane protein (DUF2318)	1.55308	4.41968e-11
DN756_11120	tpd	P	to PERIPLASMIC PROTEIN-probably involved in high-affinity Fe2 transport of Bacteria UniRef RepID Q7M8L6_WOLSU	2.08486	9.99585e-19
DN756_11125	efeU_1	P	Iron permease FTR1 family	2.29875	1.41303e-13
DN756_11530	lysB	S	phage_LysB phage lysis regulatory , LysB family protein	-1.09637	0.00754522
DN756_11705	efeB	P	peroxidase EfeB	1.52733	8.99261e-09
DN756_11710	efeO	P	Imelysin	1.70839	8.244e-11
DN756_11715	efeU	P	Iron permease FTR1 family	1.32223	2.19427e-07
DN756_12060	ftnA	P	Iron-storage protein	-2.89795	3.431e-14
DN756_12065	holE	H	DNA polymerase III subunit theta	-1.53632	1.72501e-11
DN756_12635	ddc	E	Pyridoxal-dependent decarboxylase conserved domain	1.89118	0.00102264
DN756_12640	fhuF	P	fe_III_red_FhuF siderophore-iron reductase FhuF	3.87363	4.12198e-29
DN756_13565	DN756_13565	S	hypothetical protein	-1.79592	0.00103964
DN756_13650	fhuC_1	P	AAA domain, putative AbiEii toxin, Type IV TA system	1.51	9.85946e-06
DN756_13655	irp6B	P	Belongs to the binding-protein-dependent transport system permease family. FecCD subfamily	1.28008	0.000199514
DN756_13660	yiuA	P	Periplasmic binding protein	1.79319	1.70983e-08
DN756_14085	DN756_14085	S	hypothetical protein	-1.38706	0.00901557
DN756_14195	DN756_14195	S	hypothetical protein	1.10256	5.62769e-06
DN756_14940	DN756_14940	S	hypothetical protein	-1.47234	1.89196e-10
DN756_14945	DN756_14945	S	hypothetical protein	-1.05973	0.000975456
DN756_15120	DN756_15120	S	hypothetical protein	1.97935	6.06588e-10
DN756_16030	DN756_16030	S	hypothetical protein	-1.23041	4.29697e-05
DN756_16720	DN756_16720	S	hypothetical protein	-1.23761	0.000123252
DN756_16885	DN756_16885	S	hypothetical protein	-2.54074	2.74874e-10
DN756_17065	cfrA	P	TonB dependent receptor	1.2309	0.000602642
DN756_17335	fhuD	P	Periplasmic binding protein	1.26419	1.25045e-06
DN756_18020	DN756_18020	S	hypothetical protein	-1.29017	1.68959e-06
DN756_18260	DN756_18260	S	hypothetical protein	-1.54589	3.26461e-08
DN756_18265	DN756_18265	S	hypothetical protein	-1.00726	0.00859969
DN756_19195	DN756_19195	S	hypothetical protein	-1.35199	0.000224973
DN756_19585	hutX	P	Haem utilisation ChuX/HutX	1.42443	4.00018e-06
DN756_19595	hemP	P	to Hemin uptake protein hemP of Yersinia UniRef RepID HEMP_YEREN	2.25864	3.56988e-10
DN756_20535	DN756_20535	S	hypothetical protein	-1.45429	0.000269229
DN756_21310	DN756_21310	S	hypothetical protein	-3.6779	5.33644e-23
DN756_21575	DN756_21575	S	hypothetical protein	-1.40176	0.00133136
DN756_21815	DN756_21815	Z	hypothetical protein	-1.56999	0.0063844
DN756_22015	DN756_22015	Z	hypothetical protein	-0.995446	0.00901557

## Sheet: WT Chelex vs iscR Chelex
Identifier			Raw read counts						Normalized read counts (TMM)						DESeq
Locus_Tag	Common Name	Predicted Function	WT1	WT2	WT3	iscR1	iscR2	iscR3	WT1	WT2	WT3	iscR1	iscR2	iscR3	log2FC	FDR
DN756_00005	dnaA	it binds specifically double-stranded DNA at a 9 bp consensus (dnaA box) 5'-TTATC CA A CA A-3'. DnaA binds to ATP and to acidic phospholipids	4147	4115	3070	3658	3007	4293	241.555	218.415	215.507	234.713	219.288	257.237	-0.0745063	0.754669
DN756_00010	dnaN	Confers DNA tethering and processivity to DNA polymerases and other proteins. Acts as a clamp, forming a ring around DNA (a reaction catalyzed by the clamp-loading complex) which diffuses in an ATP-independent manner freely and bidirectionally along dsDNA. Initially characterized for its ability to contact the catalytic subunit of DNA polymerase III (Pol III), a complex, multichain enzyme respons…	5646	5560	4617	5644	5047	6233	328.869	295.112	324.103	362.143	368.056	373.482	-0.21931	0.225029
DN756_00015	DN756_00015		176	123	110	131	115	127	10.2517	6.52856	7.72176	8.40552	8.38645	7.60986	0.00608624	0.986415
DN756_00020	recF	it is required for DNA replication and normal SOS inducibility. RecF binds preferentially to single-stranded, linear DNA. It also seems to bind ATP	3895	3509	2765	3443	2897	3512	226.877	186.25	194.097	220.918	211.266	210.44	-0.0817368	0.740843
DN756_00025	gyrB	A type II topoisomerase that negatively supercoils closed circular double-stranded (ds) DNA in an ATP-dependent manner to modulate DNA topology and maintain chromosomes in an underwound state. Negative supercoiling favors strand separation, and DNA replication, transcription, recombination and repair, all of which involve strand separation. Also able to catalyze the interconversion of other topol…	20163	19889	16830	20426	18542	21037	1174.46	1055.66	1181.43	1310.62	1352.19	1260.54	-0.201664	0.426685
DN756_00030	yidA	Sucrose-6F-phosphate phosphohydrolase	2326	2729	2072	1479	1382	1550	135.485	144.849	145.45	94.899	100.783	92.8762	0.561346	0.00186443
DN756_00035	DN756_00035		657	637	535	526	459	612	38.2691	33.8105	37.5559	33.7504	33.4729	36.6711	0.076501	0.753337
DN756_00040	ocd	Ornithine cyclodeaminase/mu-crystallin family	1188	1307	1128	1110	1014	1203	69.1989	69.3726	79.1832	71.2224	73.9466	72.0839	0.00295233	0.992804
DN756_00045	tdcB	Pyridoxal-phosphate dependent enzyme	994	1055	983	882	775	956	57.8987	55.997	69.0045	56.5929	56.5174	57.2836	0.101282	0.684907
DN756_00050	yidR	Dipeptidyl peptidase IV (DPP IV) N-terminal region family protein	800	898	843	795	713	837	46.5986	47.6638	59.1768	51.0106	51.996	50.1531	0.00160222	0.996284
DN756_00055	yidQ	lipoprotein	277	255	242	197	214	239	16.1347	13.5348	16.9879	12.6404	15.6061	14.3209	0.130624	0.57125
DN756_00060	ibpA	Associates with aggregated proteins, together with IbpB, to stabilize and protect them from irreversible denaturation and extensive proteolysis during heat shock and oxidative stress. Aggregated proteins bound to the IbpAB complex are more efficiently refolded and reactivated by the ATP-dependent chaperone systems ClpB and DnaK DnaJ GrpE. Its activity is ATP- independent	518	660	387	368	283	337	30.1726	35.0313	27.1666	23.6125	20.638	20.1931	0.521146	0.0036972
DN756_00065	ibpB	Associates with aggregated proteins, together with IbpA, to stabilize and protect them from irreversible denaturation and extensive proteolysis during heat shock and oxidative stress. Aggregated proteins bound to the IbpAB complex are more efficiently refolded and reactivated by the ATP-dependent chaperone systems ClpB and DnaK DnaJ GrpE. Its activity is ATP- independent	1412	1303	899	1554	1432	1704	82.2465	69.1603	63.1079	99.7113	104.43	102.104	-0.513102	0.00944781
DN756_00070	yidE	transport protein	661	789	704	678	548	668	38.5021	41.8783	49.4193	43.5034	39.9633	40.0266	0.0705894	0.787441
DN756_00075	avtA	Aminotransferase class I and II	372	380	296	552	433	623	21.6683	20.1695	20.7786	35.4187	31.5768	37.3302	-0.737533	3.43654e-06
DN756_00080	DN756_00080		18	21	12	0	1	0	1.04847	1.11463	0.842374	0	0.0729257	0	5.10559	1.01148e-10
DN756_00085	DN756_00085		0	3	1	0	1	2	0	0.159233	0.0701979	0	0.0729257	0.11984	#N/A	#N/A
DN756_00090	DN756_00090	Cupin 2, conserved barrel domain protein	0	2	1	0	0	0	0	0.106155	0.0701979	0	0	0	#N/A	#N/A
DN756_00095	malS	Alpha-amylase domain	169	149	135	141	124	118	9.84394	7.90858	9.47671	9.04717	9.04278	7.07058	0.114361	0.668126
DN756_00100	ghrB	Catalyzes the NADPH-dependent reduction of glyoxylate and hydroxypyruvate into glycolate and glycerate, respectively	696	830	737	579	584	742	40.5407	44.0545	51.7358	37.1511	42.5886	44.4607	0.133346	0.5769
DN756_00105	DN756_00105	transcriptional regulator	405	393	335	266	267	327	23.5905	20.8596	23.5163	17.0677	19.4712	19.5939	0.274741	0.117604
DN756_00110	DN756_00110		12	19	13	17	13	18	0.698978	1.00848	0.912572	1.09079	0.948034	1.07856	-0.251063	0.633492
DN756_00115	yiaD	Belongs to the ompA family	271	233	193	285	269	313	15.7853	12.3671	13.5482	18.2868	19.617	18.755	-0.442066	0.0110755
DN756_00120	yiaC	Acetyltransferase (GNAT) domain	206	237	195	244	197	235	11.9991	12.5794	13.6886	15.6561	14.3664	14.0812	-0.206986	0.289976
DN756_00125	tag	glycosylase I	347	476	422	401	356	511	20.2121	25.265	29.6235	25.7299	25.9615	30.6192	-0.135093	0.586682
DN756_00130	DN756_00130		31	37	28	33	19	44	1.80569	1.96388	1.96554	2.11742	1.38559	2.63649	-0.114961	0.805449
DN756_00135	glyQ	glycyl-tRNA synthetase alpha subunit	3793	3407	2549	4134	3183	4406	220.935	180.836	178.934	265.255	232.122	264.008	-0.390827	0.0405758
DN756_00140	glyS	Beta subunit	18265	16221	12857	18037	15436	18859	1063.9	860.974	902.534	1157.33	1125.68	1130.03	-0.271576	0.244347
DN756_00145	DN756_00145		313	479	281	314	300	338	18.2317	25.4242	19.7256	20.1476	21.8777	20.253	0.0285815	0.915569
DN756_00150	yiaF	exported protein	2031	2321	1983	2618	2131	2549	118.302	123.193	139.202	167.982	155.405	152.736	-0.322958	0.102198
DN756_00155	mtlA	PTS system, Lactose/Cellobiose specific IIB subunit	2075	2300	2366	2128	2069	2242	120.865	122.079	166.088	136.542	150.883	134.341	-0.0446171	0.880665
DN756_00160	mtlD	mannitol-1-phosphate 5-dehydrogenase activity	2270	2267	2044	2124	1897	2215	132.223	120.327	143.484	136.285	138.34	132.723	-0.0408991	0.878282
DN756_00165	mtlR	Mannitol repressor	356	342	322	333	279	324	20.7364	18.1526	22.6037	21.3667	20.3463	19.4141	0.00589945	0.982328
DN756_00170	yibL	Protein of uncharacterised function (DUF281)	2482	3204	2095	1888	2047	1807	144.572	170.061	147.065	121.142	149.279	108.276	0.286452	0.203108
DN756_00175	DN756_00175	Electron transfer DM13	843	1183	1124	1278	1231	1229	49.1032	62.791	78.9024	82.002	89.7715	73.6418	-0.363666	0.158427
DN756_00180	DN756_00180	Condensation of UDP-2,3-diacylglucosamine and 2,3- diacylglucosamine-1-phosphate to form lipid A disaccharide, a precursor of lipid A, a phosphorylated glycolipid that anchors the lipopolysaccharide to the outer membrane of the cell	11	21	15	6	5	6	0.64073	1.11463	1.05297	0.384986	0.364628	0.359521	1.32078	0.0117697
DN756_00185	tar	helical bimodular (HBM) domain	106	115	88	86	82	70	6.17431	6.10394	6.17741	5.51813	5.97991	4.19441	0.240766	0.347214
DN756_00190	sodA	radicals which are normally produced within the cells and which are toxic to biological systems	10059	11789	13898	7289	8772	8550	585.919	625.733	975.61	467.694	639.704	512.317	0.433331	0.0957602
DN756_00195	fdhD	Required for formate dehydrogenase (FDH) activity. Acts as a sulfur carrier protein that transfers sulfur from IscS to the molybdenum cofactor prior to its insertion into FDH	606	567	429	618	517	749	35.2984	30.0951	30.1149	39.6535	37.7026	44.8802	-0.356342	0.0633253
DN756_00200	fdoG	Molybdopterin oxidoreductase Fe4S4 domain	1781	1962	1685	2300	2119	2268	103.74	104.139	118.283	147.578	154.53	135.899	-0.425506	0.0231661
DN756_00205	fdoG	formate dehydrogenase	4212	4303	3191	4568	3340	4613	245.341	228.394	224.001	293.103	243.572	276.412	-0.220787	0.252942
DN756_00210	fdoH	formate dehydrogenase	1096	1175	838	1146	984	1133	63.84	62.3663	58.8258	73.5323	71.7589	67.8895	-0.203922	0.360331
DN756_00215	fdoI	formate-DH-gamm formate dehydrogenase, gamma subunit	1583	1789	1590	1682	1321	1577	92.2069	94.9561	111.615	107.924	96.3348	94.494	-0.000297327	0.999433
DN756_00220	fdhE	Necessary for formate dehydrogenase activity	2227	2517	2172	2521	2213	2479	129.719	133.597	152.47	161.758	161.385	148.542	-0.182175	0.394159
DN756_00225	selA	Converts seryl-tRNA(Sec) to selenocysteinyl-tRNA(Sec) required for selenoprotein biosynthesis	4046	4018	3555	4921	4247	5144	235.672	213.266	249.553	315.753	309.715	308.229	-0.418891	0.0114532
DN756_00230	selB	Selenocysteine-specific translation elongation factor	4694	4483	4097	5791	5141	5857	273.417	237.948	287.601	371.575	374.911	350.952	-0.458076	0.00634636
DN756_00235	DN756_00235	Transposase	121	143	91	138	119	150	7.04803	7.59012	6.388	8.85467	8.67816	8.98802	-0.329981	0.0987877
DN756_00240	DN756_00240		111	108	67	67	70	92	6.46555	5.7324	4.70326	4.29901	5.1048	5.51265	0.185521	0.50817
DN756_00245	DN756_00245	Protein of unknown function (DUF4225)	14	13	5	12	11	22	0.815475	0.690011	0.350989	0.769972	0.802183	1.31824	-0.616726	0.257887
DN756_00250	DN756_00250		2	3	1	3	2	0	0.116496	0.159233	0.0701979	0.192493	0.145851	0	#N/A	#N/A
DN756_00255	DN756_00255		107	116	83	106	76	145	6.23256	6.15702	5.82642	6.80142	5.54235	8.68842	-0.212948	0.430708
DN756_00260	mdfA	multidrug translocase MdfA	1617	1838	1431	3284	2886	3628	94.1873	97.5569	100.453	210.716	210.464	217.39	-1.12798	1.18662e-12
DN756_00265	DN756_00265	transposase activity	99	130	110	87	88	75	5.76657	6.90011	7.72176	5.58229	6.41746	4.49401	0.308209	0.22811
DN756_00270	DN756_00270		5	23	5	11	10	16	0.291241	1.22079	0.350989	0.705807	0.729257	0.958722	-0.322277	0.668126
DN756_00275	wecH	Responsible for the incorporation of O-acetyl groups into the enterobacterial common antigen (ECA) trisaccharide repeat units	404	590	485	385	377	399	23.5323	31.3159	34.046	24.7033	27.493	23.9081	0.223746	0.321773
DN756_00280	fimA7_2	Fimbrial protein	43	77	70	35	47	27	2.50467	4.08699	4.91385	2.24575	3.42751	1.61784	0.664032	0.083711
DN756_00285	yqiG	PapC N-terminal domain	127	165	124	103	72	89	7.39752	8.75783	8.70453	6.60892	5.25065	5.33289	0.529331	0.011307
DN756_00290	fimC1	chaperone	28	56	29	23	30	18	1.63095	2.97235	2.03574	1.47578	2.18777	1.07856	0.509082	0.239549
DN756_00295	ybgO	Fimbrial protein	60	91	56	69	60	58	3.49489	4.83007	3.93108	4.42734	4.37554	3.47537	0.00715792	0.986135
DN756_00300	xylB	FGGY family of carbohydrate kinases, N-terminal domain	3821	4112	4362	3541	3422	4216	222.566	218.256	306.203	227.206	249.552	252.623	0.0341505	0.904213
DN756_00305	xylA	xylose isomerase	333	462	377	390	348	463	19.3966	24.5219	26.4646	25.0241	25.3781	27.743	-0.152891	0.497838
DN756_00310	xylF	xylF D-xylose ABC transporter, D-xylose-binding protein	11	15	15	6	13	6	0.64073	0.796166	1.05297	0.384986	0.948034	0.359521	0.573074	0.346732
DN756_00315	xylG	Part of the ABC transporter complex XylFGH involved in xylose import. Responsible for energy coupling to the transport system	40	39	31	43	21	45	2.32993	2.07003	2.17613	2.75906	1.53144	2.69641	-0.10208	0.820415
DN756_00320	xylH	xylose transport system permease protein XylH	206	211	217	182	172	262	11.9991	11.1994	15.2329	11.6779	12.5432	15.6991	-0.0620112	0.832239
DN756_00325	xylR	helix_turn_helix, arabinose operon control protein	503	562	452	502	407	558	29.2988	29.8297	31.7294	32.2105	29.6808	33.4354	-0.0707632	0.761994
DN756_00330	DN756_00330	Belongs to the 'phage' integrase family	555	668	516	458	430	416	32.3277	35.4559	36.2221	29.3872	31.358	24.9268	0.280742	0.154629
DN756_00335	DN756_00335	N-6 DNA Methylase	714	947	498	500	380	506	41.5892	50.2646	34.9585	32.0821	27.7118	30.3196	0.493939	0.0144595
DN756_00340	DN756_00340		55	78	35	26	33	20	3.20365	4.14006	2.45692	1.66827	2.40655	1.1984	0.919945	0.0082949
DN756_00345	DN756_00345	Protein of unknown function DUF262	313	484	244	166	149	161	18.2317	25.6896	17.1283	10.6513	10.8659	9.64714	0.974578	5.09818e-07
DN756_00350	hsdM	type I restriction-modification system	144	137	107	67	59	107	8.38774	7.27165	7.51117	4.29901	4.30262	6.41145	0.617576	0.00721709
DN756_00355	DN756_00355	Integrase core domain	130	136	144	108	103	129	7.57227	7.21857	10.1085	6.92974	7.51135	7.7297	0.158495	0.541837
DN756_00360	yclP	Iron ABC transporter, ATP-binding protein	562	555	253	287	215	255	32.7355	29.4581	17.7601	18.4152	15.679	15.2796	0.698	0.00257137
DN756_00365	fatC	Belongs to the binding-protein-dependent transport system permease family. FecCD subfamily	520	450	206	269	130	241	30.2891	23.885	14.4608	17.2602	9.48034	14.4408	0.736612	0.0131345
DN756_00370	feuB	Belongs to the binding-protein-dependent transport system permease family. FecCD subfamily	1164	1019	822	764	626	997	67.8009	54.0862	57.7026	49.0215	45.6515	59.7404	0.217125	0.36475
DN756_00375	fatB	Periplasmic binding protein	2249	2451	1663	1783	1556	2170	131	130.094	116.739	114.405	113.472	130.027	0.07821	0.763885
DN756_00380	DN756_00380	Phosphoribosylglycinamide synthetase, ATP-grasp (A) domain	167	209	211	168	211	205	9.72745	11.0932	14.8117	10.7796	15.3873	12.2836	-0.112072	0.708912
DN756_00385	ftsK	EamA-like transporter family	11	11	11	17	10	11	0.64073	0.583855	0.772176	1.09079	0.729257	0.659121	-0.323751	0.581675
DN756_00390	apt	Phosphoribosyl transferase domain	0	2	3	3	0	3	0	0.106155	0.210594	0.192493	0	0.17976	#N/A	#N/A
DN756_00395	cysK	Pyridoxal-phosphate dependent enzyme	1	0	0	0	0	1	0.0582482	0	0	0	0	0.0599201	#N/A	#N/A
DN756_00400	hutU	Catalyzes the conversion of urocanate to 4-imidazolone- 5-propionate	322	277	479	312	230	247	18.7559	14.7025	33.6248	20.0193	16.7729	14.8003	0.374962	0.254975
DN756_00405	hutH	Histidine ammonia-lyase	245	165	249	237	184	273	14.2708	8.75783	17.4793	15.2069	13.4183	16.3582	-0.158298	0.621148
DN756_00410	proY	Amino acid permease	201	279	230	223	218	217	11.7079	14.8087	16.1455	14.3086	15.8978	13.0027	-0.0185046	0.953254
DN756_00415	DN756_00415	Serine aminopeptidase, S33	766	1057	841	961	952	1189	44.6181	56.1032	59.0364	61.6619	69.4252	71.245	-0.34123	0.114919
DN756_00420	eptB	Domain of unknown function (DUF175)	1118	1214	596	726	491	612	65.1215	64.4364	41.8379	46.5833	35.8065	36.6711	0.526513	0.0257365
DN756_00425	uhpA	Bacterial regulatory proteins, luxR family	457	480	343	421	393	423	26.6194	25.4773	24.0779	27.0132	28.6598	25.3462	-0.0870877	0.690073
DN756_00430	uhpB	MASE1	686	736	499	563	544	561	39.9583	39.0652	35.0287	36.1245	39.6716	33.6152	0.0616359	0.80833
DN756_00435	uhpC	regulatory protein UhpC	399	536	397	442	404	436	23.241	28.4497	27.8685	28.3606	29.462	26.1252	-0.0768689	0.750677
DN756_00440	DN756_00440		19	20	21	18	11	29	1.10672	1.06155	1.47415	1.15496	0.802183	1.73768	-0.0555217	0.926654
DN756_00445	DN756_00445	adhes_NPXG filamentous hemagglutinin family N-terminal domain protein	66	74	49	56	54	47	3.84438	3.92775	3.43969	3.5932	3.93799	2.81625	0.12879	0.696911
DN756_00450	DN756_00450	Haemolysin secretion/activation protein ShlB/FhaC/HecB	159	167	124	157	126	151	9.26146	8.86398	8.70453	10.0738	9.18864	9.04794	-0.076737	0.761994
DN756_00455	DN756_00455		44	53	29	45	46	75	2.56292	2.81312	2.03574	2.88739	3.35458	4.49401	-0.527312	0.0854467
DN756_00460	dppA	Bacterial extracellular solute-binding proteins, family 5 Middle	2478	2774	1910	2469	2067	2747	144.339	147.238	134.078	158.422	150.737	164.601	-0.154394	0.470439
DN756_00465	dppB	Dipeptide transport system permease protein dppB	607	547	506	615	573	641	35.3567	29.0335	35.5201	39.461	41.7864	38.4088	-0.260968	0.195927
DN756_00470	dppC	Dipeptide transport system permease protein DppC	705	639	525	743	565	681	41.065	33.9167	36.8539	47.6741	41.203	40.8056	-0.213927	0.311547
DN756_00475	dppD	Belongs to the ABC transporter superfamily	921	874	762	906	713	856	53.6466	46.3899	53.4908	58.1329	51.996	51.2916	-0.0729354	0.773549
DN756_00480	dppF	Belongs to the ABC transporter superfamily	1052	1145	846	1102	887	1110	61.2771	60.774	59.3874	70.7091	64.6851	66.5113	-0.154189	0.504516
DN756_00485	bcsZ	Glycosyl hydrolases family 8	805	964	738	758	692	836	46.8898	51.1669	51.806	48.6365	50.4646	50.0932	0.00631734	0.982328
DN756_00490	yhjK	Gammaproteobacterial periplasmic sensor domain	2722	3145	2418	2188	1848	2273	158.552	166.929	169.738	140.391	134.767	136.198	0.267585	0.163367
DN756_00495	lptD	Oligogalacturonate-specific porin protein (KdgM)	4	4	3	3	8	4	0.232993	0.212311	0.210594	0.192493	0.583405	0.239681	#N/A	#N/A
DN756_00500	pelY	Periplasmic pectate lyase	483	589	446	518	499	561	28.1339	31.2628	31.3082	33.2371	36.3899	33.6152	-0.186429	0.35269
DN756_00505	bglC3	F5/8 type C domain	127	172	137	158	143	214	7.39752	9.12937	9.61711	10.138	10.4284	12.8229	-0.357589	0.0956505
DN756_00510	dctA	Responsible for the transport of dicarboxylates such as succinate, fumarate, and malate	361	432	364	407	239	600	21.0276	22.9296	25.552	26.1149	17.4292	35.9521	-0.196887	0.528789
DN756_00515	yhjJ	Insulinase (Peptidase family M16)	4981	5134	3529	3851	2872	3726	290.134	272.501	247.728	247.097	209.443	223.262	0.253485	0.184874
DN756_00520	kdgK	pfkB family carbohydrate kinase	1477	1588	1396	1710	1716	2243	86.0326	84.2875	97.9962	109.721	125.14	134.401	-0.461113	0.0216966
DN756_00525	dmpI	4-oxalocrotonate tautomerase	42	59	60	62	60	82	2.44642	3.13159	4.21187	3.97819	4.37554	4.91345	-0.452692	0.117611
DN756_00530	yhjH	Putative diguanylate phosphodiesterase	113	152	103	138	142	152	6.58205	8.06782	7.23038	8.85467	10.3554	9.10786	-0.366962	0.0774112
DN756_00535	yhjG	AsmA-like C-terminal region	850	1054	1011	1157	1010	1323	49.511	55.9439	70.97	74.2381	73.6549	79.2743	-0.365724	0.111006
DN756_00540	cdh	CDP-diacylglycerol pyrophosphatase	607	822	638	614	604	733	35.3567	43.6299	44.7862	39.3969	44.0471	43.9215	-0.0416129	0.880678
DN756_00545	yhjD	Virulence factor BrkB	395	439	294	312	275	354	23.008	23.3011	20.6382	20.0193	20.0546	21.2117	0.128762	0.503205
DN756_00550	yapE	Autotransporter beta-domain	227	384	274	279	238	309	13.2223	20.3819	19.2342	17.9018	17.3563	18.5153	-0.0261656	0.929905
DN756_00555	lytH	Protein of unknown function (DUF3289)	35	39	29	25	22	24	2.03869	2.07003	2.03574	1.60411	1.60437	1.43808	0.405528	0.24091
DN756_00560	DN756_00560	Enterobacterial putative membrane protein (DUF943)	7	4	10	5	6	7	0.407737	0.212311	0.701979	0.320821	0.437554	0.419441	0.112059	0.903194
DN756_00565	DN756_00565	Enterobacterial putative membrane protein (DUF943)	4	16	6	11	4	8	0.232993	0.849244	0.421187	0.705807	0.291703	0.479361	0.0376304	0.96784
DN756_00570	glxK	Belongs to the glycerate kinase type-1 family	105	154	150	106	103	129	6.11606	8.17397	10.5297	6.80142	7.51135	7.7297	0.164104	0.577237
DN756_00575	gntT	Na+-H+ antiporter family	220	256	207	204	192	210	12.8146	13.5879	14.531	13.0895	14.0017	12.5832	0.0448995	0.854757
DN756_00580	DN756_00580		28	71	55	38	57	51	1.63095	3.76852	3.86088	2.43824	4.15676	3.05593	-0.0575047	0.915569
DN756_00585	cdaR	Putative sugar diacid recognition	277	329	268	297	232	357	16.1347	17.4626	18.813	19.0568	16.9188	21.3915	-0.13441	0.525833
DN756_00590	gor	Belongs to the class-I pyridine nucleotide-disulfide oxidoreductase family	4311	4234	3407	3972	3599	4526	251.108	224.731	239.164	254.861	262.46	271.199	-0.141259	0.481377
DN756_00595	rlmJ	Specifically methylates the adenine in position 23 of 23S rRNA	422	468	356	703	617	812	24.5807	24.8404	24.9904	45.1075	44.9951	48.6551	-0.899182	1.43182e-08
DN756_00600	prlC	Peptidase family M3	4662	5215	4664	4559	4319	5153	271.553	276.8	327.403	292.525	314.966	308.768	-0.0653944	0.782151
DN756_00605	rsmJ	Specifically methylates the guanosine in position 1516 of 16S rRNA	710	763	559	589	460	552	41.3562	40.4983	39.2406	37.7928	33.5458	33.0759	0.213955	0.282491
DN756_00610	prtA	to Metalloprotease of Yersinia UniRef RepID	79	80	42	40	42	47	4.60161	4.24622	2.94831	2.56657	3.06288	2.81625	0.49532	0.0857737
DN756_00615	gdhA	Belongs to the Glu Leu Phe Val dehydrogenases family	18553	22061	17443	13040	12070	14293	1080.68	1170.95	1224.46	836.702	880.213	856.438	0.433805	0.0344947
DN756_00620	uspA	Universal stress protein	1620	2066	2105	1853	2165	1995	94.3621	109.659	147.766	118.896	157.884	119.541	-0.172182	0.55864
DN756_00625	uspB	universal stress protein B	83	118	111	115	108	92	4.8346	6.26317	7.79196	7.37889	7.87597	5.51265	-0.138697	0.668083
DN756_00630	pitA	low-affinity inorganic phosphate transporter 1	1530	1440	811	1136	896	1169	89.1197	76.4319	56.9305	72.8906	65.3414	70.0466	0.0957362	0.761092
DN756_00635	yhiN	Flavo, HI933 family protein	857	972	737	801	672	856	49.9187	51.5916	51.7358	51.3956	49.0061	51.2916	0.014433	0.95912
DN756_00640	virA	PAS fold	431	472	392	411	367	442	25.105	25.0527	27.5176	26.3715	26.7637	26.4847	-0.0368003	0.878282
DN756_00645	rbsA	Part of the ABC transporter complex RbsABC involved in ribose import. Responsible for energy coupling to the transport system	43	53	37	39	28	45	2.50467	2.81312	2.59732	2.50241	2.04192	2.69641	0.122202	0.749684
DN756_00650	MA2_14255	Branched-chain amino acid transport system / permease component	70	67	71	77	62	67	4.07737	3.55621	4.98405	4.94065	4.52139	4.01465	-0.104216	0.755622
DN756_00655	rbsB	Periplasmic binding protein domain	277	315	240	219	255	269	16.1347	16.7195	16.8475	14.052	18.596	16.1185	0.0294738	0.909892
DN756_00660	DN756_00660	D-lyxose isomerase	192	206	196	196	173	223	11.1837	10.934	13.7588	12.5762	12.6161	13.3622	-0.10973	0.639954
DN756_00665	DN756_00665	Fructose-bisphosphate aldolase class-II	420	493	543	586	513	602	24.4642	26.1673	38.1174	37.6003	37.4109	36.0719	-0.326472	0.160934
DN756_00670	DN756_00670	pfkB family carbohydrate kinase	547	597	550	598	586	626	31.8618	31.6874	38.6088	38.3702	42.7344	37.51	-0.216368	0.307272
DN756_00675	DN756_00675	Transcriptional regulatory protein, C terminal	272	330	287	270	226	289	15.8435	17.5157	20.1468	17.3244	16.4812	17.3169	0.0621181	0.7952
DN756_00680	DN756_00680		18	34	14	17	16	32	1.04847	1.80464	0.98277	1.09079	1.16681	1.91744	-0.11306	0.848803
DN756_00685	DN756_00685		210	432	412	352	362	286	12.2321	22.9296	28.9215	22.5858	26.3991	17.1372	-0.0457906	0.915569
DN756_00690	yhhW	Belongs to the pirin family	129	176	152	264	248	276	7.51402	9.34168	10.6701	16.9394	18.0856	16.538	-0.90866	2.14164e-07
DN756_00695	gntR	Gluconate utilization system Gnt-I transcriptional repressor	845	976	596	625	475	633	49.2197	51.8039	41.8379	40.1027	34.6397	37.9294	0.343018	0.079291
DN756_00700	gntT	GntP family permease	247	292	174	168	166	203	14.3873	15.4987	12.2144	10.7796	12.1057	12.1638	0.268841	0.184752
DN756_00705	idnK	Gluconokinase	234	345	247	263	229	264	13.6301	18.3118	17.3389	16.8752	16.7	15.8189	-0.00285868	0.992804
DN756_00710	DN756_00710	DNA RNA non-specific endonuclease	19	31	35	27	36	30	1.10672	1.64541	2.45692	1.73244	2.62532	1.7976	-0.249012	0.598389
DN756_00715	DN756_00715	Type VI secretion system effector, Hcp	4	7	6	1	3	3	0.232993	0.371544	0.421187	0.0641643	0.218777	0.17976	#N/A	#N/A
DN756_00720	DN756_00720		47	89	84	47	54	46	2.73767	4.72392	5.89662	3.01572	3.93799	2.75633	0.458378	0.204201
DN756_00725	yhgN	UPF56 membrane protein	306	394	310	422	316	462	17.8239	20.9126	21.7613	27.0773	23.0445	27.6831	-0.365359	0.0472863
DN756_00730	asd	Catalyzes the NADPH-dependent formation of L-aspartate- semialdehyde (L-ASA) by the reductive dephosphorylation of L- aspartyl-4-phosphate	6668	8456	8276	8967	8552	10681	388.399	448.825	580.957	575.361	623.66	640.007	-0.375039	0.083711
DN756_00735	DN756_00735		388	356	172	169	137	203	22.6003	18.8957	12.074	10.8438	9.99082	12.1638	0.700748	0.00333083
DN756_00740	DN756_00740		119	146	84	51	40	77	6.93154	7.74935	5.89662	3.27238	2.91703	4.61385	0.923785	9.47391e-05
DN756_00745	DN756_00745	3 bp terminal inverted repeat of ISCro1, contains 12 mismatches	32	34	25	16	17	15	1.86394	1.80464	1.75495	1.02663	1.23974	0.898802	0.786365	0.0272232
DN756_00750	eaeH	Inverse autotransporter, beta-domain	5297	5435	4023	4629	3994	5010	308.541	288.478	282.406	297.017	291.265	300.2	-0.0147633	0.954683
DN756_00755	yehU	5TMR of 5TMR-LYT	257	308	196	273	216	323	14.9698	16.3479	13.7588	17.5169	15.7519	19.3542	-0.22262	0.261269
DN756_00760	glgB	Catalyzes the formation of the alpha-1,6-glucosidic linkages in glycogen by scission of a 1,4-alpha-linked oligosaccharide from growing alpha-1,4-glucan chains and the subsequent attachment of the oligosaccharide to the alpha-1,6 position	9108	10844	9927	13084	11392	14082	530.525	575.575	696.854	839.526	830.769	843.795	-0.479761	0.0135996
DN756_00765	glgX	Removes maltotriose and maltotetraose chains that are attached by 1,6-alpha-linkage to the limit dextrin main chain, generating a debranched limit dextrin	5767	6129	5507	8816	7183	8950	335.917	325.313	386.58	565.672	523.825	536.285	-0.633907	0.000117318
DN756_00770	glgC	Catalyzes the synthesis of ADP-glucose, a sugar donor used in elongation reactions on alpha-glucans	3952	3851	3272	5256	4052	5464	230.197	204.402	229.687	337.248	295.495	327.404	-0.53164	0.00112984
DN756_00775	glgA	Synthesizes alpha-1,4-glucan chains using ADP-glucose	5885	6298	5099	6249	5462	6618	342.791	334.284	357.939	400.963	398.32	396.551	-0.208426	0.252942
DN756_00780	glgP	Phosphorylase is an important allosteric enzyme in carbohydrate metabolism. Enzymes from different sources differ in their regulatory mechanisms and in their natural substrates. However, all known phosphorylases share catalytic and structural properties	13789	18492	16542	14343	13391	15549	803.184	981.514	1161.21	920.309	976.548	931.698	0.0586121	0.851173
DN756_00785	glpD	Belongs to the FAD-dependent glycerol-3-phosphate dehydrogenase family	459	666	374	1336	1106	1388	26.7359	35.3498	26.254	85.7235	80.6558	83.1691	-1.49625	1.90761e-16
DN756_00790	DN756_00790		29	56	36	73	85	111	1.6892	2.97235	2.52712	4.68399	6.19868	6.65113	-1.28081	1.12295e-06
DN756_00795	lytH	Protein of unknown function (DUF3289)	19	17	13	20	27	37	1.10672	0.902322	0.912572	1.28329	1.96899	2.21704	-0.899071	0.0196253
DN756_00800	DN756_00800	Enterobacterial putative membrane protein (DUF943)	30	33	16	19	23	47	1.74745	1.75157	1.12317	1.21912	1.67729	2.81625	-0.300171	0.544262
DN756_00805	DN756_00805		10	14	12	11	8	10	0.582482	0.743088	0.842374	0.705807	0.583405	0.599201	0.184859	0.781886
DN756_00810	DN756_00810	transposase activity	217	249	177	163	167	190	12.6399	13.2164	12.425	10.4588	12.1786	11.3848	0.172856	0.405873
DN756_00815	glpR	DeoR C terminal sensor domain	3078	3173	2531	2877	2625	3160	179.288	168.416	177.671	184.601	191.43	189.348	-0.105913	0.63361
DN756_00820	glpG	Rhomboid-type serine protease that catalyzes intramembrane proteolysis	1879	2336	1824	2260	2124	2404	109.448	123.99	128.041	145.011	154.894	144.048	-0.29652	0.132386
DN756_00825	glpE	Catalyzes, although with low efficiency, the sulfur transfer reaction from thiosulfate to cyanide	683	690	562	785	775	884	39.7835	36.6236	39.4512	50.369	56.5174	52.9694	-0.464419	0.00829194
DN756_00830	malT	Positively regulates the transcription of the maltose regulon whose gene products are responsible for uptake and catabolism of malto-oligosaccharides. Binds and recognizes a DNA motif (called the malT box) 5'-GGA TG GA-3'	3748	4547	2820	3217	2568	3243	218.314	241.344	197.958	206.417	187.273	194.321	0.161568	0.457611
DN756_00835	malP	Phosphorylase is an important allosteric enzyme in carbohydrate metabolism. Enzymes from different sources differ in their regulatory mechanisms and in their natural substrates. However, all known phosphorylases share catalytic and structural properties	977	925	663	760	718	833	56.9085	49.0969	46.5412	48.7649	52.3606	49.9135	0.0149924	0.959155
DN756_00840	malQ	4-alpha-glucanotransferase	1734	1880	1773	1813	1723	2095	101.002	99.7862	124.461	116.33	125.651	125.533	-0.176708	0.453363
DN756_00845	nfuA	Involved in iron-sulfur cluster biogenesis. Binds a 4Fe- 4S cluster, can transfer this cluster to apoproteins, and thereby intervenes in the maturation of Fe S proteins. Could also act as a scaffold chaperone for damaged Fe S proteins	2993	3687	3172	5103	4538	4971	174.337	195.698	222.668	327.43	330.937	297.863	-0.69021	3.47617e-05
DN756_00850	comF	Competence protein	133	163	124	163	143	184	7.74701	8.65167	8.70453	10.4588	10.4284	11.0253	-0.347734	0.0698693
DN756_00855	bioH	The physiological role of BioH is to remove the methyl group introduced by BioC when the pimeloyl moiety is complete. It allows to synthesize pimeloyl-ACP via the fatty acid synthetic pathway through the hydrolysis of the ester bonds of pimeloyl-ACP esters	788	818	753	752	752	902	45.8996	43.4176	52.859	48.2516	54.8401	54.048	-0.14524	0.524401
DN756_00860	yahO	Protein of unknown function (DUF1471)	367	485	386	348	335	408	21.3771	25.7427	27.0964	22.3292	24.4301	24.4474	0.0587364	0.81403
DN756_00865	feoC	May function as a transcriptional regulator that controls feoABC expression	300	268	231	412	303	348	17.4745	14.2248	16.2157	26.4357	22.0965	20.8522	-0.535226	0.00228478
DN756_00870	feoB	transporter of a GTP-driven Fe(2 ) uptake system	2574	2904	2199	2514	2414	2861	149.931	154.138	154.365	161.309	176.043	171.431	-0.150294	0.47926
DN756_00875	feoA	Ferrous iron transport protein A	250	235	176	241	191	197	14.562	12.4733	12.3548	15.4636	13.9288	11.8043	-0.0623758	0.814039
DN756_00880	yhgF	accessory protein	11365	9136	6669	9565	8043	9792	661.991	484.918	468.149	613.731	586.541	586.738	-0.145915	0.546109
DN756_00885	greB	Necessary for efficient RNA polymerase transcription elongation past template-encoded arresting sites. The arresting sites in DNA have the property of trapping a certain fraction of elongating RNA polymerases that pass through, resulting in locked ternary complexes. Cleavage of the nascent transcript by cleavage factors such as GreA or GreB allows the resumption of elongation from the new 3'termi…	702	817	672	548	506	588	40.8902	43.3645	47.173	35.162	36.9004	35.233	0.292224	0.119763
DN756_00890	DN756_00890	to osmolarity response regulator PRK9468	11273	11571	8701	5735	5000	6176	656.632	614.163	610.792	367.982	364.628	370.067	0.770928	1.04108e-06
DN756_00895	DN756_00895	PhoQ Sensor	13177	12435	7611	6963	5130	6410	767.536	660.022	534.276	446.776	374.109	384.088	0.703247	0.000288113
DN756_00900	pckA	Involved in the gluconeogenesis. Catalyzes the conversion of oxaloacetate (OAA) to phosphoenolpyruvate (PEP) through direct phosphoryl transfer between the nucleoside triphosphate and OAA	3052	3857	3387	3633	3478	3967	177.773	204.721	237.76	233.109	253.636	237.703	-0.224195	0.2977
DN756_00905	hslO	Redox regulated molecular chaperone. Protects both thermally unfolding and oxidatively damaged proteins from irreversible aggregation. Plays an important role in the bacterial defense system toward oxidative stress	3324	3272	2279	2416	1999	2583	193.617	173.67	159.981	155.021	145.778	154.774	0.210928	0.311547
DN756_00910	hslR	Belongs to the HSP15 family	767	754	594	581	522	641	44.6764	40.0206	41.6975	37.2795	38.0672	38.4088	0.151843	0.466632
DN756_00915	yrfG	HAD-SF-IA-v3 HAD hydrolase, IA, variant 3 family protein	922	1026	855	954	797	1103	53.7048	54.4578	60.0192	61.2127	58.1218	66.0919	-0.141641	0.538036
DN756_00920	yrfF	Intracellular growth attenuator protein igaA	1289	1278	1040	2010	1770	2183	75.0819	67.8334	73.0058	128.97	129.078	130.806	-0.84884	1.7884e-06
DN756_00925	nudE	ADP compounds hydrolase nudE	954	1328	1167	660	678	803	55.5688	70.4872	81.9209	42.3484	49.4436	48.1159	0.571411	0.00731995
DN756_00930	DN756_00930	D12 class N6 adenine-specific DNA methyltransferase	172	224	178	111	106	148	10.0187	11.8894	12.4952	7.12224	7.73012	8.86818	0.532034	0.00685704
DN756_00935	DN756_00935	Caudovirales tail fibre assembly protein, lambda gpK	44	73	73	58	53	67	2.56292	3.87468	5.12444	3.72153	3.86506	4.01465	-0.0165314	0.969942
DN756_00940	DN756_00940	cellulose 1,4-beta-cellobiosidase activity	28	28	20	16	22	32	1.63095	1.48618	1.40396	1.02663	1.60437	1.91744	-0.00867567	0.987901
DN756_00945	DN756_00945	Uncharacterised protein conserved in bacteria (DUF2313)	16	18	7	11	14	20	0.931971	0.955399	0.491385	0.705807	1.02096	1.1984	-0.270399	0.639527
DN756_00950	DN756_00950	Baseplate J-like protein	73	73	72	51	61	69	4.25212	3.87468	5.05425	3.27238	4.44847	4.13449	0.147089	0.642618
DN756_00955	DN756_00955	Phage protein GP46	174	242	183	168	163	214	10.1352	12.8448	12.8462	10.7796	11.8869	12.8229	0.0118891	0.967607
DN756_00960	DN756_00960	Bacteriophage Mu Gp45 protein	318	314	272	336	291	418	18.5229	16.6664	19.0938	21.5592	21.2214	25.0466	-0.324714	0.0622815
DN756_00965	DN756_00965	Tail protein	740	779	690	778	743	903	43.1037	41.3476	48.4365	49.9198	54.1838	54.1079	-0.252486	0.208962
DN756_00970	DN756_00970	DNA circularisation protein N-terminus	2100	2025	1693	1916	1693	2211	122.321	107.482	118.845	122.939	123.463	132.483	-0.12022	0.611624
DN756_00975	DN756_00975	Phage-related minor tail protein	814	977	736	778	653	863	47.414	51.857	51.6656	49.9198	47.6205	51.7111	0.0157776	0.955739
DN756_00980	DN756_00980		13	11	23	19	26	34	0.757227	0.583855	1.61455	1.21912	1.89607	2.03728	-0.837752	0.0747641
DN756_00985	DN756_00985	Protein of unknown function (DUF184)	17	33	12	24	28	28	0.990219	1.75157	0.842374	1.53994	2.04192	1.67776	-0.516731	0.231
DN756_00990	DN756_00990		2	5	2	1	0	3	0.116496	0.265389	0.140396	0.0641643	0	0.17976	#N/A	#N/A
DN756_00995	DN756_00995		0	0	0	3	1	0	0	0	0	0.192493	0.0729257	0	#N/A	#N/A
DN756_01000	DN756_01000		33	33	28	27	16	31	1.92219	1.75157	1.96554	1.73244	1.16681	1.85752	0.225285	0.582818
DN756_01005	DN756_01005		3	12	7	5	3	4	0.174745	0.636933	0.491385	0.320821	0.218777	0.239681	0.726098	0.362973
DN756_01010	DN756_01010	PFAM glycoside hydrolase family 19	68	74	47	48	52	61	3.96088	3.92775	3.2993	3.07989	3.79214	3.65513	0.0966857	0.774873
DN756_01015	DN756_01015		442	644	522	452	434	536	25.7457	34.1821	36.6433	29.0023	31.6497	32.1172	0.0569513	0.83923
DN756_01020	DN756_01020	Mor transcription activator family	833	909	774	584	613	744	48.5207	48.2477	54.3331	37.4719	44.7034	44.5806	0.252949	0.217348
DN756_01025	DN756_01025	Protein of unknown function (DUF118)	345	414	421	284	296	329	20.0956	21.9742	29.5533	18.2227	21.586	19.7137	0.264413	0.222692
DN756_01030	DN756_01030		560	596	527	417	415	472	32.619	31.6343	36.9943	26.7565	30.2642	28.2823	0.24641	0.204106
DN756_01035	DN756_01035		48	71	81	63	52	52	2.79591	3.76852	5.68603	4.04235	3.79214	3.11585	0.151453	0.711174
DN756_01040	DN756_01040		20	15	25	12	11	22	1.16496	0.796166	1.75495	0.769972	0.802183	1.31824	0.318954	0.568289
DN756_01045	DN756_01045		66	54	59	37	42	47	3.84438	2.8662	4.14167	2.37408	3.06288	2.81625	0.386836	0.205594
DN756_01050	DN756_01050		18	15	12	9	17	12	1.04847	0.796166	0.842374	0.577479	1.23974	0.719042	0.10567	0.874663
DN756_01055	DN756_01055		11	11	9	5	13	8	0.64073	0.583855	0.631781	0.320821	0.948034	0.479361	0.114288	0.883074
DN756_01060	DN756_01060		23	45	19	26	15	26	1.33971	2.3885	1.33376	1.66827	1.09389	1.55792	0.236039	0.631603
DN756_01065	DN756_01065	Protein of unknown function (DUF2786)	37	35	27	24	21	14	2.15518	1.85772	1.89534	1.53994	1.53144	0.838882	0.608326	0.105369
DN756_01070	DN756_01070		11	9	10	6	7	4	0.64073	0.4777	0.701979	0.384986	0.51048	0.239681	0.680567	0.295161
DN756_01075	DN756_01075	Protein of unknown function (DUF3164)	56	66	44	33	22	54	3.2619	3.50313	3.08871	2.11742	1.60437	3.23569	0.487705	0.144397
DN756_01080	DN756_01080		6	14	7	4	9	1	0.349489	0.743088	0.491385	0.256657	0.656331	0.0599201	0.766202	0.330966
DN756_01085	DN756_01085		17	13	8	13	9	5	0.990219	0.690011	0.561583	0.834136	0.656331	0.299601	0.348205	0.594592
DN756_01090	DN756_01090	AAA domain	436	1110	782	634	820	647	25.3962	58.9163	54.8947	40.6802	59.7991	38.7683	7.45799e-05	0.999777
DN756_01095	DN756_01095	Transposase	283	372	258	280	230	319	16.4842	19.7449	18.111	17.966	16.7729	19.1145	0.0123261	0.962736
DN756_01100	ner	transcriptional regulator	15	33	27	17	7	11	0.873723	1.75157	1.89534	1.09079	0.51048	0.659121	0.97595	0.0409646
DN756_01105	DN756_01105		818	1106	892	697	653	861	47.647	58.704	62.6165	44.7225	47.6205	51.5912	0.230608	0.301274
DN756_01110	mrcA	PBP_1a_fam penicillin-binding , 1A family protein	8626	6728	4230	7049	5161	5947	502.449	357.107	296.937	452.294	376.369	356.345	-0.0350267	0.915569
DN756_01115	hofM	Type IV pilus assembly protein PilM;	97	73	78	88	61	92	5.65007	3.87468	5.47543	5.64646	4.44847	5.51265	-0.0690753	0.843903
DN756_01120	hofN	Fimbrial assembly protein (PilN)	31	34	26	34	36	18	1.80569	1.80464	1.82514	2.18159	2.62532	1.07856	-0.0977255	0.853996
DN756_01125	DN756_01125		34	44	24	31	25	29	1.98044	2.33542	1.68475	1.98909	1.82314	1.73768	0.126624	0.765857
DN756_01130	DN756_01130		59	24	29	26	34	27	3.43664	1.27387	2.03574	1.66827	2.47947	1.61784	0.231174	0.668126
DN756_01135	DN756_01135		33	67	32	22	25	34	1.92219	3.55621	2.24633	1.41161	1.82314	2.03728	0.558888	0.145088
DN756_01140	pilQ	IV_pilus_PilQ type IV pilus secretin PilQ family protein	690	744	557	443	387	552	40.1913	39.4898	39.1002	28.4248	28.2222	33.0759	0.403823	0.023314
DN756_01145	aroK	Catalyzes the specific phosphorylation of the 3-hydroxyl group of shikimic acid using ATP as a cosubstrate	9612	9406	6409	6337	4813	6414	559.882	499.249	449.898	406.609	350.991	384.328	0.402157	0.0271275
DN756_01150	aroB	Catalyzes the conversion of 3-deoxy-D-arabino- heptulosonate 7-phosphate (DAHP) to dehydroquinate (DHQ)	10509	10550	6610	7282	5711	6858	612.13	559.97	464.008	467.244	416.479	410.932	0.337783	0.0884539
DN756_01155	damX	Cell division protein DamX	4304	4655	3355	4136	3350	3946	250.7	247.077	235.514	265.384	244.301	236.445	-0.0249631	0.917921
DN756_01160	dam	Site-specific DNA-methyltransferase (adenine-specific)	2308	2341	1750	2034	1723	2099	134.437	124.255	122.846	130.51	125.651	125.772	-0.00144233	0.996284
DN756_01165	DN756_01165		434	469	288	469	339	458	25.2797	24.8935	20.217	30.0931	24.7218	27.4434	-0.223266	0.280313
DN756_01170	rpe	Ribulose-phosphate 3-epimerase	1879	1479	1156	1864	1468	1778	109.448	78.502	81.1487	119.602	107.055	106.538	-0.308122	0.199562
DN756_01175	gph	Phosphoglycolate phosphatase	1506	1354	1073	1259	1062	1226	87.7218	71.8673	75.3223	80.7828	77.4471	73.4621	0.0199838	0.950239
DN756_01180	trpS	Tryptophanyl-tRNA synthetase	4500	4502	3325	4097	3609	3906	262.117	238.956	233.408	262.881	263.189	234.048	-0.0493523	0.83865
DN756_01185	cysG	Multifunctional enzyme that catalyzes the SAM-dependent methylations of uroporphyrinogen III at position C-2 and C-7 to form precorrin-2 via precorrin-1. Then it catalyzes the NAD- dependent ring dehydrogenation of precorrin-2 to yield sirohydrochlorin. Finally, it catalyzes the ferrochelation of sirohydrochlorin to yield siroheme	541	476	431	668	568	806	31.5123	25.265	30.2553	42.8618	41.4218	48.2956	-0.608776	0.00073428
DN756_01190	nirC	Nitrite transporter NirC	126	111	113	268	194	247	7.33927	5.89163	7.93236	17.196	14.1476	14.8003	-1.13164	4.31041e-10
DN756_01195	nirD	Nitrite reductase NAD(P)H small subunit	60	56	35	134	118	133	3.49489	2.97235	2.45692	8.59802	8.60523	7.96938	-1.48291	6.5881e-14
DN756_01200	nirB	Belongs to the nitrite and sulfite reductase 4Fe-4S domain family	581	468	360	1689	1382	1281	33.8422	24.8404	25.2712	108.373	100.783	76.7577	-1.76702	8.28516e-18
DN756_01205	codA	Amidohydrolase family	1584	1932	1691	1490	1374	1656	92.2651	102.546	118.705	95.6048	100.2	99.2277	0.0873012	0.753123
DN756_01210	tsgA	Protein tsgA homolog	620	637	540	512	484	579	36.1139	33.8105	37.9068	32.8521	35.296	34.6938	0.067637	0.772739
DN756_01215	oprC	membrane receptor protein	6010	6848	3338	1407	1010	1157	350.072	363.476	234.32	90.2792	73.6549	69.3276	2.02286	7.32641e-23
DN756_01220	galS_1	Transcriptional regulator, LacI family	1041	1059	821	1060	808	1015	60.6364	56.2093	57.6324	68.0142	58.924	60.8189	-0.106007	0.662386
DN756_01225	celF	Glycosyl hydrolase	441	518	364	528	474	499	25.6875	27.4943	25.552	33.8787	34.5668	29.9001	-0.319282	0.0782004
DN756_01230	ppiA	PPIases accelerate the folding of proteins. It catalyzes the cis-trans isomerization of proline imidic peptide bonds in oligopeptides	1643	1666	791	781	643	813	95.7018	88.4275	55.5265	50.1123	46.8912	48.7151	0.718425	0.00277571
DN756_01235	yjgR	Bacterial protein of unknown function (DUF853)	1332	1111	909	1316	989	1320	77.5866	58.9694	63.8098	84.4402	72.1235	79.0946	-0.234262	0.338321
DN756_01240	pabA	glutamine amidotransferase	656	647	454	459	444	513	38.2108	34.3413	31.8698	29.4514	32.379	30.739	0.175013	0.402521
DN756_01245	argD	Involved in both the arginine and lysine biosynthetic pathways	2252	2646	2307	1720	1513	1827	131.175	140.444	161.946	110.363	110.337	109.474	0.392711	0.0396552
DN756_01250	yhfK	YCCS_YHJK integral membrane , YccS YhfK family protein	1069	1250	826	966	850	1133	62.2673	66.3472	57.9834	61.9827	61.9868	67.8895	-0.0398351	0.88473
DN756_01255	crp	Bacterial regulatory proteins, crp family	7803	9019	7093	7191	6507	8337	454.511	478.708	497.913	461.405	474.527	499.554	-0.0044353	0.986926
DN756_01260	yhfA	OsmC-like protein	1154	1136	952	925	812	1114	67.2184	60.2963	66.8284	59.352	59.2157	66.751	0.0679955	0.798979
DN756_01265	DN756_01265	type VI secretion system effector, Hcp1 family	110	136	111	87	78	81	6.4073	7.21857	7.79196	5.58229	5.6882	4.85353	0.409279	0.057443
DN756_01270	DN756_01270	PAAR repeat-containing protein	85	149	103	90	53	103	4.9511	7.90858	7.23038	5.77479	3.86506	6.17177	0.337955	0.261269
DN756_01275	DN756_01275	Protein of unknown function (DUF124)	31	32	14	15	13	30	1.80569	1.69849	0.98277	0.962464	0.948034	1.7976	0.275092	0.596934
DN756_01280	prkB	Phosphoribulokinase / Uridine kinase family	1452	1599	1142	1134	926	1264	84.5764	84.8713	80.1659	72.7623	67.5292	75.739	0.208339	0.35884
DN756_01285	yheU	Belongs to the UPF27 family	144	134	111	167	137	179	8.38774	7.11242	7.79196	10.7154	9.99082	10.7257	-0.435016	0.0220183
DN756_01290	yheT	alpha/beta hydrolase fold	622	700	724	999	872	1108	36.2304	37.1544	50.8232	64.1001	63.5912	66.3915	-0.645717	0.000937112
DN756_01295	eamB_1	LysE type translocator	705	845	758	836	762	943	41.065	44.8507	53.21	53.6414	55.5694	56.5047	-0.25339	0.23191
DN756_01300	tauA	taurine_ABC_bnd taurine ABC transporter, periplasmic binding protein	88	112	80	178	129	260	5.12584	5.94471	5.61583	11.4212	9.40741	15.5792	-1.12853	2.61825e-07
DN756_01305	tauB	Part of the ABC transporter complex TauABC involved in taurine import. Responsible for energy coupling to the transport system	44	77	56	52	63	87	2.56292	4.08699	3.93108	3.33654	4.59432	5.21305	-0.314797	0.345494
DN756_01310	tauC	Binding-protein-dependent transport system inner membrane component	75	114	69	65	59	99	4.36861	6.05086	4.84365	4.17068	4.30262	5.93209	0.0822974	0.817596
DN756_01315	tauD	Taurine catabolism dioxygenase TauD, TfdA family	180	207	189	282	236	347	10.4847	10.9871	13.2674	18.0943	17.2105	20.7923	-0.697312	6.27569e-05
DN756_01320	DN756_01320	Glycosyltransferase family 9 (heptosyltransferase)	2719	3458	3302	8029	7740	9464	158.377	183.543	231.793	515.175	564.445	567.084	-1.5215	1.03099e-18
DN756_01325	hyaD	Glycosyl transferase	2502	2421	1809	2097	1802	2631	145.737	128.501	126.988	134.553	131.412	157.65	-0.0784607	0.761994
DN756_01330	yheS	ABC transporter, ATP-binding protein	4383	4707	3464	3950	3450	4126	255.302	249.837	243.165	253.449	251.594	247.23	-0.00757463	0.975843
DN756_01335	kefG	Regulatory subunit of a potassium efflux system that confers protection against electrophiles. Required for full activity of KefB	682	708	640	760	651	866	39.7253	37.579	44.9266	48.7649	47.4746	51.8908	-0.278695	0.155646
DN756_01340	kefB	Pore-forming subunit of a potassium efflux system that confers protection against electrophiles. Catalyzes K( ) H( ) antiport	1574	1437	1249	1675	1426	1839	91.6827	76.2727	87.6771	107.475	103.992	110.193	-0.331782	0.1157
DN756_01345	yheV	Probable metal-binding protein (DUF2387)	448	532	445	461	424	562	26.0952	28.2374	31.238	29.5797	30.9205	33.6751	-0.139885	0.513328
DN756_01350	slyD	peptidyl-prolyl cis-trans isomerase	4562	3942	2767	2490	2313	2864	265.728	209.232	194.237	159.769	168.677	171.611	0.420455	0.0361745
DN756_01355	DN756_01355		202	208	123	223	182	204	11.7661	11.0402	8.63434	14.3086	13.2725	12.2237	-0.333983	0.105562
DN756_01360	slyX	SlyX	235	281	206	305	278	285	13.6883	14.9148	14.4608	19.5701	20.2733	17.0772	-0.400148	0.0185579
DN756_01365	fkpA	peptidyl-prolyl cis-trans isomerase	29004	29432	19703	15283	12652	17170	1689.43	1562.18	1383.11	980.623	922.656	1028.83	0.660543	0.00229605
DN756_01370	yheO	HTH domain	2968	3126	2108	2369	1769	2265	172.881	165.921	147.977	152.005	129.006	135.719	0.224238	0.285251
DN756_01375	tusD	Part of a sulfur-relay system required for 2-thiolation of 5-methylaminomethyl-2-thiouridine (mnm(5)s(2)U) at tRNA wobble positions. Accepts sulfur from TusA and transfers it in turn to TusE	1253	1205	886	983	845	1150	72.985	63.9587	62.1953	63.0735	61.6222	68.9082	0.0406116	0.887421
DN756_01380	tusC	Part of a sulfur-relay system required for 2-thiolation of 5-methylaminomethyl-2-thiouridine (mnm(5)s(2)U) at tRNA wobble positions	1233	1443	872	979	653	873	71.82	76.5912	61.2125	62.8168	47.6205	52.3103	0.36538	0.0970068
DN756_01385	tusB	Part of a sulfur-relay system required for 2-thiolation of 5-methylaminomethyl-2-thiouridine (mnm(5)s(2)U) at tRNA wobble positions	6527	6511	3920	2802	1846	2250	380.186	345.589	275.176	179.788	134.621	134.82	1.15589	8.95736e-10
DN756_01390	rpsL	Interacts with and stabilizes bases of the 16S rRNA that are involved in tRNA selection in the A site and with the mRNA backbone. Located at the interface of the 3S and 5S subunits, it traverses the body of the 3S subunit contacting proteins on the other side and probably holding the rRNA structure together. The combined cluster of proteins S8, S12 and S17 appears to hold together the shoulder an…	18795	16523	9694	11560	7731	10880	1094.77	877.004	680.498	741.739	563.788	651.931	0.438266	0.0730758
DN756_01395	rpsG	One of the primary rRNA binding proteins, it binds directly to 16S rRNA where it nucleates assembly of the head domain of the 3S subunit. Is located at the subunit interface close to the decoding center, probably blocks exit of the E-site tRNA	24534	23341	13792	16828	12029	15047	1429.06	1238.89	968.169	1079.76	877.223	901.618	0.347116	0.177962
DN756_01400	fusA	Catalyzes the GTP-dependent ribosomal translocation step during translation elongation. During this step, the ribosome changes from the pre-translocational (PRE) to the post- translocational (POST) state as the newly formed A-site-bound peptidyl-tRNA and P-site-bound deacylated tRNA move to the P and E sites, respectively. Catalyzes the coordinated movement of the two tRNA molecules, the mRNA and…	107793	93211	59271	96295	81051	89661	6278.75	4947.43	4160.7	6178.7	5910.7	5372.5	-0.182506	0.685271
DN756_01405	DN756_01405		14	12	7	9	11	10	0.815475	0.636933	0.491385	0.577479	0.802183	0.599201	0.00185001	0.997685
DN756_01410	tuf	This protein promotes the GTP-dependent binding of aminoacyl-tRNA to the A-site of ribosomes during protein biosynthesis	181262	163178	114292	156638	151430	163957	10558.2	8661.12	8023.05	10050.6	11043.1	9824.32	-0.182595	0.719896
DN756_01415	DN756_01415	to Salmonella typhimurium, and Salmonella typhi transposase for insertion sequence IS2 TnpA SW T2_SALTY (Q57334) (152 aa) fasta scores E() , 94.1 id in 152 aa. Identical to the Yersinia pseudotuberculosis IS1541-like element transposase Tnp TR Q9X9F5 (EMBL AJ23814) (152 aa) fasta scores E() , 1. id in 152 aa	0	0	0	0	0	0	0	0	0	0	0	0	#N/A	#N/A
DN756_01420	DN756_01420		13	8	2	6	3	4	0.757227	0.424622	0.140396	0.384986	0.218777	0.239681	0.664353	0.415078
DN756_01425	bfd	BFD-like [2Fe-2S] binding domain	8438	11671	9072	6211	6769	6892	491.498	619.47	636.835	398.524	493.634	412.97	0.421391	0.035301
DN756_01430	bfr	Iron-storage protein, whose ferroxidase center binds Fe(2 ) ions, oxidizes them by dioxygen to Fe(3 ), and participates in the subsequent Fe(3 ) oxide mineral core formation within the central cavity of the protein complex	3427	4116	2950	2467	2317	2721	199.617	218.468	207.084	158.293	168.969	163.043	0.350658	0.0511971
DN756_01435	rpsJ	Involved in the binding of tRNA to the ribosomes	19705	16250	10771	16954	12959	15234	1147.78	862.513	756.101	1087.84	945.044	912.823	-0.0905725	0.777905
DN756_01440	rplC	One of the primary rRNA binding proteins, it binds directly near the 3'-end of the 23S rRNA, where it nucleates assembly of the 5S subunit	41235	34424	23106	37775	28867	33754	2401.86	1827.15	1621.99	2423.81	2105.15	2022.54	-0.163129	0.644563
DN756_01445	rplD	Forms part of the polypeptide exit tunnel	34957	29713	21691	33264	28047	31129	2036.18	1577.1	1522.66	2134.36	2045.35	1865.25	-0.235092	0.444728
DN756_01450	rplW	One of the early assembly proteins it binds 23S rRNA. One of the proteins that surrounds the polypeptide exit tunnel on the outside of the ribosome. Forms the main docking site for trigger factor binding to the ribosome	19057	16248	12206	18421	16134	17280	1110.04	862.407	856.835	1181.97	1176.58	1035.42	-0.262513	0.289563
DN756_01455	rplB	One of the primary rRNA binding proteins. Required for association of the 3S and 5S subunits to form the 7S ribosome, for tRNA binding and peptide bond formation. It has been suggested to have peptidyltransferase activity	50775	42179	31513	48392	45831	48557	2957.55	2238.77	2212.14	3105.04	3342.26	2909.54	-0.336839	0.309648
DN756_01460	rpsS	Protein S19 forms a complex with S13 that binds strongly to the 16S ribosomal RNA	11251	9766	7066	10953	10607	11233	655.35	518.357	496.018	702.792	773.523	673.083	-0.36424	0.0738454
DN756_01465	rplV	The globular domain of the protein is located near the polypeptide exit tunnel on the outside of the subunit, while an extended beta-hairpin is found that lines the wall of the exit tunnel in the center of the 7S ribosome	21081	19201	14714	21470	20476	20811	1227.93	1019.15	1032.89	1377.61	1493.23	1247	-0.32818	0.182044
DN756_01470	rpsC	Binds the lower part of the 3S subunit head. Binds mRNA in the 7S ribosome, positioning it for translation	45066	39916	31541	47730	46413	47573	2625.01	2118.65	2214.11	3062.56	3384.7	2850.58	-0.418264	0.175009
DN756_01475	rplP	Binds 23S rRNA and is also seen to make contacts with the A and possibly P site tRNAs	30724	27582	22898	32388	31676	33211	1789.62	1463.99	1607.39	2078.15	2309.99	1990.01	-0.391881	0.149618
DN756_01480	rpmC	One of the stabilizing components for the large ribosomal subunit	8249	7728	5909	8087	7954	7982	480.489	410.185	414.799	518.897	580.051	478.282	-0.272728	0.17168
DN756_01485	rpsQ	One of the primary rRNA binding proteins, it binds specifically to the 5'-end of 16S ribosomal RNA	17706	17596	11966	15428	16070	16470	1031.34	933.956	839.988	989.927	1171.92	986.885	-0.166566	0.514987
DN756_01490	rplN	Binds to 23S rRNA. Forms part of two intersubunit bridges in the 7S ribosome	29596	23836	16096	18856	16162	20054	1723.91	1265.16	1129.9	1209.88	1178.62	1201.64	0.198261	0.503655
DN756_01495	rplX	One of the proteins that surrounds the polypeptide exit tunnel on the outside of the subunit	22947	19152	11261	15268	12187	14226	1336.62	1016.54	790.498	979.66	888.745	852.424	0.208442	0.48148
DN756_01500	rplE	This is 1 of the proteins that binds and probably mediates the attachment of the 5S RNA into the large ribosomal subunit, where it forms part of the central protuberance. In the 7S ribosome it contacts protein S13 of the 3S subunit (bridge B1b), connecting the 2 subunits	47193	41487	27683	37441	32620	35876	2748.91	2202.04	1943.29	2402.38	2378.84	2149.69	-0.00764244	0.986135
DN756_01505	rpsN	Binds 16S rRNA, required for the assembly of 3S particles and may also be responsible for determining the conformation of the 16S rRNA at the A site	22285	18669	12871	19115	17065	18602	1298.06	990.908	903.517	1226.5	1244.48	1114.63	-0.167504	0.55864
DN756_01510	rpsH	One of the primary rRNA binding proteins, it binds directly to 16S rRNA central domain where it helps coordinate assembly of the platform of the 3S subunit	20723	17528	12276	19602	16760	18854	1207.08	930.347	861.749	1257.75	1222.23	1129.73	-0.267289	0.300572
DN756_01515	rplF	This protein binds to the 23S rRNA, and is important in its secondary structure. It is located near the subunit interface in the base of the L7 L12 stalk, and near the tRNA binding site of the peptidyltransferase center	35604	29953	20894	30825	28852	31991	2073.87	1589.84	1466.71	1977.86	2104.05	1916.9	-0.225586	0.471628
DN756_01520	rplR	This is one of the proteins that binds and probably mediates the attachment of the 5S RNA into the large ribosomal subunit, where it forms part of the central protuberance	16876	13376	8299	14642	12281	14327	982.997	709.968	582.572	939.494	895.6	858.476	-0.243252	0.37532
DN756_01525	rpsE	Located at the back of the 3S subunit body where it stabilizes the conformation of the head with respect to the body	25797	22093	14647	22380	19521	21671	1502.63	1172.65	1028.19	1436	1423.58	1298.53	-0.167022	0.574427
DN756_01530	rpmD	ribosomal protein L3	7307	6608	3849	6476	6047	6397	425.62	350.738	270.192	415.528	440.982	383.309	-0.244259	0.296292
DN756_01535	rplO	Binds to the 23S rRNA	33280	26844	19972	25452	24761	25895	1938.5	1424.82	1401.99	1633.11	1805.71	1551.63	-0.0665834	0.853879
DN756_01540	secY	The central subunit of the protein translocation channel SecYEG. Consists of two halves formed by TMs 1-5 and 6-1. These two domains form a lateral gate at the front which open onto the bilayer between TMs 2 and 7, and are clamped together by SecE at the back. The channel is closed by both a pore ring composed of hydrophobic SecY resides and a short helix (helix 2A) on the extracellular side of t…	110633	105939	69277	91899	85310	90728	6444.17	5623	4863.1	5896.63	6221.29	5436.43	-0.0522205	0.915569
DN756_01545	rpmJ	Belongs to the bacterial ribosomal protein bL36 family	14087	15236	10226	12024	11440	11639	820.542	808.692	717.843	771.512	834.27	697.41	0.0273073	0.922431
DN756_01550	rpsM	Located at the top of the head of the 3S subunit, it contacts several helices of the 16S rRNA. In the 7S ribosome it contacts the 23S rRNA (bridge B1a) and protein L5 of the 5S subunit (bridge B1b), connecting the 2 subunits	46559	44455	31247	37889	32418	37506	2711.98	2359.57	2193.47	2431.12	2364.1	2247.36	0.0448675	0.908704
DN756_01555	rpsK	Located on the platform of the 3S subunit, it bridges several disparate RNA helices of the 16S rRNA. Forms part of the Shine-Dalgarno cleft in the 7S ribosome	50297	44070	31946	38196	32135	38216	2929.71	2339.14	2242.54	2450.82	2343.47	2289.91	0.0844801	0.828286
DN756_01560	rpsD	One of the primary rRNA binding proteins, it binds directly to 16S rRNA where it nucleates assembly of the body of the 3S subunit	83695	74427	52170	62025	53741	62778	4875.08	3950.42	3662.22	3979.79	3919.1	3761.67	0.0988768	0.823514
DN756_01565	rpoA	DNA-dependent RNA polymerase catalyzes the transcription of DNA into RNA using the four ribonucleoside triphosphates as substrates	138281	122940	91551	105283	90547	110711	8054.62	6525.38	6426.68	6755.41	6603.2	6633.82	0.0713949	0.887851
DN756_01570	rplQ	ribosomal protein L17	50058	44859	31816	35580	30037	36743	2915.79	2381.01	2233.41	2282.97	2190.47	2201.65	0.173911	0.608262
DN756_01575	zntR	Transcriptional regulator	503	603	510	346	364	361	29.2988	32.0059	35.8009	22.2008	26.5449	21.6312	0.464881	0.0104389
DN756_01580	arfA	Domain of unknown function	187	237	168	110	112	171	10.8924	12.5794	11.7932	7.05807	8.16768	10.2463	0.466546	0.0237693
DN756_01585	mscL	Channel that opens in response to stretch forces in the membrane lipid bilayer. May participate in the regulation of osmotic pressure changes within the cell	324	392	304	233	158	243	18.8724	20.8065	21.3401	14.9503	11.5223	14.5606	0.568125	0.00091875
DN756_01590	trkA	Trk system potassium uptake protein TrkA	715	639	454	645	460	670	41.6475	33.9167	31.8698	41.386	33.5458	40.1465	-0.0992687	0.701595
DN756_01595	sun	Specifically methylates the cytosine at position 967 (m5C967) of 16S rRNA	1244	1171	883	1693	1176	1653	72.4608	62.154	61.9847	108.63	85.7606	99.048	-0.577872	0.00517302
DN756_01600	fmt	Attaches a formyl group to the free amino group of methionyl-tRNA(fMet). The formyl group appears to play a dual role in the initiator identity of N-formylmethionyl-tRNA by promoting its recognition by IF2 and preventing the misappropriation of this tRNA by the elongation apparatus	4544	4549	3348	4905	4044	5355	264.68	241.451	235.022	314.726	294.911	320.872	-0.32824	0.0569847
DN756_01605	def	Removes the formyl group from the N-terminal Met of newly synthesized proteins. Requires at least a dipeptide for an efficient rate of reaction. N-terminal L-methionine is a prerequisite for activity but the enzyme has broad specificity at other positions	5249	5758	4366	4129	3615	4463	305.745	305.622	306.484	264.934	263.626	267.424	0.205498	0.263797
DN756_01610	dprA	DNA protecting protein DprA	483	529	394	440	339	511	28.1339	28.0781	27.658	28.2323	24.7218	30.6192	0.0036869	0.989121
DN756_01615	smg	Belongs to the Smg family	2712	3337	2682	2423	2330	2619	157.969	177.12	188.271	155.47	169.917	156.931	0.117779	0.606052
DN756_01620	yrdD	Topoisomerase DNA binding C4 zinc finger	1700	1602	1319	1472	1069	1697	99.0219	85.0305	92.591	94.4498	77.9576	101.684	0.0128281	0.967607
DN756_01625	tsaC	Required for the formation of a threonylcarbamoyl group on adenosine at position 37 (t(6)A37) in tRNAs that read codons beginning with adenine. Catalyzes the conversion of L-threonine, HCO(3)(-) CO(2) and ATP to give threonylcarbamoyl-AMP (TC-AMP) as the acyladenylate intermediate, with the release of diphosphate	2329	2732	2066	2437	2002	2518	135.66	145.008	145.029	156.368	145.997	150.879	-0.0905435	0.705051
DN756_01630	aroE	Involved in the biosynthesis of the chorismate, which leads to the biosynthesis of aromatic amino acids. Catalyzes the reversible NADPH linked reduction of 3-dehydroshikimate (DHSA) to yield shikimate (SA)	3824	4343	3607	3727	3366	3956	222.741	230.517	253.204	239.14	245.468	237.044	-0.030803	0.89998
DN756_01635	yrdA	Hexapeptide repeat of succinyl-transferase	1327	1590	1290	1208	1128	1396	77.2954	84.3936	90.5552	77.5105	82.2602	83.6485	0.0511104	0.855873
DN756_01640	DN756_01640		0	0	0	0	0	0	0	0	0	0	0	0	#N/A	#N/A
DN756_01645	DN756_01645		0	0	0	0	0	0	0	0	0	0	0	0	#N/A	#N/A
DN756_01650	DN756_01650		0	0	0	0	0	0	0	0	0	0	0	0	#N/A	#N/A
DN756_01655	DN756_01655		0	0	0	0	0	0	0	0	0	0	0	0	#N/A	#N/A
DN756_01660	DN756_01660		1078	1333	1535	1893	1716	1990	62.7916	70.7526	107.754	121.463	125.14	119.241	-0.601246	0.0144595
DN756_01665	DN756_01665		154	237	137	204	119	162	8.97022	12.5794	9.61711	13.0895	8.67816	9.70706	-0.0126934	0.971479
DN756_01670	murB	Cell wall formation	1680	2072	1570	1259	1210	1412	97.857	109.977	110.211	80.7828	88.2401	84.6072	0.326522	0.117202
DN756_01675	birA	Acts both as a biotin-- acetyl-CoA-carboxylase ligase and a biotin-operon repressor. In the presence of ATP, BirA activates biotin to form the BirA-biotinyl-5'-adenylate (BirA-bio- 5'-AMP or holoBirA) complex. HoloBirA can either transfer the biotinyl moiety to the biotin carboxyl carrier protein (BCCP) subunit of acetyl-CoA carboxylase, or bind to the biotin operator site and inhibit transcripti…	1089	1483	1091	838	793	870	63.4323	78.7143	76.5859	53.7697	57.8301	52.1305	0.418047	0.0386858
DN756_01680	coaA	Pantothenic acid kinase	632	720	423	350	243	372	36.8129	38.216	29.6937	22.4575	17.7209	22.2903	0.744987	3.824e-05
DN756_01685	ttr	Acetyltransferase (GNAT) domain	48	64	39	39	49	66	2.79591	3.39698	2.73772	2.50241	3.57336	3.95473	-0.161361	0.655652
DN756_01690	DN756_01690		207	333	211	173	184	169	12.0574	17.6749	14.8117	11.1004	13.4183	10.1265	0.367357	0.101109
DN756_01695	DN756_01695		843	991	480	349	332	355	49.1032	52.6	33.695	22.3933	24.2113	21.2716	0.99854	5.75716e-07
DN756_01700	DN756_01700		663	610	287	219	214	253	38.6186	32.3774	20.1468	14.052	15.6061	15.1598	1.0265	3.95893e-06
DN756_01705	DN756_01705		300	278	125	137	80	111	17.4745	14.7556	8.77473	8.79051	5.83405	6.65113	0.948146	0.000432736
DN756_01710	tuf	This protein promotes the GTP-dependent binding of aminoacyl-tRNA to the A-site of ribosomes during protein biosynthesis	12680	12181	7283	6107	5375	5934	738.587	646.54	511.251	391.851	391.976	355.566	0.735097	9.26125e-05
DN756_01715	secE	Essential subunit of the Sec protein translocation channel SecYEG. Clamps together the 2 halves of SecY. May contact the channel plug during translocation	6382	5441	3772	4444	3724	4815	371.74	288.796	264.786	285.146	271.575	288.515	0.130677	0.574427
DN756_01720	nusG	Participates in transcription elongation, termination and antitermination. In the absence of Rho, increases the rate of transcription elongation by the RNA polymerase (RNAP), probably by partially suppressing pausing. In the presence of Rho, modulates most Rho-dependent termination events by interacting with the RNAP to render the complex more susceptible to the termination activity of Rho. May b…	10966	9730	6597	7403	6396	8057	638.75	516.446	463.095	475.008	466.433	482.776	0.184358	0.414306
DN756_01725	rplK	Forms part of the ribosomal stalk which helps the ribosome interact with GTP-bound translation factors	14715	12357	6582	11578	8173	9600	857.122	655.882	462.042	742.894	596.022	575.233	0.0452608	0.901471
DN756_01730	rplA	Binds directly to 23S rRNA. The L1 stalk is quite mobile in the ribosome, and is involved in E site tRNA release	32094	26403	16013	24512	19193	21854	1869.42	1401.41	1124.08	1572.8	1399.66	1309.49	0.0375893	0.922431
DN756_01735	rplJ	Forms part of the ribosomal stalk, playing a central role in the interaction of the ribosome with GTP-bound translation factors	28168	20180	11510	19369	13908	18860	1640.74	1071.11	807.977	1242.8	1014.25	1130.09	0.0554562	0.892905
DN756_01740	rplL	Forms part of the ribosomal stalk which helps the ribosome interact with GTP-bound translation factors. Is thus essential for accurate translation	20153	14096	7793	13076	8880	12336	1173.88	748.184	547.052	839.012	647.58	739.175	0.149721	0.684771
DN756_01745	rpoB	DNA-dependent RNA polymerase catalyzes the transcription of DNA into RNA using the four ribonucleoside triphosphates as substrates	152951	116003	80896	140679	121106	138015	8909.12	6157.18	5678.73	9026.57	8831.74	8269.88	-0.33284	0.463151
DN756_01750	rpoC	DNA-dependent RNA polymerase catalyzes the transcription of DNA into RNA using the four ribonucleoside triphosphates as substrates	168276	136921	103502	156394	147037	164888	9801.77	7267.46	7265.62	10034.9	10722.8	9880.11	-0.332287	0.465974
DN756_01755	DN756_01755		636	826	570	831	743	839	37.0459	43.8422	40.0128	53.3205	54.1838	50.273	-0.383347	0.0367099
DN756_01760	thiH	Thiazole biosynthesis protein thiH	4489	4630	3566	7120	6087	7498	261.476	245.75	250.326	456.85	443.899	449.281	-0.83357	1.48449e-08
DN756_01765	thiG	Catalyzes the rearrangement of 1-deoxy-D-xylulose 5- phosphate (DXP) to produce the thiazole phosphate moiety of thiamine. Sulfur is provided by the thiocarboxylate moiety of the carrier protein ThiS. In vitro, sulfur can be provided by H(2)S	4056	3621	3208	6268	5724	6944	236.255	192.195	225.195	402.182	417.427	416.085	-0.918866	3.25247e-09
DN756_01770	thiS	thiamine biosynthesis	677	662	515	1036	961	1279	39.434	35.1375	36.1519	66.4742	70.0816	76.6378	-0.945244	3.08846e-08
DN756_01775	thiF	ThiF family	4740	4254	3688	7808	6740	8646	276.096	225.793	258.89	500.995	491.519	518.069	-0.989661	1.62686e-10
DN756_01780	thiE	Condenses 4-methyl-5-(beta-hydroxyethyl)thiazole monophosphate (THZ-P) and 2-methyl-4-amino-5-hydroxymethyl pyrimidine pyrophosphate (HMP-PP) to form thiamine monophosphate (TMP)	3518	2957	2668	5654	5154	6336	204.917	156.951	187.288	362.785	375.859	379.654	-1.02615	1.51453e-10
DN756_01785	thiC	Catalyzes the synthesis of the hydroxymethylpyrimidine phosphate (HMP-P) moiety of thiamine from aminoimidazole ribotide (AIR) in a radical S-adenosyl-L-methionine (SAM)-dependent reaction	13759	12517	9610	23226	20766	26413	801.437	664.374	674.601	1490.28	1514.37	1582.67	-1.09975	1.89292e-08
DN756_01790	rsd	Binds RpoD and negatively regulates RpoD-mediated transcription activation by preventing the interaction between the primary sigma factor RpoD with the catalytic core of the RNA polymerase and with promoter DNA. May be involved in replacement of the RNA polymerase sigma subunit from RpoD to RpoS during the transition from exponential growth to the stationary phase	910	1161	988	956	961	1255	53.0059	61.6233	69.3555	61.3411	70.0816	75.1998	-0.168005	0.509512
DN756_01795	nudC	NAD+ diphosphatase activity	1705	1858	1620	1583	1384	1765	99.3132	98.6184	113.721	101.572	100.929	105.759	0.0153598	0.959155
DN756_01800	DN756_01800		675	637	520	574	440	634	39.3175	33.8105	36.5029	36.8303	32.0873	37.9894	0.0350738	0.893301
DN756_01805	hemE	Catalyzes the decarboxylation of four acetate groups of uroporphyrinogen-III to yield coproporphyrinogen-III	2847	3235	2915	2522	2377	2837	165.833	171.706	204.627	161.822	173.344	169.993	0.10174	0.668942
DN756_01810	nfi	DNA repair enzyme involved in the repair of deaminated bases. Selectively cleaves double-stranded DNA at the second phosphodiester bond 3' to a deoxyinosine leaving behind the intact lesion on the nicked DNA	1361	1479	1104	1203	1011	1213	79.2758	78.502	77.4984	77.1896	73.7279	72.6831	0.0734751	0.784398
DN756_01815	yjaG	Protein of uncharacterised function (DUF416)	3985	5066	3838	2613	2472	2791	232.119	268.892	269.419	167.661	180.272	167.237	0.580647	0.000747531
DN756_01820	hupA	Histone-like DNA-binding protein which is capable of wrapping DNA to stabilize it, and thus to prevent its denaturation under extreme environmental conditions	16285	22553	18182	9093	8892	10737	948.572	1197.06	1276.34	583.446	648.455	643.362	0.867711	9.5854e-06
DN756_01825	yjaH	Protein of unknown function (DUF1481)	3988	4650	3199	3040	2627	3374	232.294	246.811	224.563	195.059	191.576	202.171	0.257145	0.176513
DN756_01830	purD	Glycinamide ribonucleotide synthetase	3627	4048	1162	1403	1132	1194	211.266	214.859	81.5699	90.0225	82.5519	71.5446	1.05675	0.00132071
DN756_01835	purH	bifunctional purine biosynthesis protein PurH	2084	1757	445	590	424	515	121.389	93.2576	31.238	37.8569	30.9205	30.8589	1.30357	0.000907446
DN756_01840	DN756_01840	Protein involved in (DEPRECATED) molecular function	21	25	16	46	32	29	1.22321	1.32694	1.12317	2.95156	2.33362	1.73768	-0.919066	0.0082949
DN756_01845	DN756_01845		0	0	0	0	0	0	0	0	0	0	0	0	#N/A	#N/A
DN756_01850	DN756_01850		0	3	0	1	2	0	0	0.159233	0	0.0641643	0.145851	0	#N/A	#N/A
DN756_01855	DN756_01855		0	0	0	0	0	0	0	0	0	0	0	0	#N/A	#N/A
DN756_01860	DN756_01860		0	4	0	1	1	2	0	0.212311	0	0.0641643	0.0729257	0.11984	#N/A	#N/A
DN756_01865	DN756_01865		36	45	12	11	16	13	2.09693	2.3885	0.842374	0.705807	1.16681	0.778962	1.03581	0.0288201
DN756_01870	DN756_01870		232	186	88	89	73	70	13.5136	9.87246	6.17741	5.71062	5.32357	4.19441	0.963448	0.000747531
DN756_01875	DN756_01875		9444	20117	13565	5043	6902	6611	550.096	1067.76	952.234	323.581	503.333	396.132	1.07139	4.32028e-05
DN756_01880	DN756_01880		29	37	34	33	29	30	1.6892	1.96388	2.38673	2.11742	2.11484	1.7976	-0.00437418	0.993016
DN756_01885	metAS	Transfers a succinyl group from succinyl-CoA to L- homoserine, forming succinyl-L-homoserine	335	265	190	561	385	342	19.5131	14.0656	13.3376	35.9962	28.0764	20.4927	-0.847792	0.000272187
DN756_01890	aceB	malate synthase A	2500	3179	2126	1465	1373	1837	145.62	168.734	149.241	94.0007	100.127	110.073	0.607834	0.000761756
DN756_01895	aceA	Isocitrate lyase	2536	2866	1938	1547	1376	1804	147.717	152.121	136.043	99.2622	100.346	108.096	0.502441	0.00661547
DN756_01900	aceK	Bifunctional enzyme which can phosphorylate or dephosphorylate isocitrate dehydrogenase (IDH) on a specific serine residue. This is a regulatory mechanism which enables bacteria to bypass the Krebs cycle via the glyoxylate shunt in response to the source of carbon. When bacteria are grown on glucose, IDH is fully active and unphosphorylated, but when grown on acetate or ethanol, the activity of I…	935	1181	692	685	529	733	54.4621	62.6848	48.5769	43.9525	38.5777	43.9215	0.390589	0.0470948
DN756_01905	iclR	IclR family transcriptional regulator	331	468	305	359	314	408	19.2802	24.8404	21.4103	23.035	22.8987	24.4474	-0.102065	0.636404
DN756_01910	metH	Methionine synthase	5284	4705	3816	4856	4051	4927	307.783	249.731	267.875	311.582	295.422	295.226	-0.128445	0.546109
DN756_01915	shlB	hemolysin activator protein	846	1004	890	759	634	821	49.278	53.2901	62.4761	48.7007	46.2349	49.1944	0.194341	0.375305
DN756_01920	lysC	Belongs to the aspartokinase family	1518	1605	1243	1267	1141	1434	88.4208	85.1898	87.2559	81.2962	83.2082	85.9255	0.0588013	0.822346
DN756_01925	pgi	Belongs to the GPI family	5954	5771	4567	5083	4820	5545	346.81	306.312	320.594	326.147	351.502	332.257	-0.0526183	0.822552
DN756_01930	psiE	Protein PsiE homolog	680	975	801	554	486	538	39.6088	51.7508	56.2285	35.547	35.4419	32.237	0.515344	0.011143
DN756_01935	malG	Maltose transport system permease protein malG	540	544	396	547	552	648	31.454	28.8743	27.7983	35.0979	40.255	38.8282	-0.372691	0.0386858
DN756_01940	malF	Maltose transport system permease protein MalF P2 domain	142	157	98	193	188	211	8.27124	8.33321	6.87939	12.3837	13.71	12.6431	-0.714606	5.33442e-05
DN756_01945	malE	Bacterial extracellular solute-binding protein	245	331	250	235	237	273	14.2708	17.5687	17.5495	15.0786	17.2834	16.3582	0.0198641	0.941187
DN756_01950	glgE	Alpha amylase catalytic	8	10	6	2	6	5	0.465986	0.530777	0.421187	0.128329	0.437554	0.299601	0.732891	0.31492
DN756_01955	malK	Part of the ABC transporter complex MalEFGK involved in maltose maltodextrin import. Responsible for energy coupling to the transport system	157	140	117	112	77	122	9.14497	7.43088	8.21315	7.1864	5.61528	7.31026	0.294535	0.200569
DN756_01960	lamB	Involved in the transport of maltose and maltodextrins	197	207	179	161	201	198	11.4749	10.9871	12.5654	10.3305	14.6581	11.8642	-0.0721857	0.793529
DN756_01965	malM	Maltose operon periplasmic protein	368	465	416	383	423	404	21.4353	24.6811	29.2023	24.5749	30.8476	24.2077	-0.0806052	0.76449
DN756_01970	DN756_01970		1	1	1	3	1	3	0.0582482	0.0530777	0.0701979	0.192493	0.0729257	0.17976	#N/A	#N/A
DN756_01975	hcp	Type VI secretion system effector, Hcp	192	220	195	175	152	281	11.1837	11.6771	13.6886	11.2288	11.0847	16.8376	-0.105635	0.721018
DN756_01980	impB	Type VI secretion system, VipA, VC_A17 or Hcp2	147	167	90	58	62	95	8.56248	8.86398	6.31781	3.72153	4.52139	5.69241	0.770642	0.00116907
DN756_01985	evpB	protein PA1658 TR AAG547 (EMBL AE4593) (491 aa) fasta scores E()	401	351	282	239	225	265	23.3575	18.6303	19.7958	15.3353	16.4083	15.8788	0.375888	0.0318267
DN756_01990	DN756_01990	Gene 25-like lysozyme	44	55	26	27	33	39	2.56292	2.91928	1.82514	1.73244	2.40655	2.33689	0.19193	0.633005
DN756_01995	vasA	type VI secretion protein	237	250	133	137	128	210	13.8048	13.2694	9.33631	8.79051	9.33449	12.5832	0.2474	0.3541
DN756_02000	impH	Type VI secretion, TssG	115	103	67	58	63	70	6.69854	5.46701	4.70326	3.72153	4.59432	4.19441	0.438913	0.0824335
DN756_02005	impI	conserved protein, contains FHA domain	227	213	109	119	139	163	13.2223	11.3056	7.65157	7.63555	10.1367	9.76698	0.231208	0.415937
DN756_02010	vasD	Type VI secretion lipoprotein, VasD, EvfM, TssJ, VC_A113	81	65	36	46	34	48	4.7181	3.45005	2.52712	2.95156	2.47947	2.87617	0.369717	0.277959
DN756_02015	impJ	Bacterial Type VI secretion, VC_A11, EvfL, ImpJ, VasE	239	230	149	161	158	147	13.9213	12.2079	10.4595	10.3305	11.5223	8.80826	0.26182	0.247893
DN756_02020	vasF	Type VI secretion system protein DotU	125	121	60	78	63	94	7.28102	6.42241	4.21187	5.00482	4.59432	5.63249	0.239867	0.424823
DN756_02025	clpV	Belongs to the ClpA ClpB family	433	396	267	335	249	318	25.2215	21.0188	18.7428	21.495	18.1585	19.0546	0.147638	0.501515
DN756_02030	DN756_02030	Bacterial regulatory protein, Fis family	241	248	183	223	202	250	14.0378	13.1633	12.8462	14.3086	14.731	14.98	-0.135615	0.509399
DN756_02035	vasI	Type VI secretion-associated protein, VC_A118 family	103	104	51	71	71	55	5.99956	5.52009	3.58009	4.55567	5.17772	3.29561	0.228941	0.503452
DN756_02040	vasJ	Type VI secretion, EvfE, EvfF, ImpA, BimE, VC_A119, VasJ	238	214	168	194	187	217	13.8631	11.3586	11.7932	12.4479	13.6371	13.0027	-0.0774644	0.754001
DN756_02045	icmF	ImcF-related N-terminal domain	441	308	213	253	220	341	25.6875	16.3479	14.9521	16.2336	16.0437	20.4328	0.112733	0.721689
DN756_02050	DN756_02050	ImpA domain protein	63	54	46	43	50	63	3.66964	2.8662	3.2291	2.75906	3.64628	3.77497	-0.0619442	0.872472
DN756_02055	DN756_02055	ImpA domain protein	66	82	64	67	46	64	3.84438	4.35237	4.49266	4.29901	3.35458	3.83489	0.136617	0.654828
DN756_02060	vgrG	Rhs accessory genetic element	137	152	76	105	80	125	7.98	8.06782	5.33504	6.73725	5.83405	7.49002	0.0968051	0.761994
DN756_02065	DN756_02065	DcrB	21	41	28	23	14	14	1.22321	2.17619	1.96554	1.47578	1.02096	0.838882	0.684143	0.106822
DN756_02070	DN756_02070	Rhs_assc_core RHS repeat-associated core domain protein	995	1125	862	965	818	940	57.957	59.7125	60.5105	61.9185	59.6532	56.3249	0.0023288	0.994242
DN756_02075	DN756_02075	Psort location Cytoplasmic, score 8.96	129	202	129	103	110	121	7.51402	10.7217	9.05552	6.60892	8.02183	7.25034	0.323144	0.173043
DN756_02080	DN756_02080	COG329 Rhs family protein	7	11	6	1	4	5	0.407737	0.583855	0.421187	0.0641643	0.291703	0.299601	1.10153	0.130611
DN756_02085	DN756_02085	Immunity protein 26	9	17	3	9	5	9	0.524234	0.902322	0.210594	0.577479	0.364628	0.539281	0.180679	0.82877
DN756_02090	DN756_02090	Toxin SymE, type I toxin-antitoxin system	5	7	7	6	5	11	0.291241	0.371544	0.491385	0.384986	0.364628	0.659121	-0.322755	0.677295
DN756_02095	DN756_02095		0	0	0	0	0	0	0	0	0	0	0	0	#N/A	#N/A
DN756_02100	DN756_02100		7	3	5	4	4	3	0.407737	0.159233	0.350989	0.256657	0.291703	0.17976	0.314551	0.753814
DN756_02105	DN756_02105		0	0	0	0	0	0	0	0	0	0	0	0	#N/A	#N/A
DN756_02110	DN756_02110	to YD RHS repeat protein of Enterobacteriaceae UniRef RepID A7FDK7_YERP3	986	1067	860	979	881	1139	57.4327	56.634	60.3702	62.8168	64.2475	68.249	-0.163485	0.461668
DN756_02115	DN756_02115		48	94	42	57	44	58	2.79591	4.98931	2.94831	3.65736	3.20873	3.47537	0.0640911	0.883074
DN756_02120	vgrG	Rhs accessory genetic element	19	26	10	7	9	8	1.10672	1.38002	0.701979	0.44915	0.656331	0.479361	1.03759	0.0359196
DN756_02125	DN756_02125	Toxin SymE, type I toxin-antitoxin system	14	19	13	10	12	14	0.815475	1.00848	0.912572	0.641643	0.875108	0.838882	0.221348	0.69887
DN756_02130	DN756_02130	Xylose isomerase-like TIM barrel	124	160	128	136	105	122	7.22278	8.49244	8.98533	8.72634	7.6572	7.31026	0.0575626	0.838453
DN756_02135	DN756_02135	Oxidoreductase family, NAD-binding Rossmann fold	151	148	133	183	176	168	8.79548	7.85551	9.33631	11.7421	12.8349	10.0666	-0.414978	0.0358106
DN756_02140	DN756_02140	AraC-like ligand binding domain	191	208	163	180	172	215	11.1254	11.0402	11.4422	11.5496	12.5432	12.8828	-0.138701	0.514286
DN756_02145	rbsD	RbsD / FucU transport protein family	178	154	163	153	117	185	10.3682	8.17397	11.4422	9.81714	8.5323	11.0852	0.0171809	0.95912
DN756_02150	rbsK	Phosphomethylpyrimidine kinase	200	279	224	180	176	211	11.6496	14.8087	15.7243	11.5496	12.8349	12.6431	0.186318	0.403782
DN756_02155	deoC	Putative N-acetylmannosamine-6-phosphate epimerase	155	185	154	116	99	106	9.02847	9.81938	10.8105	7.44306	7.21964	6.35153	0.49578	0.0114472
DN756_02160	ssuE	NADPH-dependent FMN reductase	17	26	22	22	20	26	0.990219	1.38002	1.54435	1.41161	1.45851	1.55792	-0.187866	0.686978
DN756_02165	ssuA	NMT1-like family	96	100	102	92	57	98	5.59183	5.30777	7.16018	5.90312	4.15676	5.87217	0.165597	0.577351
DN756_02170	ssuD	Catalyzes the	90	94	66	114	79	133	5.24234	4.98931	4.63306	7.31473	5.76113	7.96938	-0.504299	0.0230251
DN756_02175	ssuC	Binding-protein-dependent transport system inner membrane component	67	58	44	78	71	75	3.90263	3.07851	3.08871	5.00482	5.17772	4.49401	-0.537395	0.0268434
DN756_02180	ssuB	Part of the ABC transporter complex SsuABC involved in aliphatic sulfonates import. Responsible for energy coupling to the transport system	169	155	175	170	180	211	9.84394	8.22705	12.2846	10.9079	13.1266	12.6431	-0.279297	0.231543
DN756_02185	DN756_02185	Addiction module toxin	29	35	33	42	40	44	1.6892	1.85772	2.31653	2.6949	2.91703	2.63649	-0.500006	0.103936
DN756_02190	DN756_02190	RelB antitoxin	98	112	98	102	109	126	5.70832	5.94471	6.87939	6.54476	7.9489	7.54994	-0.253577	0.276335
DN756_02195	pbuG	Permease family	3550	3366	715	813	609	651	206.781	178.66	50.1915	52.1656	44.4117	39.008	1.68411	4.13178e-05
DN756_02200	DN756_02200	Previously sequenced Yersinia pestis transposase Y162 or Ypmt1.8C TR O68779 (EMBL AF53947) (42 aa) fasta scores E() , 1. id in 42 aa	39	46	25	31	39	44	2.27168	2.44158	1.75495	1.98909	2.8441	2.63649	-0.190218	0.621025
DN756_02205	yjcE	Na( ) H( ) exchanger	4226	4024	3949	6631	6088	7466	246.157	213.585	277.211	425.473	443.972	447.364	-0.837662	1.68355e-07
DN756_02210	DN756_02210		1087	1141	820	1708	1351	1826	63.3158	60.5617	57.5622	109.593	98.5226	109.414	-0.80726	8.21653e-06
DN756_02215	lpxL	Catalyzes the transfer of palmitoleate from palmitoleoyl-acyl carrier protein (ACP) to Kdo(2)-lipid IV(A) to form Kdo(2)-(palmitoleoyl)-lipid IV(A)	701	588	424	1077	755	1171	40.832	31.2097	29.7639	69.1049	55.0589	70.1665	-0.932454	1.69676e-06
DN756_02220	rbsB13	Periplasmic binding protein	1201	1950	1641	1128	1117	1297	69.9561	103.502	115.195	72.3773	81.458	77.7164	0.317714	0.221042
DN756_02225	DN756_02225	to Carbohydrate uptake ABC transporter 2 (CUT2) family, ATP-binding protein of Bacteria UniRef RepID A7FLU5_YERP3	258	220	201	293	298	258	15.028	11.6771	14.1098	18.8001	21.7319	15.4594	-0.455078	0.0231661
DN756_02230	rbsC_7	Belongs to the binding-protein-dependent transport system permease family	117	160	144	207	165	194	6.81504	8.49244	10.1085	13.282	12.0327	11.6245	-0.544535	0.00764904
DN756_02235	rbsC_4	Belongs to the binding-protein-dependent transport system permease family	202	202	209	242	219	291	11.7661	10.7217	14.6714	15.5278	15.9707	17.4368	-0.403749	0.0369369
DN756_02240	araB2	FGGY family of carbohydrate kinases, N-terminal domain	498	505	522	885	751	812	29.0076	26.8043	36.6433	56.7854	54.7672	48.6551	-0.794932	2.04275e-05
DN756_02245	kdsD	phosphosugar isomerase binding protein	251	224	260	298	260	297	14.6203	11.8894	18.2514	19.121	18.9607	17.7963	-0.325474	0.121222
DN756_02250	yghU	Glutathione S-transferase	2740	3717	3490	3071	3105	3471	159.6	197.29	244.991	197.049	226.434	207.983	-0.0694454	0.814039
DN756_02255	MA2_3555	Esterase-like activity of phytase	512	618	532	564	526	610	29.8231	32.802	37.3453	36.1887	38.3589	36.5513	-0.153306	0.47162
DN756_02260	DN756_02260	Heat shock protein DnaJ domain protein	1430	1840	1595	1110	1177	1196	83.2949	97.663	111.966	71.2224	85.8335	71.6645	0.3569	0.108931
DN756_02265	cspG	cspA1 SWALL Q9RIF2 (EMBL U82821) (7 aa) fasta scores E() 3e-27, 98.57 38d in 7 aa, and to Yersinia pestis major cold shock protein CspA1 cspA1 or ypo3644 SWALL Q8ZAY7 (EMBL AJ414158) (7 aa) fasta scores E() 1e-26, 95.71 id in 7 aa, and to Escherichia coli	332	237	149	236	119	392	19.3384	12.5794	10.4595	15.1428	8.67816	23.4887	-0.160354	0.733903
DN756_02270	cspG	cspA1 SWALL Q9RIF2 (EMBL U82821) (7 aa) fasta scores E() 3e-27, 98.57 38d in 7 aa, and to Yersinia pestis major cold shock protein CspA1 cspA1 or ypo3644 SWALL Q8ZAY7 (EMBL AJ414158) (7 aa) fasta scores E() 1e-26, 95.71 id in 7 aa, and to Escherichia coli	5	2	3	6	4	6	0.291241	0.106155	0.210594	0.384986	0.291703	0.359521	-0.776996	0.356503
DN756_02275	cspG	cspA1 SWALL Q9RIF2 (EMBL U82821) (7 aa) fasta scores E() 3e-27, 98.57 38d in 7 aa, and to Yersinia pestis major cold shock protein CspA1 cspA1 or ypo3644 SWALL Q8ZAY7 (EMBL AJ414158) (7 aa) fasta scores E() 1e-26, 95.71 id in 7 aa, and to Escherichia coli	1470	1584	1112	2808	2090	5050	85.6248	84.0751	78.06	180.173	152.415	302.597	-1.35831	2.3452e-08
DN756_02280	DN756_02280		94	80	105	106	115	110	5.47533	4.24622	7.37077	6.80142	8.38645	6.59121	-0.357899	0.196892
DN756_02285	slyB	Glycine zipper 2TM domain	1771	1971	1866	1689	1758	1953	103.158	104.616	130.989	108.373	128.203	117.024	-0.0621552	0.83012
DN756_02290	DN756_02290	Metallo-beta-lactamase superfamily	148	188	145	218	190	216	8.62073	9.97862	10.1787	13.9878	13.8559	12.9427	-0.503323	0.00476899
DN756_02295	DN756_02295	NAD-binding of NADP-dependent 3-hydroxyisobutyrate dehydrogenase	220	274	210	225	204	232	12.8146	14.5433	14.7415	14.437	14.8768	13.9015	-0.0376515	0.88055
DN756_02300	DN756_02300	Carboxymuconolactone decarboxylase family	92	75	69	68	80	106	5.35883	3.98083	4.84365	4.36317	5.83405	6.35153	-0.226471	0.438881
DN756_02305	DN756_02305	Sugar (and other) transporter	206	272	202	201	171	233	11.9991	14.4371	14.18	12.897	12.4703	13.9614	0.0444554	0.861433
DN756_02310	DN756_02310	FCD	904	849	550	522	423	563	52.6564	45.063	38.6088	33.4938	30.8476	33.735	0.475528	0.0133522
DN756_02315	DN756_02315		273	286	166	196	145	177	15.9018	15.1802	11.6528	12.5762	10.5742	10.6059	0.34388	0.100362
DN756_02320	DN756_02320	Bacterial self-protective colicin-like immunity	28	21	11	25	14	29	1.63095	1.11463	0.772176	1.60411	1.02096	1.73768	-0.306084	0.538036
DN756_02325	DN756_02325	Terminase small subunit	55	63	47	36	37	40	3.20365	3.3439	3.2993	2.30991	2.69825	2.39681	0.414891	0.133287
DN756_02330	fis	Activates ribosomal RNA transcription. Plays a direct role in upstream activation of rRNA promoters	3735	2609	1527	2132	1659	1986	217.557	138.48	107.192	136.798	120.984	119.001	0.298237	0.32988
DN756_02335	dusB	Catalyzes the synthesis of 5,6-dihydrouridine (D), a modified base found in the D-loop of most tRNAs, via the reduction of the C5-C6 double bond in target uridines	9026	6687	3992	5539	4129	5153	525.748	354.931	280.23	355.406	301.11	308.768	0.266326	0.333988
DN756_02340	prmA	Ribosomal protein L11 methyltransferase	1356	1533	1398	1952	1856	2190	78.9846	81.3682	98.1366	125.249	135.35	131.225	-0.600551	0.00172649
DN756_02345	panF	Belongs to the sodium solute symporter (SSF) (TC 2.A.21) family	984	903	797	1187	1011	1138	57.3162	47.9292	55.9477	76.163	73.7279	68.1891	-0.43637	0.0269146
DN756_02350	yhdT	Protein of unknown function (DUF997)	148	141	90	124	102	93	8.62073	7.48396	6.31781	7.95637	7.43842	5.57257	0.104918	0.732206
DN756_02355	accC	acetyl-CoA carboxylase biotin carboxylase	14357	13061	9801	10921	7769	10082	836.269	693.248	688.009	700.738	566.56	604.115	0.244811	0.262925
DN756_02360	accB	first, biotin carboxylase catalyzes the carboxylation of the carrier protein and then the transcarboxylase transfers the carboxyl group to form malonyl-CoA	4316	3541	2448	3306	2143	3123	251.399	187.948	171.844	212.127	156.28	187.131	0.137728	0.621777
DN756_02365	aroQ	Catalyzes a trans-dehydration via an enolate intermediate	6158	5756	4167	4376	3257	4505	358.692	305.515	292.514	280.783	237.519	269.94	0.279417	0.146547
DN756_02370	msrQ	Part of the MsrPQ system that repairs oxidized periplasmic proteins containing methionine sulfoxide residues (Met-O), using respiratory chain electrons. Thus protects these proteins from oxidative-stress damage caused by reactive species of oxygen and chlorine generated by the host defense mechanisms. MsrPQ is essential for the maintenance of envelope integrity under bleach stress, rescuing a wid…	430	666	671	786	774	872	25.0467	35.3498	47.1028	50.4331	56.4445	52.2504	-0.567283	0.0203539
DN756_02375	msrP	Part of the MsrPQ system that repairs oxidized periplasmic proteins containing methionine sulfoxide residues (Met-O), using respiratory chain electrons. Thus protects these proteins from oxidative-stress damage caused by reactive species of oxygen and chlorine generated by the host defense mechanisms. MsrPQ is essential for the maintenance of envelope integrity under bleach stress, rescuing a wid…	802	1199	1336	1219	1422	1628	46.7151	63.6402	93.7843	78.2163	103.7	97.55	-0.453836	0.131682
DN756_02380	yhdH	Zinc-binding dehydrogenase	357	402	350	476	417	470	20.7946	21.3373	24.5692	30.5422	30.41	28.1625	-0.41943	0.0142236
DN756_02385	csrD	Gammaproteobacterial periplasmic sensor domain	2863	2901	1838	2006	1532	1819	166.765	153.979	129.024	128.714	111.722	108.995	0.364432	0.0763669
DN756_02390	mreB	Rod shape-determining protein MreB	17937	16005	10265	10389	7655	10525	1044.8	849.509	720.581	666.603	558.246	630.659	0.494945	0.0209003
DN756_02395	mreC	Involved in formation and maintenance of cell shape	5213	4379	2557	4058	2561	3787	303.648	232.427	179.496	260.379	186.763	226.918	0.0863058	0.792258
DN756_02400	mreD	Involved in formation of the rod shape of the cell. May also contribute to regulation of formation of penicillin-binding proteins	1634	1431	761	1280	838	1138	95.1775	75.9542	53.4206	82.1303	61.1117	68.1891	0.0873104	0.812123
DN756_02405	maf	Maf-like protein	2368	1809	1113	1717	1263	1599	137.932	96.0176	78.1302	110.17	92.1051	95.8123	0.0664743	0.851442
DN756_02410	rng	Ribonuclease E/G family	4921	4114	2287	3303	2287	3175	286.639	218.362	160.542	211.935	166.781	190.246	0.22634	0.423583
DN756_02415	yhdP	Protein of unknown function	6228	5470	3234	3556	2748	3631	362.77	290.335	227.02	228.168	200.4	217.57	0.445985	0.0361328
DN756_02420	ramA	Carbon-nitrogen hydrolase	3677	3340	2084	1343	1118	1446	214.179	177.28	146.292	86.1727	81.5309	86.6445	1.08022	9.51665e-09
DN756_02425	tldD	Putative modulator of DNA gyrase	8844	7434	4437	3678	2722	3815	515.147	394.58	311.468	235.996	198.504	228.595	0.88102	1.25466e-05
DN756_02430	DN756_02430	to Photorhabdus luminescens insecticidal toxin complex protein TccC TR O85157 (EMBL AF4728) (143 aa) fasta scores E()	959	1188	940	1098	1019	1154	55.86	63.0564	65.986	70.4524	74.3113	69.1478	-0.210341	0.355429
DN756_02435	DN756_02435	Protein of unknown function (DUF257)	49	56	38	53	27	69	2.85416	2.97235	2.66752	3.40071	1.96899	4.13449	-0.172319	0.668942
DN756_02440	DN756_02440	D-alanyl-D-alanine carboxypeptidase	29	20	20	21	27	20	1.6892	1.06155	1.40396	1.34745	1.96899	1.1984	-0.110981	0.83777
DN756_02445	DN756_02445	LydA holin phage, holin superfamily III	22	11	14	12	26	37	1.28146	0.583855	0.98277	0.769972	1.89607	2.21704	-0.783036	0.134705
DN756_02450	tcaC	Salmonella virulence plasmid 65kDa B protein	753	806	624	705	709	863	43.8609	42.7807	43.8035	45.2358	51.7043	51.7111	-0.18846	0.359925
DN756_02455	pieE	Insecticidal toxin complex	163	192	143	148	132	155	9.49446	10.1909	10.0383	9.49632	9.62619	9.28762	0.0658518	0.793529
DN756_02460	recN	Salmonella virulence plasmid 28.1kDa A protein	76	100	83	52	57	47	4.42686	5.30777	5.82642	3.33654	4.15676	2.81625	0.598641	0.0194558
DN756_02465	rlsA	Bacterial regulatory helix-turn-helix protein, lysR family	10	10	10	6	0	3	0.582482	0.530777	0.701979	0.384986	0	0.17976	1.58377	0.018894
DN756_02470	aaeR	LysR substrate binding domain	201	278	213	203	203	225	11.7079	14.7556	14.9521	13.0254	14.8039	13.482	0.00390175	0.989121
DN756_02475	aaeX	Protein of unknown function (DUF1656)	182	242	264	320	246	328	10.6012	12.8448	18.5322	20.5326	17.9397	19.6538	-0.475848	0.035538
DN756_02480	aaeA	P-hydroxybenzoic acid efflux pump subunit AaeA	669	750	759	1045	938	1305	38.968	39.8083	53.2802	67.0517	68.4043	78.1958	-0.695702	0.000570057
DN756_02485	aaeB	Forms an efflux pump with AaeA. Could function as a metabolic relief valve, allowing to eliminate certain compounds when they accumulate to high levels in the cell	1468	1512	1412	2117	1796	2350	85.5083	80.2535	99.1194	135.836	130.975	140.812	-0.622473	0.000989723
DN756_02490	gabD	succinate-semialdehyde dehydrogenase	3821	3743	3685	5197	4887	5701	222.566	198.67	258.679	333.462	356.388	341.605	-0.601512	0.000436725
DN756_02495	DN756_02495	ribonuclease	1947	2057	1933	1936	1863	2124	113.409	109.181	135.692	124.222	135.861	127.27	-0.112881	0.650062
DN756_02500	yhcO	ribonuclease inhibitor	693	874	745	748	741	819	40.366	46.3899	52.2974	47.9949	54.0379	49.0746	-0.12039	0.615863
DN756_02505	yjgA	Belongs to the UPF37 family	744	792	700	928	738	1077	43.3367	42.0376	49.1385	59.5445	53.8192	64.534	-0.404661	0.0352175
DN756_02510	pmbA	Putative modulator of DNA gyrase	4538	4916	3795	3478	2834	3947	264.33	260.93	266.401	223.163	206.671	236.505	0.248461	0.176339
DN756_02515	DN756_02515		806	1249	1107	793	755	913	46.948	66.2941	77.709	50.8823	55.0589	54.7071	0.248623	0.349159
DN756_02520	cybC	Cytochrome b562	477	578	484	443	430	560	27.7844	30.6789	33.9758	28.4248	31.358	33.5553	-0.0154059	0.956337
DN756_02525	rnk	May act as an anti-Gre factor	422	519	361	453	472	429	24.5807	27.5473	25.3414	29.0664	34.4209	25.7057	-0.200758	0.345872
DN756_02530	treC	trehalose-6-phosphate hydrolase	751	837	837	849	874	949	43.7444	44.4261	58.7556	54.4755	63.737	56.8642	-0.253863	0.262077
DN756_02535	treB	PTS system, trehalose-specific IIBC component	483	483	481	537	544	581	28.1339	25.6365	33.7652	34.4562	39.6716	34.8136	-0.317059	0.118643
DN756_02540	treR	trehalose operon repressor	248	324	252	308	244	336	14.4456	17.1972	17.6899	19.7626	17.7939	20.1332	-0.22833	0.233358
DN756_02545	DN756_02545	Periplasmic lysozyme inhibitor of I-type lysozyme	540	683	522	681	588	695	31.454	36.2521	36.6433	43.6959	42.8803	41.6445	-0.297403	0.114845
DN756_02550	ridA	Endoribonuclease L-PSP	2007	1869	1291	1489	1218	1738	116.904	99.2023	90.6254	95.5406	88.8235	104.141	0.0883992	0.754001
DN756_02555	pyrI	Involved in allosteric regulation of aspartate carbamoyltransferase	290	281	145	147	121	131	16.892	14.9148	10.1787	9.43215	8.82401	7.84954	0.690944	0.00195144
DN756_02560	pyrB	Belongs to the ATCase OTCase family	541	557	270	249	211	212	31.5123	29.5643	18.9534	15.9769	15.3873	12.7031	0.86469	3.9992e-05
DN756_02565	DN756_02565		1252	1478	900	906	747	897	72.9267	78.4489	63.1781	58.1329	54.4755	53.7484	0.367666	0.0725249
DN756_02570	ptsO	PTS HPr component phosphorylation site	324	325	269	257	250	284	18.8724	17.2503	18.8832	16.4902	18.2314	17.0173	0.0880851	0.676231
DN756_02575	rapZ	Modulates the synthesis of GlmS, by affecting the processing and stability of the regulatory small RNA GlmZ. When glucosamine-6-phosphate (GlcN6P) concentrations are high in the cell, RapZ binds GlmZ and targets it to cleavage by RNase E. Consequently, GlmZ is inactivated and unable to activate GlmS synthesis. Under low GlcN6P concentrations, RapZ is sequestered and inactivated by an other regula…	3870	3196	2293	2838	2336	3225	225.421	169.636	160.964	182.098	170.354	193.242	0.0270798	0.926962
DN756_02580	DN756_02580		2010	2199	1335	1583	1299	1451	117.079	116.718	93.7141	101.572	94.7305	86.9441	0.209983	0.378143
DN756_02585	ptsN	nitro_reg_IIA PTS IIA-like nitrogen-regulatory protein PtsN	2712	2589	1652	1851	1434	1848	157.969	137.418	115.967	118.768	104.575	110.732	0.300395	0.176599
DN756_02590	hpf	sigma(54) modulation protein	2935	3637	2697	1813	1590	1711	170.958	193.044	189.324	116.33	115.952	102.523	0.724932	2.22332e-05
DN756_02595	rpoN	Sigma factors are initiation factors that promote the attachment of RNA polymerase to specific initiation sites and are then released	6290	6660	4574	4476	3519	4495	366.381	353.498	321.085	287.199	256.625	269.341	0.356332	0.0365383
DN756_02600	lptB	ABC transporter, ATP-binding protein	3310	3076	2026	2131	1685	2180	192.802	163.267	142.221	136.734	122.88	130.626	0.352755	0.084818
DN756_02605	lptA	Involved in the assembly of lipopolysaccharide (LPS). Required for the translocation of LPS from the inner membrane to the outer membrane. May form a bridge between the inner membrane and the outer membrane, via interactions with LptC and LptD, thereby facilitating LPS transfer across the periplasm	1659	1522	991	1200	909	1114	96.6338	80.7843	69.5661	76.9972	66.2894	66.751	0.234101	0.353969
DN756_02610	lptC	Involved in the assembly of lipopolysaccharide (LPS). Required for the translocation of LPS from the inner membrane to the outer membrane. Facilitates the transfer of LPS from the inner membrane to the periplasmic protein LptA. Could be a docking site for LptA	1340	1289	981	1155	994	1301	78.0526	68.4172	68.8641	74.1098	72.4881	77.9561	-0.0605466	0.830135
DN756_02615	kdsC	Involved in the biosynthesis of lipopolysaccharides (LPSs). Catalyzes the hydrolysis of 3-deoxy-D-manno-octulosonate 8-phosphate (KDO 8-P) to 3-deoxy-D-manno-octulosonate (KDO) and inorganic phosphate	1083	1028	781	1039	939	1090	63.0828	54.5639	54.8245	66.6667	68.4772	65.3129	-0.216652	0.316966
DN756_02620	kdsD	Arabinose 5-phosphate isomerase	2885	2831	2239	2246	1867	2399	168.046	150.263	157.173	144.113	136.152	143.748	0.165156	0.433373
DN756_02625	yrbG	Sodium calcium exchanger protein	913	956	805	846	778	955	53.1806	50.7423	56.5093	54.283	56.7362	57.2237	-0.0690717	0.784602
DN756_02630	mlaF	ABC transporter, ATP-binding protein	2352	2877	2164	1852	1651	1892	137	152.705	151.908	118.832	120.4	113.369	0.324776	0.0884539
DN756_02635	mlaE	ABC transporter, permease component YrbE	1732	1913	1499	1654	1343	1686	100.886	101.538	105.227	106.128	97.9392	101.025	0.0118748	0.967607
DN756_02640	mlaD	ABC transporter, periplasmic component YrbD	1592	1748	1394	1496	1293	1511	92.7311	92.7799	97.8558	95.9898	94.2929	90.5393	0.012926	0.965867
DN756_02645	mlaC	MlaC protein	2517	2738	2834	3074	3227	3471	146.611	145.327	198.941	197.241	235.331	207.983	-0.384274	0.0717834
DN756_02650	mlaB	Anti-sigma B factor antagonist	1492	1882	2042	1932	2258	2218	86.9063	99.8923	143.344	123.965	164.666	132.903	-0.352935	0.188965
DN756_02655	yrbA	Belongs to the BolA IbaG family	949	1019	711	752	701	776	55.2775	54.0862	49.9107	48.2516	51.1209	46.498	0.127638	0.568016
DN756_02660	murA	Cell wall formation. Adds enolpyruvyl to UDP-N- acetylglucosamine	6777	6313	4745	4859	4265	5244	394.748	335.08	333.089	311.774	311.028	314.221	0.181902	0.348196
DN756_02665	degS	protease_degS periplasmic serine peptidase DegS	1328	1306	764	684	447	762	77.3536	69.3195	53.6312	43.8884	32.5978	45.6591	0.713189	0.00115173
DN756_02670	degQ	Belongs to the peptidase S1C family	5897	6271	3761	1999	1486	1826	343.49	332.851	264.014	128.264	108.368	109.414	1.44229	1.08228e-16
DN756_02675	yhcB	cytochrome d ubiquinol oxidase subunit III	3302	3753	2835	2314	2043	2603	192.336	199.201	199.011	148.476	148.987	155.972	0.381073	0.0318267
DN756_02680	zapE	Reduces the stability of FtsZ polymers in the presence of ATP	1565	1613	1255	1121	987	1263	91.1584	85.6144	88.0983	71.9282	71.9776	75.6791	0.270349	0.211823
DN756_02685	rplM	This protein is one of the early assembly proteins of the 5S ribosomal subunit, although it is not seen to bind rRNA by itself. It is important during the early stages of 5S assembly	30387	27742	15593	20769	16021	19502	1769.99	1472.48	1094.6	1332.63	1168.34	1168.56	0.24115	0.420291
DN756_02690	rpsI	Belongs to the universal ribosomal protein uS9 family	26759	22035	11863	15016	11935	15258	1558.66	1169.57	832.757	963.491	870.368	914.261	0.373864	0.194855
DN756_02695	DN756_02695		54	63	44	43	52	56	3.1454	3.3439	3.08871	2.75906	3.79214	3.35553	-0.0406628	0.913481
DN756_02700	sspA	Belongs to the GST superfamily	8236	7509	6324	7262	6606	8688	479.732	398.561	443.931	465.961	481.747	520.586	-0.151238	0.477581
DN756_02705	sspB	Stringent starvation protein B	6764	6448	5730	6025	5591	6481	393.991	342.245	402.234	386.59	407.727	388.342	-0.0550147	0.817596
DN756_02710	DN756_02710		3954	4801	3496	2578	2321	2836	230.313	254.826	245.412	165.416	169.261	169.933	0.533819	0.00157415
DN756_02715	gltD	glutamate synthase NADPH small chain	3289	3036	2964	4290	3526	4371	191.578	161.144	208.066	275.265	257.136	261.911	-0.502561	0.00587601
DN756_02720	gltB	Glutamate synthase NADPH large chain	7746	6735	6511	13577	11085	13910	451.191	357.479	457.058	871.159	808.381	833.489	-0.98957	8.92625e-09
DN756_02725	yhcC	Radical_SAM C-terminal domain	110	147	129	132	126	131	6.4073	7.80243	9.05552	8.46969	9.18864	7.84954	-0.135362	0.600243
DN756_02730	DN756_02730		8	20	4	15	16	21	0.465986	1.06155	0.280791	0.962464	1.16681	1.25832	-0.846944	0.109757
DN756_02735	arcB	PhoQ Sensor	2944	3364	2642	2477	2025	2352	171.483	178.554	185.463	158.935	147.675	140.932	0.258801	0.186167
DN756_02740	DN756_02740		326	404	361	376	297	322	18.9889	21.4434	25.3414	24.1258	21.6589	19.2943	0.0133684	0.962736
DN756_02745	elbB	Displays glyoxalase activity, catalyzing the conversion of glyoxal to glycolate	2206	2831	2249	1922	1780	1962	128.496	150.263	157.875	123.324	129.808	117.563	0.236162	0.264012
DN756_02750	mtgA	Peptidoglycan polymerase that catalyzes glycan chain elongation from lipid-linked precursors	2277	2507	2078	1825	1522	1868	132.631	133.066	145.871	117.1	110.993	111.931	0.275264	0.175841
DN756_02755	yraP	bacterial OsmY and nodulation domain	4928	4583	3307	3531	2724	3570	287.047	243.255	232.144	226.564	198.65	213.915	0.254532	0.199884
DN756_02760	gmhA	Required for the timely initiation of chromosomal replication via direct interactions with the DnaA initiator protein	2745	2564	1907	1724	1376	1920	159.891	136.091	133.867	110.619	100.346	115.047	0.398764	0.0452676
DN756_02765	DN756_02765		705	818	588	513	386	530	41.065	43.4176	41.2763	32.9163	28.1493	31.7577	0.437419	0.0134189
DN756_02770	yraN	Belongs to the UPF12 family	1128	1180	805	762	761	934	65.704	62.6317	56.5093	48.8932	55.4964	55.9654	0.205541	0.353316
DN756_02775	lpoA	Regulator of peptidoglycan synthesis that is essential for the function of penicillin-binding protein 1A (PBP1a)	1561	1695	1337	1842	1514	1908	90.9254	89.9668	93.8545	118.191	110.409	114.328	-0.319967	0.105503
DN756_02780	rsmI	Catalyzes the 2'-O-methylation of the ribose of cytidine 142 (C142) in 16S rRNA	1840	1874	1373	1238	1140	1496	107.177	99.4677	96.3817	79.4354	83.1353	89.6405	0.264791	0.221554
DN756_02785	DN756_02785		226664	536955	442308	190527	231555	235881	13202.8	28500.4	31049.1	12225	16886.3	14134	0.750445	0.164928
DN756_02790	yhaK	Belongs to the pirin family	177	140	101	180	130	195	10.3099	7.43088	7.08998	11.5496	9.48034	11.6844	-0.39758	0.0809105
DN756_02795	yhaJ	LysR substrate binding domain	2637	2858	2418	1913	1623	2052	153.6	151.696	169.738	122.746	118.358	122.956	0.383567	0.0372916
DN756_02800	yqjG	Glutathione S-transferase	1010	1107	805	981	953	1134	58.8307	58.7571	56.5093	62.9452	69.4982	67.9494	-0.202619	0.346732
DN756_02805	yqjF	DoxX	363	417	341	511	547	704	21.1441	22.1334	23.9375	32.788	39.8903	42.1838	-0.773944	7.00418e-06
DN756_02810	yqjK	YqjK-like protein	783	906	893	980	1132	1366	45.6083	48.0884	62.6867	62.881	82.5519	81.8509	-0.540232	0.0176551
DN756_02815	yqjE	Putative Actinobacterial Holin-X, holin superfamily III	3816	4740	4679	5197	5805	6628	222.275	251.588	328.456	333.462	423.334	397.151	-0.524529	0.00997805
DN756_02820	yqjD	Membrane protein YqjD	4965	6420	6014	7069	7639	8830	289.202	340.759	422.17	453.577	557.079	529.095	-0.549518	0.00572921
DN756_02825	DN756_02825		51	104	51	105	53	101	2.97066	5.52009	3.58009	6.73725	3.86506	6.05193	-0.461384	0.179007
DN756_02830	yqjC	Protein of unknown function (DUF19)	560	709	474	675	524	643	32.619	37.6321	33.2738	43.3109	38.2131	38.5286	-0.213049	0.29721
DN756_02835	mzrA	Modulates the activity of the EnvZ OmpR two-component regulatory system, probably by directly modulating EnvZ enzymatic activity and increasing stability of phosphorylated OmpR	277	434	329	368	318	362	16.1347	23.0357	23.0951	23.6125	23.1904	21.6911	-0.138025	0.556529
DN756_02840	yqjA	Inner membrane protein yqjA	732	847	760	754	768	916	42.6377	44.9568	53.3504	48.3799	56.0069	54.8868	-0.177204	0.433373
DN756_02845	DN756_02845		655	887	538	475	401	539	38.1526	47.08	37.7664	30.478	29.2432	32.297	0.41917	0.0270986
DN756_02850	exuR	exu regulon transcriptional regulator	2511	2983	2347	3249	3163	4179	146.261	158.331	164.754	208.47	230.664	250.406	-0.555104	0.00190847
DN756_02855	exuT	Major Facilitator Superfamily	260	239	184	374	258	346	15.1445	12.6856	12.9164	23.9974	18.8148	20.7324	-0.641603	0.000191712
DN756_02860	uxaC	glucuronate isomerase activity	1197	1363	1113	2984	3393	3565	69.7231	72.345	78.1302	191.466	247.437	213.615	-1.56725	1.62637e-19
DN756_02865	uxaB	tagaturonate reductase activity	941	903	595	1318	1370	1616	54.8116	47.9292	41.7677	84.5685	99.9082	96.8309	-0.960099	8.72834e-07
DN756_02870	uxaA	Altronate hydrolase	1485	1386	910	1751	1459	1754	86.4986	73.5658	63.88	112.352	106.399	105.1	-0.531655	0.00989458
DN756_02875	ygjV	Inner membrane protein ygjV	293	339	238	409	345	447	17.0667	17.9934	16.7071	26.2432	25.1594	26.7843	-0.59402	4.9113e-05
DN756_02880	sstT	Involved in the import of serine and threonine into the cell, with the concomitant import of sodium (symport system)	1677	1947	1752	1866	1944	2020	97.6822	103.342	122.987	119.731	141.768	121.039	-0.239729	0.291983
DN756_02885	ygjR	Oxidoreductase family, NAD-binding Rossmann fold	529	785	555	544	486	554	30.8133	41.666	38.9598	34.9054	35.4419	33.1958	0.106341	0.668126
DN756_02890	ygjP	WLM domain	151	192	108	137	99	163	8.79548	10.1909	7.58137	8.79051	7.21964	9.76698	0.0447985	0.884726
DN756_02895	DN756_02895	Autotransporter beta-domain	225	219	216	210	173	234	13.1058	11.624	15.1627	13.4745	12.6161	14.0213	-0.0143148	0.96038
DN756_02900	rlmG	Specifically methylates the guanine in position 1835 (m2G1835) of 23S rRNA	2351	2410	1806	2123	1795	2173	136.942	127.917	126.777	136.221	130.902	130.206	-0.0207704	0.938433
DN756_02905	fadH	2,4-dienoyl-CoA reductase	754	892	655	710	550	708	43.9191	47.3453	45.9796	45.5567	40.1091	42.4235	0.0993069	0.66449
DN756_02910	hdeD	Short repeat of unknown function (DUF38)	1572	2704	2979	1863	2464	2221	91.5662	143.522	209.119	119.538	179.689	133.083	0.0389895	0.930393
DN756_02915	DN756_02915		30	39	28	22	24	32	1.74745	2.07003	1.96554	1.41161	1.75022	1.91744	0.185789	0.649686
DN756_02920	DN756_02920	Lipopolysaccharide kinase (Kdo/WaaP) family	270	317	257	618	440	656	15.727	16.8256	18.0408	39.6535	32.0873	39.3076	-1.13634	2.17668e-12
DN756_02925	DN756_02925	Protein phosphatase 2C	335	328	217	842	673	1021	19.5131	17.4095	15.2329	54.0263	49.079	61.1785	-1.65357	1.19652e-21
DN756_02930	DN756_02930	TerY-C metal binding domain	196	172	136	623	491	671	11.4166	9.12937	9.54691	39.9744	35.8065	40.2064	-1.94616	3.40626e-34
DN756_02935	DN756_02935	von Willebrand factor type A domain	180	174	100	1160	896	1384	10.4847	9.23553	7.01979	74.4306	65.3414	82.9295	-3.05217	1.26721e-54
DN756_02940	yceE	TerD domain	271	282	211	2040	1721	2250	15.7853	14.9679	14.8117	130.895	125.505	134.82	-3.10112	2.25576e-64
DN756_02945	terY	von Willebrand factor type A domain	369	383	327	2770	2603	3391	21.4936	20.3288	22.9547	177.735	189.826	203.189	-3.14	4.90911e-68
DN756_02950	fhaC	to Hemolysin activator protein of Enterobacteriaceae UniRef RepID A4THN8_YERPP	52	79	52	68	53	83	3.02891	4.19314	3.65029	4.36317	3.86506	4.97337	-0.2819	0.329431
DN756_02955	DN756_02955	adhes_NPXG filamentous hemagglutinin family N-terminal domain protein	144	175	117	107	111	127	8.38774	9.2886	8.21315	6.86558	8.09475	7.60986	0.202763	0.36002
DN756_02960	cdiA	Large exoproteins involved in heme utilization or adhesion	9	17	16	12	9	8	0.524234	0.902322	1.12317	0.769972	0.656331	0.479361	0.406572	0.496178
DN756_02965	DN756_02965		32	42	44	26	21	21	1.86394	2.22927	3.08871	1.66827	1.53144	1.25832	0.674902	0.0561105
DN756_02970	DN756_02970	adhes_NPXG filamentous hemagglutinin family N-terminal domain protein	1109	1096	908	932	723	966	64.5972	58.1732	63.7396	59.8011	52.7253	57.8828	0.129618	0.577569
DN756_02975	DN756_02975	CDI immunity protein	675	959	725	567	560	699	39.3175	50.9016	50.8934	36.3812	40.8384	41.8842	0.244299	0.264793
DN756_02980	DN756_02980	adhes_NPXG filamentous hemagglutinin family N-terminal domain protein	1522	1616	1397	1289	1095	1369	88.6538	85.7736	98.0664	82.7078	79.8536	82.0307	0.155396	0.495913
DN756_02985	DN756_02985		110	114	84	65	61	71	6.4073	6.05086	5.89662	4.17068	4.44847	4.25433	0.513841	0.0149065
DN756_02990	cdiA	Large exoproteins involved in heme utilization or adhesion	173	201	201	141	121	160	10.0769	10.6686	14.1098	9.04717	8.82401	9.58722	0.336645	0.125077
DN756_02995	DN756_02995		57	48	43	31	36	35	3.32015	2.54773	3.01851	1.98909	2.62532	2.0972	0.407356	0.198958
DN756_03000	DN756_03000	adhes_NPXG filamentous hemagglutinin family N-terminal domain protein	0	0	0	0	0	0	0	0	0	0	0	0	#N/A	#N/A
DN756_03005	DN756_03005	Immunity protein 63	199	349	242	185	150	139	11.5914	18.5241	16.9879	11.8704	10.9389	8.3289	0.598877	0.0104389
DN756_03010	DN756_03010	adhes_NPXG filamentous hemagglutinin family N-terminal domain protein	458	458	414	410	365	554	26.6777	24.3096	29.0619	26.3074	26.6179	33.1958	-0.10832	0.646883
DN756_03015	DN756_03015	adhes_NPXG filamentous hemagglutinin family N-terminal domain protein	62	92	92	52	79	100	3.61139	4.88315	6.4582	3.33654	5.76113	5.99201	-0.0195456	0.967607
DN756_03020	DN756_03020	Autotransporter beta-domain	777	1070	887	844	784	905	45.2588	56.7932	62.2655	54.1547	57.1737	54.2277	-0.011288	0.970347
DN756_03025	DN756_03025	Putative MetA-pathway of phenol degradation	114	162	114	136	110	170	6.64029	8.59859	8.00256	8.72634	8.02183	10.1864	-0.215626	0.373043
DN756_03030	DN756_03030	Putative glucoamylase	112	100	101	103	86	117	6.5238	5.30777	7.08998	6.60892	6.27161	7.01066	-0.0819854	0.780474
DN756_03035	ugpC	TOBE domain	139	155	124	113	107	128	8.0965	8.22705	8.70453	7.25057	7.80305	7.66978	0.137958	0.544612
DN756_03040	cbpA	Glycosyltransferase 36 associated	893	968	712	1040	890	1172	52.0156	51.3793	49.9809	66.7309	64.9039	70.2264	-0.396289	0.0344189
DN756_03045	rbsR	helix_turn _helix lactose operon repressor	313	395	287	257	227	299	18.2317	20.9657	20.1468	16.4902	16.5541	17.9161	0.218904	0.229608
DN756_03050	DN756_03050	Bacterial extracellular solute-binding protein	73	91	85	97	83	102	4.25212	4.83007	5.96682	6.22394	6.05283	6.11185	-0.29805	0.221962
DN756_03055	DN756_03055	Binding-protein-dependent transport system inner membrane component	48	93	49	77	70	98	2.79591	4.93623	3.43969	4.94065	5.1048	5.87217	-0.503136	0.0738995
DN756_03060	lplC	Binding-protein-dependent transport system inner membrane component	73	97	97	93	90	118	4.25212	5.14854	6.80919	5.96728	6.56331	7.07058	-0.284608	0.288653
DN756_03065	DN756_03065		70	111	68	130	105	103	4.07737	5.89163	4.77345	8.34136	7.6572	6.17177	-0.58066	0.0132837
DN756_03070	bglX	Glycosyl hydrolase family 3 C-terminal domain protein	860	877	874	1135	1064	1168	50.0934	46.5492	61.3529	72.8265	77.5929	69.9867	-0.48114	0.0173098
DN756_03075	ttgC	CyaE is necessary for transport of calmodulin-sensitive adenylate cyclase-hemolysin (cyclolysin)	593	601	453	555	470	538	34.5412	31.8997	31.7996	35.6112	34.2751	32.237	-0.0554396	0.820415
DN756_03080	mdtO	Fusaric acid resistance protein family	374	427	281	384	338	396	21.7848	22.6642	19.7256	24.6391	24.6489	23.7284	-0.183755	0.32304
DN756_03085	mdtN_2	RND_mfp efflux transporter, RND family, MFP subunit	518	590	452	580	497	624	30.1726	31.3159	31.7294	37.2153	36.2441	37.3902	-0.250282	0.17824
DN756_03090	DN756_03090	Uncharacterised protein family	84	109	75	96	81	118	4.89285	5.78547	5.26484	6.15977	5.90698	7.07058	-0.264527	0.265596
DN756_03095	DN756_03095		83	130	95	110	96	106	4.8346	6.90011	6.6688	7.05807	7.00087	6.35153	-0.148562	0.591807
DN756_03100	DN756_03100		38	41	40	43	33	60	2.21343	2.17619	2.80791	2.75906	2.40655	3.59521	-0.302983	0.376384
DN756_03105	DN756_03105	DegT/DnrJ/EryC1/StrS aminotransferase family	88	121	69	91	107	112	5.12584	6.42241	4.84365	5.83895	7.80305	6.71105	-0.300641	0.230193
DN756_03110	DN756_03110	Na+/H+ antiporter family	179	228	176	168	159	173	10.4264	12.1017	12.3548	10.7796	11.5952	10.3662	0.0920176	0.707355
DN756_03115	DN756_03115	Polyketide cyclase / dehydrase and lipid transport	6	8	7	5	1	8	0.349489	0.424622	0.491385	0.320821	0.0729257	0.479361	0.462365	0.572923
DN756_03120	DN756_03120	HTH domain	277	359	233	200	164	204	16.1347	19.0549	16.3561	12.8329	11.9598	12.2237	0.479089	0.00561858
DN756_03125	yhaR	Endoribonuclease L-PSP	185	224	147	134	111	142	10.7759	11.8894	10.3191	8.59802	8.09475	8.50866	0.389935	0.0386858
DN756_03130	DN756_03130	Endoribonuclease L-PSP	95	119	78	86	54	109	5.53358	6.31625	5.47543	5.51813	3.93799	6.53129	0.109571	0.738411
DN756_03135	ydhR	Putative mono-oxygenase ydhR	255	364	284	259	213	281	14.8533	19.3203	19.9362	16.6186	15.5332	16.8376	0.141032	0.525833
DN756_03140	VP2116	Dsba oxidoreductase	106	123	152	136	136	133	6.17431	6.52856	10.6701	8.72634	9.91789	7.96938	-0.194614	0.527409
DN756_03145	DN756_03145	LysR substrate binding domain	1432	1660	1482	1146	971	1402	83.4114	88.1091	104.033	73.5323	70.8108	84.008	0.270265	0.226277
DN756_03150	DN756_03150		184	202	172	121	135	146	10.7177	10.7217	12.074	7.76388	9.84497	8.74834	0.346351	0.0827136
DN756_03155	fic	Fic/DOC family	863	1098	973	775	701	782	50.2682	58.2794	68.3025	49.7273	51.1209	46.8575	0.259221	0.243844
DN756_03160	DN756_03160		148	172	152	118	112	131	8.62073	9.12937	10.6701	7.57139	8.16768	7.84954	0.264981	0.220903
DN756_03165	DN756_03165	COG329 Rhs family protein	929	1073	818	891	664	937	54.1126	56.9524	57.4218	57.1704	48.4227	56.1452	0.0583391	0.826697
DN756_03170	DN756_03170		177	236	146	211	133	169	10.3099	12.5263	10.2489	13.5387	9.69912	10.1265	-0.0103969	0.974851
DN756_03175	DN756_03175		175	244	174	186	182	207	10.1934	12.951	12.2144	11.9346	13.2725	12.4035	-0.0875305	0.725653
DN756_03180	DN756_03180	Terminase small subunit	165	155	135	178	123	190	9.61095	8.22705	9.47671	11.4212	8.96986	11.3848	-0.224581	0.31804
DN756_03185	intF	Belongs to the 'phage' integrase family	3463	4381	3523	2264	2021	2562	201.713	232.534	247.307	145.268	147.383	153.515	0.61106	0.000460905
DN756_03190	DN756_03190		557	741	456	353	287	353	32.4442	39.3306	32.0102	22.65	20.9297	21.1518	0.682079	4.58928e-05
DN756_03195	DN756_03195	Helix-turn-helix domain	5	8	4	11	3	4	0.291241	0.424622	0.280791	0.705807	0.218777	0.239681	#N/A	#N/A
DN756_03200	DN756_03200	AntA/AntB antirepressor	43	37	23	37	36	32	2.50467	1.96388	1.61455	2.37408	2.62532	1.91744	-0.166931	0.682346
DN756_03205	DN756_03205		7	5	1	10	9	9	0.407737	0.265389	0.0701979	0.641643	0.656331	0.539281	-1.22095	0.0555403
DN756_03210	DN756_03210		19	22	26	11	15	22	1.10672	1.16771	1.82514	0.705807	1.09389	1.31824	0.368218	0.459775
DN756_03215	DN756_03215		5	9	3	4	7	6	0.291241	0.4777	0.210594	0.256657	0.51048	0.359521	-0.140104	0.882894
DN756_03220	DN756_03220		6	10	10	13	7	12	0.349489	0.530777	0.701979	0.834136	0.51048	0.719042	-0.412462	0.50922
DN756_03225	DN756_03225		3	6	7	1	0	0	0.174745	0.318466	0.491385	0.0641643	0	0	#N/A	#N/A
DN756_03230	DN756_03230	Domain of unknown function (DUF4222)	0	0	0	0	0	0	0	0	0	0	0	0	#N/A	#N/A
DN756_03235	DN756_03235	D5 N terminal like	207	252	182	180	164	206	12.0574	13.3756	12.776	11.5496	11.9598	12.3435	0.0920066	0.68438
DN756_03240	DN756_03240	DNA RNA non-specific endonuclease	94	82	55	103	95	151	5.47533	4.35237	3.86088	6.60892	6.92794	9.04794	-0.720144	0.00182199
DN756_03245	DN756_03245	PAAR repeat-containing protein	187	226	150	277	200	318	10.8924	11.9956	10.5297	17.7735	14.5851	19.0546	-0.621666	0.000507245
DN756_03250	DN756_03250	Protein of unknown function (DUF124)	84	99	50	56	26	68	4.89285	5.2547	3.50989	3.5932	1.89607	4.07457	0.507908	0.131332
DN756_03255	DN756_03255		328	452	329	212	240	287	19.1054	23.9911	23.0951	13.6028	17.5022	17.1971	0.455016	0.0139988
DN756_03260	DN756_03260	Caudovirales tail fibre assembly protein, lambda gpK	78	73	51	43	46	65	4.54336	3.87468	3.58009	2.75906	3.35458	3.89481	0.262047	0.379382
DN756_03265	DN756_03265		90	85	69	41	31	63	5.24234	4.51161	4.84365	2.63074	2.2607	3.77497	0.736798	0.00471445
DN756_03270	DN756_03270		74	57	51	48	30	34	4.31037	3.02543	3.58009	3.07989	2.18777	2.03728	0.574958	0.0583303
DN756_03275	DN756_03275		258	286	252	184	116	177	15.028	15.1802	17.6899	11.8062	8.45938	10.6059	0.626937	0.000764984
DN756_03280	DN756_03280	Protein of unknown function (DUF3892)	289	461	428	286	312	252	16.8337	24.4688	30.0447	18.351	22.7528	15.0999	0.344305	0.204201
DN756_03285	DN756_03285	DNA recombination	69	107	71	40	47	52	4.01913	5.67932	4.98405	2.56657	3.42751	3.11585	0.693212	0.00727584
DN756_03290	DN756_03290		179	231	200	136	107	155	10.4264	12.261	14.0396	8.72634	7.80305	9.28762	0.501714	0.0122825
DN756_03295	DN756_03295		23	17	20	19	27	26	1.33971	0.902322	1.40396	1.21912	1.96899	1.55792	-0.385396	0.381231
DN756_03300	rpoD	Sigma factors are initiation factors that promote the attachment of RNA polymerase to specific initiation sites and are then released. This sigma factor is the primary sigma factor during exponential growth	21188	21620	15033	13535	12216	12945	1234.16	1147.54	1055.28	868.464	890.86	775.666	0.439202	0.0366743
DN756_03305	dnaG	RNA polymerase that catalyzes the synthesis of short RNA molecules used as primers for DNA polymerase during DNA replication	4390	3831	2194	3005	2151	2893	255.71	203.341	154.014	192.814	156.863	173.349	0.229322	0.384884
DN756_03310	rpsU	Belongs to the bacterial ribosomal protein bS21 family	10710	8475	4018	4832	3083	4789	623.838	449.834	282.055	310.042	224.83	286.958	0.722183	0.00878045
DN756_03315	tsaD	Required for the formation of a threonylcarbamoyl group on adenosine at position 37 (t(6)A37) in tRNAs that read codons beginning with adenine. Is involved in the transfer of the threonylcarbamoyl moiety of threonylcarbamoyl-AMP (TC-AMP) to the N6 group of A37, together with TsaE and TsaB. TsaD likely plays a direct catalytic role in this reaction	5633	6038	4244	4502	3773	4648	328.112	320.483	297.92	288.868	275.149	278.509	0.167969	0.375063
DN756_03320	plsY	Catalyzes the transfer of an acyl group from acyl- phosphate (acyl-PO(4)) to glycerol-3-phosphate (G3P) to form lysophosphatidic acid (LPA). This enzyme utilizes acyl-phosphate as fatty acyl donor, but not acyl-CoA or acyl-ACP	1156	1483	1076	983	905	1139	67.3349	78.7143	75.5329	63.0735	65.9977	68.249	0.167259	0.484172
DN756_03325	folB	Catalyzes the conversion of 7,8-dihydroneopterin to 6- hydroxymethyl-7,8-dihydropterin	740	814	657	577	580	663	43.1037	43.2053	46.12	37.0228	42.2969	39.727	0.153648	0.478204
DN756_03330	uppP	Catalyzes the dephosphorylation of undecaprenyl diphosphate (UPP). Confers resistance to bacitracin	564	696	525	796	607	921	32.852	36.9421	36.8539	51.0748	44.2659	55.1864	-0.498052	0.00698251
DN756_03335	cca	Catalyzes the addition and repair of the essential 3'- terminal CCA sequence in tRNAs without using a nucleic acid template. Adds these three nucleotides in the order of C, C, and A to the tRNA nucleotide-73, using CTP and ATP as substrates and producing inorganic pyrophosphate. Also shows phosphatase, 2'- nucleotidase and 2',3'-cyclic phosphodiesterase activities. These phosphohydrolase activiti…	2407	2394	1853	3098	2799	3389	140.203	127.068	130.077	198.781	204.119	203.069	-0.608801	0.000299557
DN756_03340	ygiM	Bacterial SH3 domain homologues	1352	1532	1172	1386	1358	1497	78.7516	81.3151	82.2719	88.9317	99.0331	89.7004	-0.19615	0.369653
DN756_03345	ygiF	CYTH	3930	4409	4001	3717	3544	4046	228.915	234.02	280.862	238.499	258.449	242.437	0.00841102	0.975333
DN756_03350	glnE	Involved in the regulation of glutamine synthetase GlnA, a key enzyme in the process to assimilate ammonia. When cellular nitrogen levels are high, the C-terminal adenylyl transferase (AT) inactivates GlnA by covalent transfer of an adenylyl group from ATP to specific tyrosine residue of GlnA, thus reducing its activity. Conversely, when nitrogen levels are low, the N-terminal adenylyl removase (…	5506	5407	4810	5890	5212	6323	320.715	286.991	337.652	377.928	380.089	378.875	-0.266299	0.134424
DN756_03355	hldE	Catalyzes the ADP transfer from ATP to D-glycero-beta-D- manno-heptose 1-phosphate, yielding ADP-D-glycero-beta-D-manno- heptose	7758	7940	6815	6750	5693	7023	451.889	421.437	478.398	433.109	415.166	420.819	0.09091	0.677295
DN756_03360	yjeH	Amino acid permease	1922	1749	1492	1793	1343	1855	111.953	92.833	104.735	115.047	97.9392	111.152	-0.0669401	0.811253
DN756_03365	DN756_03365		62	65	48	47	45	51	3.61139	3.45005	3.3695	3.01572	3.28166	3.05593	0.160945	0.596934
DN756_03370	yqiC	Membrane fusogenic activity	1984	2452	1557	1325	1038	1174	115.564	130.147	109.298	85.0177	75.6969	70.3462	0.619883	0.00158542
DN756_03375	ribB	Catalyzes the conversion of D-ribulose 5-phosphate to formate and 3,4-dihydroxy-2-butanone 4-phosphate	4733	4425	3746	5454	4725	6166	275.689	234.869	262.961	349.952	344.574	369.468	-0.460103	0.00515249
DN756_03380	ygiD	Catalytic LigB subunit of aromatic ring-opening dioxygenase	423	424	392	469	384	543	24.639	22.505	27.5176	30.0931	28.0035	32.5366	-0.282736	0.134424
DN756_03385	ygiC	Glutathionylspermidine synthase preATP-grasp	3849	4574	3134	3753	3119	3658	224.197	242.778	220	240.809	227.455	219.188	-0.00087143	0.996767
DN756_03390	ygiB	Belongs to the UPF441 family	2981	3238	2596	2952	2644	3234	173.638	171.866	182.234	189.413	192.816	193.782	-0.126369	0.554621
DN756_03395	DN756_03395		101	165	136	88	129	89	5.88307	8.75783	9.54691	5.64646	9.40741	5.33289	0.251019	0.463223
DN756_03400	tolC	outer membrane protein, TolC	4461	5151	3950	4475	4141	5113	259.845	273.403	277.282	287.135	301.985	306.372	-0.143845	0.466183
DN756_03405	nudF	NUDIX domain	2538	2816	2324	2294	1917	2501	147.834	149.467	163.14	147.193	139.799	149.86	0.0755967	0.756257
DN756_03410	yqiB	Protein of unknown function (DUF1249)	1988	2066	1645	1795	1523	1907	115.797	109.659	115.475	115.175	111.066	114.268	0.00164698	0.996225
DN756_03415	cpdA	Hydrolyzes cAMP to 5'-AMP. Plays an important regulatory role in modulating the intracellular concentration of cAMP, thereby influencing cAMP-dependent processes	4205	4312	3592	3697	3267	3940	244.934	228.871	252.151	237.215	238.248	236.085	0.028814	0.904787
[truncated: 3,726 more rows]

## Sheet: WT Heme vs iscR Heme
Identifier			Raw read counts						Normalized read counts (TMM)						DESeq
[truncated: 4,410 more rows]

## Sheet: WT FeSO4 vs iscR FeSO4
Identifier			Raw read counts						Normalized read counts (TMM)						DESeq
[truncated: 4,410 more rows]

[truncated: 2 more sheets: WT NIS vs iscR NIS, Clustering Data for Fig2]
