# Supplementary material for: Genome Scale Analysis Reveals IscR Directly and Indirectly Regulates Virulence Factor Genes in Pathogenic Yersinia
Source: mBio. 2021 Jun 1;12(3):e00633-21. doi: 10.1128/mBio.00633-21 (PMC8262890; doi:10.1128/mBio.00633-21)
Supplement: DATA SET S2 [file mbio.00633-21-sd002.xlsx]

## Sheet: 213 TU's with Peak
TU_#	regulon_#	DE?	Locus Tag	Gene	Operon	Predicted function	COG	Distance between peak and TU	Peak Location	Distance of predicted IscR binding site to center of peak	MEME p-value	Predicted IscR site	NIS log2FC (WT/ΔiscR)	NIS FDR	Chelex log2FC (WT/ΔiscR)	Chelex FDR	Heme log2FC (WT/ΔiscR)	Heme FDR	FeSO4 log2FC (WT/ΔiscR)	FeSO4 FDR
TU001		no	DN756_00015	DN756_00015	N/A	hypothetical protein	L	133	2801	11	4.02e-07	TATACCCTTGGTCATGGTAGGGCTTTTCGT	0.0264496	0.934864	0.00608624	0.986415	-0.534175	0.169312	-0.545297	0.0396018
TU002		no	DN756_00070	yidE	N/A	transport protein	U	120	13388	3	4.89e-06	AGAATCCCTACTAATTGTAAGAATTTAAGG	0.116107	0.691733	0.0705894	0.787441	-0.887358	1.5354e-05	-0.748802	1.9984e-06
TU003		no	DN756_00195	fdhD	N/A	Required for formate dehydrogenase (FDH) activity. Acts as a sulfur carrier protein that transfers sulfur from IscS to the molybdenum cofactor prior to its insertion into FDH	C	47	40068	14	4.33e-06	ATTCACATTAAGAATGGTGCGGCTATGTAT	0.169923	0.528848	-0.356342	0.0633253	0.403121	0.0550543	0.317844	0.153967
TU004		no	DN756_00200	fdoG	Operon00200-00220	Molybdopterin oxidoreductase Fe4S4 domain	C	149	40068	14	4.33e-06	ATTCACATTAAGAATGGTGCGGCTATGTAT	-0.50312	0.292109	-0.425506	0.0231661	0.454595	0.117864	0.399663	0.0255326
		no	DN756_00205	fdoG	Operon00200-00220	formate dehydrogenase	C						-0.438664	0.381055	-0.220787	0.252942	0.322556	0.227037	0.384183	0.0743455
		no	DN756_00210	fdoH	Operon00200-00220	formate dehydrogenase	C						-0.339293	0.462528	-0.203922	0.360331	0.188398	0.565887	0.162671	0.398773
		no	DN756_00215	fdoI	Operon00200-00220	formate-DH-gamm formate dehydrogenase, gamma subunit	C						-0.285291	0.511609	-0.000297327	0.999433	0.202336	0.52208	0.0566815	0.765378
		no	DN756_00220	fdhE	Operon00200-00220	Necessary for formate dehydrogenase activity	C						0.0449315	0.911227	-0.182175	0.394159	0.0693477	0.845134	0.00201618	0.993315
TU005		no	DN756_00285	yqiG	N/A	PapC N-terminal domain	U	-78	56373	-14	4.14e-09	AATAACCATACTAAAATTATTGTTAATACT	0.462641	0.0737838	0.529331	0.011307	0.278446	0.285052	0.141954	0.52825
TU006	regulon001	yes	DN756_00330	DN756_00330	N/A	Belongs to the 'phage' integrase family	X	354	69359	8	0.000499	TAAATCCCCTAATAAAGTAATGTCAGGGGA	-0.0468189	0.861072	0.280742	0.154629	1.0243	7.0755e-07	1.16083	4.24681e-11
TU007	regulon002	yes	DN756_00360	yclP	Operon00375-00360	Iron ABC transporter, ATP-binding protein	P	146	80664	12	0.000391	ATTAACCCCACGAAATGTGTTTAATCCTGC	0.224382	0.35904	0.698	0.00257137	-1.44247	6.29671e-08	0.0137793	0.972249
	regulon002	yes	DN756_00365	fatC	Operon00375-00360	Belongs to the binding-protein-dependent transport system permease family. FecCD subfamily	P						0.325397	0.190218	0.736612	0.0131345	-2.17952	1.41643e-11	-0.974942	0.05161
	regulon002	yes	DN756_00370	feuB	Operon00375-00360	Belongs to the binding-protein-dependent transport system permease family. FecCD subfamily	P						0.475919	0.0584691	0.217125	0.36475	-1.88501	3.75614e-10	-1.20895	0.00106899
	regulon002	yes	DN756_00375	fatB	Operon00375-00360	Periplasmic binding protein	P						0.263054	0.277281	0.07821	0.763885	-1.39245	2.07183e-06	-0.129937	0.656676
TU008		no	DN756_00450	DN756_00450	Operon00450-00455	Haemolysin secretion/activation protein ShlB/FhaC/HecB	U	272	99405	10	4.4e-05	ACTCCCTCCAGTATTATTAAGGTTATTACT	0.183893	0.44987	-0.076737	0.761994	0.403879	0.134831	0.145954	0.602139
		no	DN756_00455	DN756_00455	Operon00450-00455	hypothetical protein	S						-0.0620088	0.800001	-0.527312	0.0854467	0.903049	0.00165704	0.753271	8.86412e-05
TU009	regulon003	yes	DN756_00510	dctA	N/A	Responsible for the transport of dicarboxylates such as succinate, fumarate, and malate	G	218	115729	3	8.75e-08	AATAACCATTATAAATGTCTGGTTATTTTG	-0.883085	0.000151915	-0.196887	0.528789	-1.71151	2.02677e-10	-1.77524	4.73916e-26
TU010		no	DN756_00675	DN756_00675	Operon00680-00675	Transcriptional regulatory protein, C terminal. Response regulator	K	33	159790	26	3e-06	GATTCAAACACTAAGAGTAAGGTTATGTGG	0.238221	0.30182	0.0621181	0.7952	-0.0233816	0.929074	0.0382685	0.868938
		no	DN756_00680	DN756_00680	Operon00680-00675	hypothetical protein	S						0.622164	0.0115546	-0.11306	0.848803	0.242262	0.752178	-0.0162794	0.978642
TU011		no	DN756_00685	DN756_00685	N/A	hypothetical protein	S	120	159790	26	3e-06	GATTCAAACACTAAGAGTAAGGTTATGTGG	0.221473	0.394676	-0.0457906	0.915569	0.828287	0.0745174	0.976624	0.00224451
TU012		no	DN756_00710	DN756_00710	Operon00710-00715	DNA RNA non-specific endonuclease	L	246	164134	25	0.001	GACAACCTCATCAATATCAGTATCAATATC	0.387876	0.229048	-0.249012	0.598389	0.434312	0.386327	0.524902	0.161321
		no	DN756_00715	DN756_00715	Operon00710-00715	Type VI secretion system effector, Hcp	S						0.581769	0.0987404	#N/A	#N/A	#N/A	#N/A	#N/A	#N/A
TU013		no	DN756_00750	eaeH	N/A	Inverse autotransporter, beta-domain	M	123	170580	7	3e-07	AGTAACAACACAAAAAATATGGCCATTAAA	0.453383	0.329295	-0.0147633	0.954683	0.130431	0.676212	-0.0367114	0.852435
TU014		no	DN756_01015	DN756_01015	Operon01085-01015	hypothetical protein	S	-39	252028	8	5.37e-05	AATAACCCGACCTTAATGAAGCCTATTAAT	0.110034	0.680765	0.0569513	0.83923	0.385143	0.0820463	0.20393	0.367383
		no	DN756_01020	DN756_01020	Operon01085-01015	Mor transcription activator family	K						0.25289	0.267771	0.252949	0.217348	0.740386	0.00220823	0.710019	0.000172125
		no	DN756_01025	DN756_01025	Operon01085-01015	Protein of unknown function (DUF1018)	S						0.0994938	0.670515	0.264413	0.222692	0.331751	0.136593	0.172708	0.407585
		no	DN756_01030	DN756_01030	Operon01085-01015	hypothetical protein	S						0.0767164	0.759994	0.24641	0.204106	0.502275	0.0106269	0.421743	0.0286444
		no	DN756_01035	DN756_01035	Operon01085-01015	hypothetical protein	S						0.188439	0.408397	0.151453	0.711174	0.0580924	0.900856	-0.400117	0.204038
		no	DN756_01040	DN756_01040	Operon01085-01015	hypothetical protein	S						0.281556	0.284459	0.318954	0.568289	-0.500777	0.405897	-0.243005	0.67834
		no	DN756_01045	DN756_01045	Operon01085-01015	hypothetical protein	S						0.275571	0.236785	0.386836	0.205594	0.235888	0.558519	0.0132068	0.972249
		no	DN756_01050	DN756_01050	Operon01085-01015	hypothetical protein	S						0.281272	0.377337	0.10567	0.874663	0.55546	0.409382	#N/A	#N/A
		no	DN756_01055	DN756_01055	Operon01085-01015	hypothetical protein	S						0.316888	0.261179	0.114288	0.883074	0.209741	0.800512	-0.207168	0.82238
		no	DN756_01060	DN756_01060	Operon01085-01015	hypothetical protein	S						0.286851	0.253297	0.236039	0.631603	0.0564964	0.919097	-0.251443	0.588735
		no	DN756_01065	DN756_01065	Operon01085-01015	Protein of unknown function (DUF2786)	S						0.195357	0.437443	0.608326	0.105369	-0.924177	0.101984	-0.49852	0.275045
		no	DN756_01070	DN756_01070	Operon01085-01015	hypothetical protein	S						0.135229	0.625033	0.680567	0.295161	-0.394402	0.675908	0.288989	0.732832
		no	DN756_01075	DN756_01075	Operon01085-01015	Protein of unknown function (DUF3164)	S						0.304532	0.201489	0.487705	0.144397	-0.266863	0.571042	0.0755825	0.864322
		no	DN756_01080	DN756_01080	Operon01085-01015	hypothetical protein	S						0.309792	0.293063	0.766202	0.330966	#N/A	#N/A	#N/A	#N/A
		no	DN756_01085	DN756_01085	Operon01085-01015	hypothetical protein	S						0.318462	0.344112	0.348205	0.594592	-0.489935	0.667801	#N/A	#N/A
TU015		no	DN756_01130	DN756_01130	N/A	hypothetical protein	S	139	261047	5	8.72e-05	AATAACCTTAACAAGAACAGGTGATCTGAT	0.248832	0.310797	0.231174	0.668126	0.181815	0.742036	-0.232001	0.566614
TU016	regulon004	no	DN756_01165	DN756_01165	Operon 01165-01180	hypothetical protein	S	149	267249	2	5.93e-05	AATATCCTTGGTCGCAGTAAGGTAAACGAA	-0.601493	0.01214	-0.223266	0.280313	-0.31558	0.188937	-0.644201	0.00123186
	regulon004	no	DN756_01170	rpe	Operon 01165-01180	Ribulose-phosphate 3-epimerase	G						-0.916996	0.000144651	-0.308122	0.199562	-0.521702	0.0197325	-0.472115	0.00590264
	regulon004	no	DN756_01175	gph	Operon 01165-01180	Phosphoglycolate phosphatase	G						-0.577729	0.016764	0.0199838	0.950239	-0.836421	3.77978e-05	-0.82556	1.26775e-05
	regulon004	yes	DN756_01180	trpS	Operon 01165-01180	Tryptophanyl-tRNA synthetase	J						-0.716842	0.0147603	-0.0493523	0.83865	-1.13076	0.000178705	-1.20778	1.17959e-12
TU017		no	DN756_01210	tsgA	N/A	Protein tsgA homolog	P	419	278778	14	2.33e-06	TTTACCCATACCAGAAAAGTGGTTTTATAT	0.311246	0.172516	0.067637	0.772739	0.293059	0.183772	0.532739	0.00248448
TU018	regulon005	yes	DN756_01215	oprC	N/A	TonB -dependent copper receptor	P	66	278778	14	2.33e-06	TTTACCCATACCAGAAAAGTGGTTTTATAT	-0.285116	0.316328	2.02286	7.32641e-23	-1.50862	1.42734e-13	-0.866352	4.26956e-07
TU019		no	DN756_01275	DN756_01275	N/A	Protein of unknown function (DUF1240)	S	324	293949	-5	3.98e-05	AAAGACCACACAAAACTTAGCACCATTTAC	0.225632	0.391042	0.275092	0.596934	-0.710311	0.148989	-0.76826	0.0772501
TU020	regulon006	yes	DN756_01320	DN756_01320	N/A	Glycosyltransferase family 9 (heptosyltransferase)	M	54	302601	-2	8.72e-05	TTAAACCTTATATGTGCCAGGGAAATACAG	-0.383615	0.212067	-1.5215	1.03099e-18	-1.11244	4.63028e-07	-1.34566	6.39142e-19
TU021	regulon007	no	DN756_01505	rpsN	Operon 01505-01545	Binds 16S rRNA, required for the assembly of 30S particles and may also be responsible for determining the conformation of the 16S rRNA at the A site	J	-7	325779	-18	9.58e-05	CCATTCCGCAAGTAAGGTAGGGTTACTGAT	-0.59292	0.16353	-0.167504	0.55864	0.171437	0.584077	0.0926435	0.6083
	regulon007	no	DN756_01510	rpsH	Operon 01505-01545	One of the primary rRNA binding proteins, it binds directly to 16S rRNA central domain where it helps coordinate assembly of the platform of the 30S subunit	J						-0.799283	0.053667	-0.267289	0.300572	0.162805	0.599542	0.0169304	0.938456
	regulon007	no	DN756_01515	rplF	Operon 01505-01545	This protein binds to the 23S rRNA, and is important in its secondary structure. It is located near the subunit interface in the base of the L7 L12 stalk, and near the tRNA binding site of the peptidyltransferase center	J						-0.874528	0.0406532	-0.225586	0.471628	-0.00199889	0.996199	-0.045848	0.827138
	regulon007	no	DN756_01520	rplR	Operon 01505-01545	This is one of the proteins that binds and probably mediates the attachment of the 5S RNA into the large ribosomal subunit, where it forms part of the central protuberance	J						-1.01456	0.0141911	-0.243252	0.37532	-0.0868172	0.799953	-0.0121451	0.953151
	regulon007	yes	DN756_01525	rpsE	Operon 01505-01545	Located at the back of the 30S subunit body where it stabilizes the conformation of the head with respect to the body	J						-1.15029	0.00474199	-0.167022	0.574427	0.0486036	0.892122	0.0549272	0.787253
	regulon007	yes	DN756_01530	rpmD	Operon 01505-01545	ribosomal protein L30	J						-1.12633	0.00110693	-0.244259	0.296292	0.157608	0.598532	0.158192	0.37277
	regulon007	no	DN756_01535	rplO	Operon 01505-01545	Binds to the 23S rRNA	J						-1.06126	0.0138291	-0.0665834	0.853879	0.248238	0.455901	0.183645	0.318575
	regulon007	no	DN756_01540	secY	Operon 01505-01545	The central subunit of the protein translocation channel SecYEG. Consists of two halves formed by TMs 1-5 and 6-10. These two domains form a lateral gate at the front which open onto the bilayer between TMs 2 and 7, and are clamped together by SecE at the back. The channel is closed by both a pore ring composed of hydrophobic SecY resides and a short helix (helix 2A) on the extracellular side of …	U						-0.936512	0.0339562	-0.0522205	0.915569	0.389472	0.158787	0.377763	0.063622
	regulon007	no	DN756_01545	rpmJ	Operon 01505-01545	Belongs to the bacterial ribosomal protein bL36 family	J						-0.782288	0.0261662	0.0273073	0.922431	0.583038	0.0386149	0.678531	0.000109219
TU022		no	DN756_01625	tsaC	Operon01625-01630	Required for the formation of a threonylcarbamoyl group on adenosine at position 37 (t(6)A37) in tRNAs that read codons beginning with adenine. Catalyzes the conversion of L-threonine, HCO(3)(-) CO(2) and ATP to give threonylcarbamoyl-AMP (TC-AMP) as the acyladenylate intermediate, with the release of diphosphate	J	106	341345	N/A	N/A	N/A	-0.194967	0.509756	-0.0905435	0.705051	0.205544	0.416354	0.129394	0.485443
		no	DN756_01630	aroE	Operon01625-01630	Involved in the biosynthesis of the chorismate, which leads to the biosynthesis of aromatic amino acids. Catalyzes the reversible NADPH linked reduction of 3-dehydroshikimate (DHSA) to yield shikimate (SA)	E						-0.398766	0.177606	-0.030803	0.89998	0.044067	0.901863	0.0690221	0.711453
TU023		no	DN756_01790	rsd	N/A	Binds RpoD and negatively regulates RpoD-mediated transcription activation by preventing the interaction between the primary sigma factor RpoD with the catalytic core of the RNA polymerase and with promoter DNA. May be involved in replacement of the RNA polymerase sigma subunit from RpoD to RpoS during the transition from exponential growth to the stationary phase	K	489	375429	2	3.98e-05	ATTGCCCCCTGTGTGATTGTTGCTATTCGC	0.161818	0.55067	-0.168005	0.509512	0.654546	0.00568456	0.661864	0.000186899
TU024		no	DN756_01800	DN756_01800	N/A	hypothetical protein	S	482	375429	2	3.98e-05	ATTGCCCCCTGTGTGATTGTTGCTATTCGC	0.145162	0.525689	0.0350738	0.893301	-0.629765	0.00202611	-0.496037	0.00435286
TU025		no	DN756_01930	psiE	N/A	Protein PsiE homolog	S	4	408849	-10	3.59e-05	AATACTCCCAAGGAAAGTAGGTGAAACAGC	-0.310605	0.175933	0.515344	0.011143	-0.728832	0.00352041	-0.618807	0.00154411
TU026	regulon008	yes	DN756_02275	cspA	N/A	cspA1 SWALL Q9RIF2 (EMBL U82821) (70 aa) fasta scores E() 3e-27, 98.57 38d in 70 aa, and to Yersinia pestis major cold shock protein CspA1 cspA1 or ypo3644 SWALL Q8ZAY7 (EMBL AJ414158) (70 aa) fasta scores E() 1e-26, 95.71 id in 70 aa, and to Escherichia coli	K	305	485668	-21	0.000152	TTTATCCACATTAAATGTAATACATAACCC	-0.226168	0.418476	-1.35831	2.3452e-08	0.370334	0.36202	0.525246	0.0419264
TU027		no	DN756_02280	DN756_02280	N/A	hypothetical protein	S	-61	485668	-21	0.000152	TTTATCCACATTAAATGTAATACATAACCC	-0.204351	0.413641	-0.357899	0.196892	-0.0645947	0.805282	-0.252488	0.189076
TU028	regulon009	yes	DN756_02330	fis	Operon 02335-02330	Activates ribosomal RNA transcription. Plays a direct role in upstream activation of rRNA promoters	K	372	494430	6	1.07e-06	TTATTCCATAGTAAAATCATGGGTATGCCG	-1.24704	2.05356e-09	0.298237	0.32988	0.0149925	0.965079	-0.383437	0.058128
	regulon009	yes	DN756_02335	dusB	Operon 02335-02330	Catalyzes the synthesis of 5,6-dihydrouridine (D), a modified base found in the D-loop of most tRNAs, via the reduction of the C5-C6 double bond in target uridines	J						-0.690988	0.00481687	0.266326	0.333988	0.171536	0.466799	-0.273357	0.261554
TU029		no	DN756_02340	prmA	N/A	Ribosomal protein L11 methyltransferase	J	399	495927	9	4.89e-06	AATAGCCCAAGAATGAGTGTGGATAAGCTG	0.0239656	0.935674	-0.600551	0.00172649	-0.204671	0.355177	-0.371557	0.0276436
TU030		no	DN756_02675	yhcB	N/A	cytochrome d ubiquinol oxidase subunit III	S	361	572071	5	0.001	TAAACTTGCACTGGCCGCAGGGACATTTTG	-0.526383	0.085984	0.381073	0.0318267	0.592713	0.0275079	0.398715	0.0110743
TU031	regulon010	yes	DN756_02920	DN756_02920	Operon02945-02920	Lipopolysaccharide kinase (Kdo/WaaP) family	S	5	628630	14	2.05e-06	AATTCCCCTACTATATGTAATGGTAAAATT	-0.0539061	0.832291	-1.13634	2.17668e-12	-1.47453	2.00242e-14	-1.54283	7.3777e-20
	regulon010	yes	DN756_02925	DN756_02925	Operon02945-02920	Protein phosphatase 2C	T						0.0643199	0.827229	-1.65357	1.19652e-21	-1.62818	2.47134e-18	-1.93632	5.56502e-26
	regulon010	yes	DN756_02930	DN756_02930	Operon02945-02920	TerY-C metal binding domain	S						0.213744	0.389291	-1.94616	3.40626e-34	-2.14821	1.92428e-21	-1.79749	4.66446e-25
	regulon010	yes	DN756_02935	terZ	Operon02945-02920	von Willebrand factor type A domain	P						0.0329676	0.913521	-3.05217	1.26721e-54	-2.60588	1.10651e-34	-2.59357	7.83457e-45
	regulon010	yes	DN756_02940	terX	Operon02945-02920	TerD domain	P						-0.687396	0.00179269	-3.10112	2.25576e-64	-2.73503	8.25109e-29	-2.56155	1.32766e-41
	regulon010	yes	DN756_02945	terY	Operon02945-02920	von Willebrand factor type A domain	P						-0.573618	0.012495	-3.14	4.90911e-68	-2.77311	9.76796e-46	-2.88639	4.67341e-71
TU032	regulon011	no	DN756_03240	DN756_03240	Operon 03240-03250	DNA RNA non-specific endonuclease	L	37	683386	-4	1.58e-06	ATAACCATTAAGAAATGTAAGGTGATGCCG	0.105074	0.67953	-0.720144	0.00182199	-0.953707	0.00234611	-0.973199	6.15374e-05
	regulon011	yes	DN756_03245	DN756_03245	Operon 03240-03250	PAAR repeat-containing protein	S						0.156858	0.517281	-0.621666	0.000507245	-0.971481	5.45024e-06	-1.06067	1.10609e-07
	regulon011	no	DN756_03250	DN756_03250	Operon 03240-03250	Protein of unknown function (DUF1240)	S						0.305441	0.187369	0.507908	0.131332	-0.274792	0.46088	-0.627259	0.0518961
TU033	regulon012	yes	DN756_03470	ygiQ	N/A	UPF0313 protein	C	72	727709	-16	2.33e-06	GTTATCCATGTGAAGAGGAAGGATATATCT	-0.217511	0.440732	-1.15566	1.2801e-10	-0.284049	0.168073	-0.244393	0.162528
TU034		no	DN756_03525	tadF	Operon03550-03525	Putative tight adherence pilin protein F	S	130	744515	6	0.000166	CTTTCTACCAAAATAGTCAGGGCTATTCAG	0.459411	0.0591274	0.0850362	0.784398	0.0756899	0.876707	-0.262962	0.407308
		no	DN756_03530	tadE	Operon03550-03525	TadE-like protein	U						0.358815	0.187336	#N/A	#N/A	#N/A	#N/A	#N/A	#N/A
		no	DN756_03535	tadD	Operon03550-03525	Flp pilus assembly protein TadD, contains TPR repeats	U						0.412677	0.139655	#N/A	#N/A	#N/A	#N/A	#N/A	#N/A
		no	DN756_03540	tadC	Operon03550-03525	Type II secretion system (T2SS), protein F	U						0.452278	0.0888951	#N/A	#N/A	-1.10122	0.242898	#N/A	#N/A
		no	DN756_03545	tadB	Operon03550-03525	Type II secretion system (T2SS), protein F	U						0.540822	0.0376772	#N/A	#N/A	-1.29963	0.200622	#N/A	#N/A
		no	DN756_03550	tadA	Operon03550-03525	type II secretion protein	U						0.441268	0.0771389	-0.104968	0.849062	-0.532003	0.455806	-0.323596	0.50988
TU035	regulon013	yes	DN756_03630	DN756_03630	N/A	Protein conserved in bacteria	S	195	762235	-2	0.000585	TATAACATTGTTAGATTTAACCTTTTGGTC	0.425565	0.0681834	2.20733	8.98794e-21	1.53322	3.68827e-06	1.18236	1.3839e-10
TU036	regulon014	yes	DN756_03750	DN756_03750	N/A	hypothetical protein	S	-47	783172	8	1.1e-05	AGTACTACTGTCAATTTTAGGGTTATTCCT	0.370915	0.145115	2.25378	3.41133e-14	0.553952	0.191627	0.342588	0.349325
TU037		no	DN756_03790	DN756_03790	Operon03790-03800	hypothetical protein	S	80	790233	2	7.83e-06	AGAAACCACAAGTCAAGCAAGGATTTACGG	0.167552	0.514374	0.123969	0.692123	0.180026	0.566541	0.45552	0.135274
		no	DN756_03795	DN756_03795	Operon03790-03800	hypothetical protein	S						0.222387	0.410671	-0.00277526	0.996624	0.0827771	0.899648	-0.480501	0.309686
		no	DN756_03800	DN756_03800	Operon03790-03800	Protein of unknown function (DUF805)	S						0.210528	0.555293	-0.202747	0.492324	-0.19307	0.603681	0.12845	0.726427
TU038		no	DN756_03870	nopM	Operon03875-03870	to Salmonella typhimurium leucine-rich repeat protein SlrP TR Q9XCV2 (EMBL AF127079) (765 aa) fasta scores E() 0	S	-39	822950	33	0.000198	AAAAGAATTGAATTTATTAAGGCTATCTGG	0.180145	0.43581	-0.0752224	0.738411	-0.511656	0.0238757	-0.18794	0.348249
		no	DN756_03875	DN756_03875	Operon03875-03870	hypothetical protein	S						0.223949	0.433642	#N/A	#N/A	#N/A	#N/A	#N/A	#N/A
TU039		no	DN756_03880	DN756_03880	Operon03880-03885	hypothetical protein	S	407	822950	33	0.000198	AAAAGAATTGAATTTATTAAGGCTATCTGG	0.367338	0.245912	#N/A	#N/A	-0.474591	0.630268	#N/A	#N/A
		no	DN756_03885	ydaH	Operon03880-03885	AbgT putative transporter family	H						0.292531	0.254877	-0.606128	0.000407298	-0.136371	0.65612	-0.264279	0.255046
TU040	regulon015	yes	DN756_04055	iutA	Operon 04075-04055	to Ferric aerobactin receptor of Bacteria UniRef RepID IUTA_ECOLX	P	145	895857	-29	2.63e-05	TTAACCGTTAATAAAAGTGTGGTTTTTTGA	0.221203	0.39348	2.87005	2.42878e-09	-0.923648	0.00106243	-0.346931	0.078761
	regulon015	yes	DN756_04060	iucD	Operon 04075-04055	siderophore biosynthesis protein IucD	P						0.556341	0.0295926	1.30041	0.000189353	-0.0546544	0.84249	0.244957	0.203727
	regulon015	yes	DN756_04065	iucC	Operon 04075-04055	aerobactin siderophore biosynthesis protein IucC	P						0.726134	0.0453983	1.63263	2.16364e-07	-0.25137	0.38298	0.655968	0.00055931
	regulon015	yes	DN756_04070	iucB	Operon 04075-04055	Acetyltransferase (GNAT) domain	P						0.839808	0.0265947	0.977898	0.001219	-0.0596232	0.920497	1.25437	0.00194997
	regulon015	yes	DN756_04075	iucA	Operon 04075-04055	to Aerobactin siderophore biosynthesis protein iucA of Bacteria UniRef RepID IUCA_ECOLX	P						0.797218	0.0313248	0.648723	0.0126539	-0.821968	0.0324882	0.77499	0.00422463
TU041	regulon016	yes	DN756_04080	DN756_04080	Operon 04080-04085	to ShiF protein of Bacteria UniRef RepID Q6KD49_ECOLX	P	-6	895857	-29	2.63e-05	TTAACCGTTAATAAAAGTGTGGTTTTTTGA	0.554144	0.115168	0.491045	0.00727627	-1.39479	0.00100371	0.113549	0.678017
	regulon016	yes	DN756_04085	DN756_04085	Operon 04080-04085	hypothetical protein	S						0.338698	0.298549	0.92381	3.23443e-06	-2.1579	0.000662128	#N/A	#N/A
TU042		no	DN756_04600	DN756_04600	N/A	hypothetical protein	S	231	1015014	-5	7.44e-08	AATGACATCACGGATGGTATGGCTATTGGT	0.287993	0.404004	-0.64436	0.0963761	-0.109091	0.888147	-0.223314	0.602093
TU043		no	DN756_04740	DN756_04740	Operon04740-04745	S-type Pyocin	S	189	1038329	7	0.00134	TATAGCTCTAGAAAAGGCGGGTACGTCCTC	0.397637	0.102443	0.0270556	0.910163	0.0882149	0.734551	0.0123117	0.955754
		no	DN756_04745	DN756_04745	Operon04740-04745	Cysteine-rich CPCC	S						0.268667	0.281183	0.228596	0.429569	-0.504856	0.152461	-0.676401	0.00126558
TU044	regulon017	yes	DN756_04795	yaeF	N/A	Permuted papain-like amidase enzyme, YaeF/YiiX, C92 family	M	83	1048812	-25	0.000182	TTATCCCGTATAAATAATAGGGGGAAGCCA	-0.213975	0.348883	-0.955655	1.28501e-06	-1.63579	1.24643e-17	-1.44021	2.56716e-18
TU045		no	DN756_04965	DN756_04965	N/A	ABC lyase	H	337	1094028	16	3.24e-05	AATACCTATGAGTTAGGAATGGGTTTATTG	0.25328	0.332579	-0.0981034	0.672988	0.268027	0.17825	0.266148	0.132117
TU046		no	DN756_05015	gspE	N/A	General secretion pathway protein E	U	477	1102308	1	1.22e-06	TAAAGCCACAAATAAATAAAGGTGATTCGG	0.348154	0.191522	0.837938	0.00347541	-0.0948232	0.835661	-0.808615	0.0530008
TU047		no	DN756_05065	pilD	N/A	Cleaves type-4 fimbrial leader sequence and methylates the N-terminal (generally Phe) residue	N	274	1109809	8	4.89e-06	AAAAGCCATAAAAAGAGTGATCCTATCGAT	0.176319	0.450049	-0.339169	0.685271	-0.301172	0.71396	-0.328934	0.452672
TU048	regulon018	yes	DN756_05225	recD	N/A	A helicase nuclease that prepares dsDNA breaks (DSB) for recombinational DNA repair. Binds to DSBs and unwinds DNA via a highly rapid and processive ATP-dependent bidirectional helicase activity. Unwinds dsDNA until it encounters a Chi (crossover hotspot instigator) sequence from the 3' direction. Cuts ssDNA a few nucleotides 3' to the Chi site. The properties and activities of the enzyme are cha…	L	186	1149348	-6	1.1e-05	AATAACCCCACCAAAGTGGCGTTGATAGTC	-0.809718	0.00146668	1.02979	7.74091e-08	0.434903	0.116264	0.165465	0.339181
TU049		no	DN756_05385	uppS	Operon05385-05400	Catalyzes the sequential condensation of isopentenyl diphosphate (IPP) with (2E,6E)-farnesyl diphosphate (E,E-FPP) to yield (2Z,6Z,10Z,14Z,18Z,22Z,26Z,30Z,34E,38E)-undecaprenyl diphosphate (di-trans,octa-cis-UPP). UPP is the precursor of glycosyl carrier lipid in the biosynthesis of bacterial cell wall polysaccharide components such as peptidoglycan and lipopolysaccharide	H	340	1179366	8	3e-07	TAAACCTTCAACAACAGTACGGTTAATCAC	-0.519313	0.057101	-0.409465	0.0116508	0.0918448	0.77084	0.140366	0.414641
		no	DN756_05390	cdsA	Operon05385-05400	Belongs to the CDS family	I						-0.123914	0.707258	-0.524741	0.00157415	-0.272164	0.310273	-0.16946	0.371499
		no	DN756_05395	rseP	Operon05385-05400	Peptidase family M50	M						-0.29535	0.396516	-0.116822	0.671608	-0.13468	0.680458	-0.120338	0.502097
		no	DN756_05400	bamA	Operon05385-05400	Part of the outer membrane protein assembly complex, which is involved in assembly and insertion of beta-barrel proteins into the outer membrane. Constitutes, with BamD, the core component of the assembly machinery	M						-0.84372	0.032911	-0.178257	0.629556	-0.485088	0.0651735	-0.416097	0.020941
TU050	regulon019	yes	DN756_05755	ccrB	Operon 05765-05755	Important for reducing fluoride concentration in the cell, thus reducing its toxicity	U	75	1252795	-3	8.72e-05	AATAACCCTGCAAATATTATCAGAACTAAC	0.0896881	0.713231	1.02726	0.00322754	-1.01263	0.000812962	-1.13287	3.06254e-06
	regulon019	yes	DN756_05760	crcB	Operon 05765-05755	Important for reducing fluoride concentration in the cell, thus reducing its toxicity	U						0.198407	0.444209	0.512928	0.256636	-1.29533	0.00139765	-1.16678	0.000222359
	regulon019	no	DN756_05765	DN756_05765	Operon 05765-05755	hypothetical protein	S						0.494598	0.154068	#N/A	#N/A	#N/A	#N/A	#N/A	#N/A
TU051		no	DN756_05820	DN756_05820	N/A	hypothetical protein	S	195	1260968	-1	3.84e-06	CAATTCCATATTTAATGTATGGTTTTATTT	0.335541	0.234041	0.588217	0.174496	-1.13945	0.0301119	-0.185488	0.670287
TU052		no	DN756_06065	DN756_06065	N/A	hypothetical protein	S	-84	1311624	-5	1.54e-05	TATATACCCAATAAATGGGAGGAAATGATG	0.317491	0.198263	0.155148	0.792258	-0.451863	0.476552	0.743037	0.128911
TU053	regulon020	yes	DN756_06115	ail	N/A	Enterobacterial Ail/Lom protein	M	238	1323625	-1	0.00108	CTGGTCCGCAAGGTCAATGGGGCTATTGAT	-2.22595	9.29971e-07	1.04606	0.00170586	0.410269	0.0758906	0.468414	0.0632216
TU054	regulon021	yes	DN756_06160	iscU	Operon 06160-06205	A scaffold on which IscS assembles Fe-S clusters. It is likely that Fe-S cluster coordination is flexible as the role of this complex is to build and then hand off Fe-S clusters	H	-74	1333064	9	4.4e-05	CAAGACCCTACTATCGGTAGTGGCATGGTT	-5.26217	1.51499e-47	-3.04441	3.61368e-60	-3.38488	5.97797e-43	-3.39704	9.97306e-77
	regulon021	yes	DN756_06165	iscA	Operon 06160-06205	Iron-sulfur cluster assembly protein	H						-4.24009	2.42198e-28	-2.91857	6.68562e-80	-2.98688	2.02138e-30	-3.01834	1.30394e-76
	regulon021	yes	DN756_06170	DN756_06170	Operon 06160-06205	hypothetical protein	H						-3.8949	1.73997e-65	-2.90736	1.24384e-62	-2.95685	1.36553e-40	-2.73366	1.04609e-45
	regulon021	yes	DN756_06175	hscB	Operon 06160-06205	Co-chaperone involved in the maturation of iron-sulfur cluster-containing proteins. Seems to help targeting proteins to be folded toward HscA	H						-3.46059	8.17553e-32	-2.73006	4.74772e-62	-3.39068	4.68284e-37	-3.18499	2.81434e-82
	regulon021	yes	DN756_06180	hscA	Operon 06160-06205	Chaperone involved in the maturation of iron-sulfur cluster-containing proteins. Has a low intrinsic ATPase activity which is markedly stimulated by HscB. Involved in the maturation of IscU	H						-3.30633	1.16763e-23	-2.91309	2.72316e-39	-3.24492	1.29319e-38	-3.3316	6.32198e-69
	regulon021	yes	DN756_06185	fdx	Operon 06160-06205	ferredoxin	H						-3.76622	1.47239e-44	-2.92555	1.23016e-65	-3.41428	1.49196e-43	-3.68326	4.30646e-60
	regulon021	yes	DN756_06190	iscX	Operon 06160-06205	Believed to be involved in assembly of Fe-S clusters	H						-3.77744	6.4481e-50	-2.77503	5.19931e-56	-3.476	4.72761e-45	-3.66795	1.0118e-63
	regulon021	yes	DN756_06195	pepB	Operon 06160-06205	Probably plays an important role in intracellular peptide degradation	E						-3.59202	2.94204e-26	-2.50864	2.44965e-45	-1.36676	1.66049e-08	-1.73326	1.76115e-22
	regulon021	yes	DN756_06200	sseB	Operon 06160-06205	enhanced serine sensitivity protein SseB	S						-3.01623	1.96139e-29	-1.42892	3.85464e-19	-1.36371	1.27323e-11	-1.54563	1.71408e-22
	regulon021	yes	DN756_06205	DN756_06205	Operon 06160-06205	hypothetical protein	S						-1.36055	0.000116673	-0.392327	0.301773	-0.282742	0.562086	-0.903277	0.00493901
TU055	regulon022	yes	DN756_06250	ispG	N/A	Converts 2C-methyl-D-erythritol 2,4-cyclodiphosphate (ME-2,4cPP) into 1-hydroxy-2-methyl-2-(E)-butenyl 4-diphosphate	I	150	1350434	1	0.000166	ATTAGCCTTAATAAACTTACTTAAATCTAC	-1.08764	5.56014e-05	0.268121	0.19181	-0.0533598	0.877791	-0.0496534	0.787848
TU056	regulon023	yes	DN756_06390	yegQ	N/A	Peptidase family U32 C-terminal domain	E	101	1384307	6	8.72e-05	TTAAACCTTACAAAAATTGTGCGAAGGCTG	-1.20533	2.69631e-05	-1.01182	1.61308e-08	-0.922815	8.87017e-05	-0.983915	0.000123228
TU057	regulon024	yes	DN756_06510	purN	Operon 06515-06510	Catalyzes the transfer of a formyl group from 10- formyltetrahydrofolate to 5-phospho-ribosyl-glycinamide (GAR), producing 5-phospho-ribosyl-N-formylglycinamide (FGAR) and tetrahydrofolate	F	-87	1420590	8	2.63e-05	GTTGATCGCATAAAAGGTGTGGTTAAACAA	0.344423	0.173767	1.12809	0.00284986	-1.20521	2.60908e-09	-1.03104	5.54021e-09
	regulon024	yes	DN756_06515	purM	Operon 06515-06510	Phosphoribosylformylglycinamidine cyclo-ligase	F						0.239606	0.528848	1.44192	1.49237e-05	-1.22384	2.4528e-09	-1.18406	3.96198e-12
TU058	regulon025	yes	DN756_06905	cysK	N/A	Belongs to the cysteine synthase cystathionine beta- synthase family	E	38	1507801	18	1.1e-05	AAATCATACGCGAACAGTATGGCTATGGAA	-2.04262	5.19031e-07	0.114659	0.748547	1.096	0.00866088	0.337658	0.261554
TU059		no	DN756_06995	nupC	N/A	Belongs to the concentrative nucleoside transporter (CNT) (TC 2.A.41) family	F	434	1518758	-5	1.54e-05	TACCCCCTTGGAAAGTGCACGGTTATTATT	0.234876	0.3356	0.696446	8.2425e-05	-0.208268	0.438447	-0.278044	0.203756
TU060		no	DN756_07000	mntH	N/A	H( )-stimulated, divalent metal cation uptake system	P	16	1518758	-5	1.54e-05	TACCCCCTTGGAAAGTGCACGGTTATTATT	0.133396	0.626464	0.107849	0.617196	-0.791017	0.00012702	-0.552364	0.000559722
TU061		no	DN756_07065	napF	N/A	4fe-4S ferredoxin, iron-sulfur binding domain protein	C	50	1531717	-9	1.07e-06	GAAAACCTTGCAAACAGAGTTGGTATTATC	0.254155	0.368188	-0.267521	0.313417	0.12642	0.776856	-0.01202	0.978163
TU062		no	DN756_07130	DN756_07130	N/A	helix_turn_helix, Lux Regulon	K	237	1546160	5	0.000216	TAATGGCACATAAAGCTAATGGATATGGTT	0.398053	0.151308	0.843885	0.0488362	-0.700143	0.217718	-0.269126	0.480562
TU063	regulon026	yes	DN756_07270	DN756_07270	Operon 07280-07270	hypothetical protein	S	64	1585188	-19	1.91e-05	GTTATCCATATAAATATCATGGGATAATAC	0.204571	0.466501	-1.2813	0.00972946	-2.62927	2.01172e-05	-1.39289	0.00330902
	regulon026	no	DN756_07275	yciQ	Operon 07280-07270	Predicted membrane protein (DUF2207)	S						0.10118	0.689555	-0.736256	2.29547e-06	-0.396464	0.0575972	-0.461485	0.00681207
	regulon026	yes	DN756_07280	lemA	Operon 07280-07270	LemA family	S						0.208427	0.367225	-1.04907	1.02315e-06	-0.810034	0.0154277	-0.739328	0.00192087
TU064		no	DN756_07285	DN756_07285	N/A	hypothetical protein	S	222	1585188	-19	1.91e-05	GTTATCCATATAAATATCATGGGATAATAC	0.00537063	0.989799	0.358981	0.473172	-0.111951	0.852037	0.41313	0.398185
TU065		no	DN756_07295	ccmA	Operon07295-07300	once thought to export heme, this seems not to be the case, but its exact role is uncertain. Responsible for energy coupling to the transport system	U	216	1586436	18	1.41e-07	AATACCATTGGGAATAGTATGGACATAGAC	0.260028	0.248497	-0.491744	0.0131345	0.085588	0.73155	0.318861	0.0708458
		no	DN756_07300	ccmB	Operon07295-07300	Required for the export of heme to the periplasm for the biogenesis of c-type cytochromes	U						0.554194	0.0149043	-0.745912	2.1455e-05	0.190654	0.441576	0.284068	0.208079
TU066		no	DN756_07495	hisQ	Operon07495-07505	Histidine transport system permease protein hisQ	E	-1	1629614	5	1.1e-05	ATAACCCACAGATGCTGGATGGATATTCCA	0.0444596	0.865655	0.0115352	0.975333	0.769339	0.000267607	0.962553	1.11816e-09
		no	DN756_07500	hisM	Operon07495-07505	histidine transport system permease protein HisM	E						-0.00046751	0.999031	-0.12056	0.854646	0.378505	0.187404	0.397664	0.0316759
		no	DN756_07505	hisP	Operon07495-07505	Histidine ABC transporter ATP-binding protein	E						-0.082048	0.74493	0.0533804	0.86054	0.106409	0.667132	0.268981	0.120414
TU067	regulon027	yes	DN756_07605	nuoA	N/A	NDH-1 shuttles electrons from NADH, via FMN and iron- sulfur (Fe-S) centers, to quinones in the respiratory chain. The immediate electron acceptor for the enzyme in this species is believed to be ubiquinone. Couples the redox reaction to proton translocation (for every two electrons transferred, four hydrogen ions are translocated across the cytoplasmic membrane), and thus conserves the redox ene…	C	103	1652550	-29	6.2e-06	AAAGCCCACAGTAAAACACTGGCTAAGCAG	0.0156726	0.967408	0.300466	0.109278	1.18154	2.72185e-06	1.2415	7.17821e-16
TU068	regulon028	yes	DN756_07745	DN756_07745	Operon 07745-07775	hypothetical protein	S	169	1683124	-11	9.3e-07	ATTAGCCTCGTTAAGTGCACGGGTATCCAT	0.184673	0.621453	-0.00321756	0.996225	#N/A	#N/A	-2.22506	0.00124791
	regulon028	yes	DN756_07750	menF	Operon 07745-07775	Catalyzes the conversion of chorismate to isochorismate	H						0.0480438	0.890036	-0.908015	1.39484e-07	-0.955659	3.24312e-05	-1.57696	3.01109e-16
	regulon028	yes	DN756_07755	menD	Operon 07745-07775	Catalyzes the thiamine diphosphate-dependent decarboxylation of 2-oxoglutarate and the subsequent addition of the resulting succinic semialdehyde-thiamine pyrophosphate anion to isochorismate to yield 2-succinyl-5-enolpyruvyl-6-hydroxy-3- cyclohexene-1-carboxylate (SEPHCHC)	H						-0.0308305	0.933414	-2.05635	2.84793e-32	-1.15948	2.87929e-08	-1.27307	2.49088e-13
	regulon028	yes	DN756_07760	menH	Operon 07745-07775	Catalyzes a proton abstraction reaction that results in 2,5-elimination of pyruvate from 2-succinyl-5-enolpyruvyl-6- hydroxy-3-cyclohexene-1-carboxylate (SEPHCHC) and the formation of 2-succinyl-6-hydroxy-2,4-cyclohexadiene-1-carboxylate (SHCHC)	H						-0.150236	0.57075	-1.62681	7.12151e-26	-0.893237	0.000975049	-1.18702	2.814e-12
	regulon028	yes	DN756_07765	menB	Operon 07745-07775	Converts o-succinylbenzoyl-CoA (OSB-CoA) to 1,4- dihydroxy-2-naphthoyl-CoA (DHNA-CoA)	H						-0.96485	0.000126274	-1.34867	1.17179e-14	-1.07665	4.33124e-08	-0.917966	8.20455e-10
	regulon028	yes	DN756_07770	menC	Operon 07745-07775	Converts 2-succinyl-6-hydroxy-2,4-cyclohexadiene-1- carboxylate (SHCHC) to 2-succinylbenzoate (OSB)	H						-0.559797	0.0320187	-1.11119	4.16271e-10	-0.9412	2.85221e-06	-0.889765	1.61397e-07
	regulon028	no	DN756_07775	menE	Operon 07745-07775	O-succinylbenzoic acid--CoA ligase	H						-0.0893939	0.824194	-0.713256	0.000287344	-0.653629	0.000572159	-0.810885	2.55102e-06
TU069		no	DN756_08120	nhaP2	N/A	) H( ) antiporter that extrudes potassium in exchange for external protons and maintains the internal concentration of potassium under toxic levels	P	239	1771771	3	3.59e-05	TAAAACACCAATAATGTTGCGGGGAAATAG	0.072391	0.788638	-0.422685	0.0369584	0.579523	0.0055567	0.718915	6.68935e-05
TU070		no	DN756_08130	DN756_08130	N/A	hypothetical protein	S	164	1772761	5	0.000216	TACTGGCTCAAGAAAATCAAGGGTAATATC	0.365425	0.332394	#N/A	#N/A	-0.0955636	0.927645	-0.786247	0.197757
TU071		no	DN756_08335	ycfL	Operon08335-08345	Protein of unknown function (DUF1425)	S	28	1812446	3	5.37e-05	GCAAAACTTACTTATTATAGGGCTATTTGT	-0.660186	0.00479189	-0.0361473	0.894771	0.00379629	0.990426	-0.0959448	0.717794
		no	DN756_08340	lpoB	Operon08335-08345	Regulator of peptidoglycan synthesis that is essential for the function of penicillin-binding protein 1B (PBP1b)	M						-0.384676	0.122724	0.0670975	0.798979	-0.243009	0.281164	-0.00861612	0.970184
		no	DN756_08345	thiK	Operon08335-08345	Catalyzes the phosphorylation of thiamine to thiamine phosphate	M						0.226505	0.425522	-0.135166	0.598731	-0.190163	0.436984	-0.129066	0.583553
TU072	regulon029	yes	DN756_08350	nagZ	Operon 08350-08355	Plays a role in peptidoglycan recycling by cleaving the terminal beta-1,4-linked N-acetylglucosamine (GlcNAc) from peptide-linked peptidoglycan fragments, giving rise to free GlcNAc, anhydro-N-acetylmuramic acid and anhydro-N-acetylmuramic acid-linked peptides	M	-65	1814462	14	0.000152	AAAACACCCACTGGTGGGAGGGTTGATCTT	-0.0173454	0.950066	-0.872818	3.5278e-07	-1.43276	4.30804e-10	-1.43806	3.08925e-14
	regulon029	yes	DN756_08355	ycfP	Operon 08350-08355	Belongs to the UPF0227 family	S						-0.481338	0.0412629	-1.61275	2.27869e-20	-1.94167	4.60072e-25	-1.99851	4.88612e-34
TU073	regulon030	yes	DN756_08495	appA	N/A	Histidine phosphatase superfamily (branch 2)	S	-57	1847577	-14	0.00893	GCTATCTGGGCTGGTATTGATGCTAAGCGG	0.133763	0.582748	-0.801676	6.34985e-08	-0.900553	2.70058e-06	-1.3076	2.25774e-13
TU074		no	DN756_08585	DN756_08585	N/A	Predicted membrane protein (DUF2339)	S	277	1872790	12	6.97e-06	AAAAGCCTTTAATAATGTGTGCTTATATTG	0.305842	0.285311	-0.243394	0.222506	-0.600338	0.00853804	-0.956436	7.90447e-07
TU075		no	DN756_08685	csuD	N/A	PapC C-terminal domain	U	133	1899822	-2	0.000499	AATAGTTACTGGTTTGGTGTTGCTATTGAT	0.371163	0.12321	-0.55027	0.00803392	-0.634364	0.064892	-0.384643	0.134283
TU076		no	DN756_08710	yebT	N/A	MlaD protein	U	328	1905682	-13	9.85e-06	GAAGACCACGGCAGCAATAGGGAAATTACC	-0.14417	0.612628	-0.440831	0.022702	0.296127	0.236921	0.354358	0.035229
TU077	regulon031	yes	DN756_08785	amiD	N/A	Putative peptidoglycan binding domain	M	201	1922410	-14	1.58e-08	AATATCCATGCGAACAGTATGATTATTCAT	-0.230621	0.528848	2.29619	2.16546e-46	-0.278307	0.331537	-0.310074	0.126971
TU078	regulon032	yes	DN756_08960	yaaX	N/A	Protein of unknown function (DUF2502)	S	428	1955221	1	6.2e-06	CGTAACCCTAAAACGGGTGAGGATATTCCT	-0.30313	0.164869	-0.0250759	0.9373	-1.42387	7.29851e-10	-1.99753	2.11747e-19
TU079	regulon033	yes	DN756_09075	sufA	Operon 09075-09100	Belongs to the HesB IscA family	H	188	1981201	26	1.1e-05	AATATCCCTGCAAAACAAACGGTTGAAGTG	0.0495793	0.85616	3.46035	3.24206e-84	1.84247	2.00143e-16	1.01676	1.80704e-09
	regulon033	yes	DN756_09080	sufB	Operon 09075-09100	cysteine desulfurase activator complex subunit SufB	H						0.0713397	0.789282	3.27829	8.18558e-70	1.8205	4.02225e-13	1.2963	3.87184e-18
	regulon033	yes	DN756_09085	sufC	Operon 09075-09100	sufC FeS assembly ATPase SufC	H						0.0625795	0.799424	2.93004	2.49924e-66	1.17498	2.70912e-11	0.857826	3.3702e-06
	regulon033	yes	DN756_09090	sufD	Operon 09075-09100	cysteine desulfurase activator complex subunit SufD	H						-0.172029	0.468337	2.73936	2.22007e-47	1.3063	2.47238e-11	0.893824	1.40153e-08
	regulon033	yes	DN756_09095	sufS	Operon 09075-09100	Cysteine desulfurases mobilize the sulfur from L- cysteine to yield L-alanine, an essential step in sulfur metabolism for biosynthesis of a variety of sulfur-containing biomolecules. Component of the suf operon, which is activated and required under specific conditions such as oxidative stress and iron limitation. Acts as a potent selenocysteine lyase in vitro, that mobilizes selenium from L-sele…	H						-0.107927	0.659771	2.15878	6.08911e-31	1.3713	1.72929e-09	0.982877	3.52533e-09
	regulon033	yes	DN756_09100	sufE	Operon 09075-09100	Participates in cysteine desulfuration mediated by SufS. Cysteine desulfuration mobilizes sulfur from L-cysteine to yield L-alanine and constitutes an essential step in sulfur metabolism for biosynthesis of a variety of sulfur-containing biomolecules. Functions as a sulfur acceptor for SufS, by mediating the direct transfer of the sulfur atom from the S-sulfanylcysteine of SufS, an intermediate p…	H						0.155948	0.543732	1.62731	3.02533e-11	0.821878	0.000161682	0.679488	0.000650797
TU080		no	DN756_09135	mdtK	Operon09140-09135	Multidrug efflux pump that functions probably as a Na( ) drug antiporter	P	288	1994032	-26	6.97e-06	TTACGCCTCACTAACTTAGGGGATATAAAC	0.161082	0.488515	-0.193771	0.415536	0.307641	0.161391	0.402467	0.0303619
		no	DN756_09140	DN756_09140	Operon09140-09135	hypothetical protein	S						0.322915	0.43581	-0.135749	0.887165	#N/A	#N/A	-1.15552	0.102138
TU081	regulon034	yes	DN756_09175	sodB	N/A	Destroys radicals which are normally produced within the cells and which are toxic to biological systems	V	172	2000956	-7	1.58e-06	AATACCCCATTTAACTGTATGGTTATATCT	-2.93289	2.04473e-14	-2.37909	1.59364e-30	-1.86168	2.09304e-13	-2.36142	4.30624e-41
TU082	regulon035	yes	DN756_09180	ydhO	N/A	NlpC/P60 family	M	326	2002337	-8	3.84e-06	AAAGTCCATGCAAAAGATGGCGTTTTATTC	-0.197797	0.450049	1.03668	1.98141e-09	-0.0686954	0.802303	-0.323387	0.0684096
TU083	regulon036	yes	DN756_09190	grxD	N/A	Belongs to the glutaredoxin family. Monothiol subfamily	O	113	2002337	-8	3.84e-06	AAAGTCCATGCAAAAGATGGCGTTTTATTC	0.357027	0.28943	1.29727	6.67009e-17	1.49016	7.03021e-07	1.41632	6.55704e-18
TU084		no	DN756_09510	yceI	N/A	YceI-like domain	S	173	2065834	-16	3.84e-06	GGTAACCCGGCCAACGTTACGGGTATAGCG	-0.406454	0.0769177	0.157339	0.493632	0.0263579	0.945249	0.0219595	0.945845
TU085		no	DN756_09535	rstB	Operon09540-09535	PhoQ Sensor	T	183	2075030	9	2.13e-05	AATAACCATTGATAATATAATGAAATGATT	0.166798	0.493008	-0.84723	8.02286e-07	-0.319215	0.227715	-0.706812	0.000374575
		no	DN756_09540	rstA	Operon09540-09535	transcriptional regulatory protein RstA	K						0.0582672	0.808462	-0.863533	1.48449e-08	-0.701827	0.0037568	-0.62839	0.00136724
TU086	regulon037	yes	DN756_09545	DN756_09545	N/A	hypothetical protein	S	113	2075030	9	2.13e-05	AATAACCATTGATAATATAATGAAATGATT	-0.42409	0.115144	-1.27176	1.73493e-13	-0.9734	0.000271575	-0.879542	6.5445e-05
TU087	regulon038	yes	DN756_09600	yjjG	N/A	HAD-hyrolase-like	S	40	2088997	9	0.00218	AATAATCGCTACCATAACGCGCCTAATAAC	-0.0499175	0.848391	0.282935	0.136976	-1.64912	2.01954e-14	-1.7979	5.13697e-24
TU088	regulon039	yes	DN756_09875	rnfA	Operon 09875-09885	Part of a membrane complex involved in electron transport	C	69	2158716	-1	7.2e-05	CGACAACAGATGAAATGCAGGGTTATTGCG	0.311617	0.182831	0.405675	0.0632699	0.787239	0.0512007	1.03869	1.91263e-05
	regulon039	yes	DN756_09880	rnfB	Operon 09875-09885	Part of a membrane complex involved in electron transport	C						0.326716	0.183686	0.591898	0.00368301	0.864869	0.000401358	0.938792	4.60435e-06
	regulon039	yes	DN756_09885	rnfC	Operon 09875-09885	Part of a membrane complex involved in electron transport	C						-0.140924	0.606136	0.734371	5.49737e-05	0.339964	0.112457	0.130536	0.487101
TU089		no	DN756_09890	rob_2	N/A	GyrI-like small molecule binding domain	K	342	2163419	-30	3.39e-06	ATTAACCATGGGGGTGTAGAGGTTATTAAT	-0.299284	0.204563	0.738865	9.83838e-05	0.321818	0.270709	0.136883	0.469784
TU090	regulon040	no	DN756_09895	rnfD	Operon 09895-09910	Part of a membrane complex involved in electron transport	C	185	2163419	-30	3.39e-06	ATTAACCATGGGGGTGTAGAGGTTATTAAT	0.0446896	0.866095	0.467758	0.00894677	0.79715	0.000295712	0.667648	0.00191611
	regulon040	no	DN756_09900	rnfG	Operon 09895-09910	Part of a membrane complex involved in electron transport	C						-0.128971	0.5687	0.632568	0.000428535	0.92584	7.45983e-06	0.941613	4.63039e-07
	regulon040	no	DN756_09905	rnfE	Operon 09895-09910	Part of a membrane complex involved in electron transport	C						-0.0744528	0.756718	0.692628	3.83494e-05	0.696045	0.000494853	0.595627	0.000542492
	regulon040	no	DN756_09910	nth	Operon 09895-09910	DNA repair enzyme that has both DNA N-glycosylase activity and AP-lyase activity. The DNA N-glycosylase activity releases various damaged pyrimidines from DNA by cleaving the N- glycosidic bond, leaving an AP (apurinic apyrimidinic) site. The AP-lyase activity cleaves the phosphodiester bond 3' to the AP site by a beta-elimination, leaving a 3'-terminal unsaturated sugar and a product with a term…	L						-0.245372	0.272309	0.593137	0.000931958	0.581753	0.00332775	0.455263	0.00838036
TU091	regulon041	yes	DN756_09925	rnb	Operon 09925-09935	Involved in mRNA degradation. Hydrolyzes single-stranded polyribonucleotides processively in the 3' to 5' direction	J	93	2169725	-14	2.13e-05	CAATTCCTTATCAAGGTTATGGGAATGTTT	-0.378093	0.299284	-0.48861	0.0124872	-1.61044	9.11723e-09	-1.85969	5.44496e-21
	regulon041	yes	DN756_09930	cstA	Operon 09925-09935	5TM C-terminal transporter carbon starvation CstA	T						-0.163752	0.679854	-0.442053	0.0286281	-1.74188	6.70763e-09	-1.54812	1.69145e-10
	regulon041	yes	DN756_09935	ybdD	Operon 09925-09935	Selenoprotein, putative	S						-0.257664	0.373062	-0.200197	0.370251	-1.53732	7.81094e-11	-1.45053	1.56329e-19
TU092	regulon042	yes	DN756_10105	ompW	N/A	outer membrane protein W	M	-8	2206406	20	2.05e-06	AATATACCTACAAATGGAATGGATAATGAA	-1.79177	9.25723e-08	-1.94505	3.93626e-17	-4.25898	3.0292e-76	-4.7384	1.23191e-142
TU093		no	DN756_10115	yciC	N/A	UPF0259 membrane protein	S	493	2206406	20	2.05e-06	AATATACCTACAAATGGAATGGATAATGAA	-0.154636	0.50493	0.335597	0.114845	0.278354	0.157919	0.129464	0.477141
TU094	regulon043	yes	DN756_10490	fadD	N/A	AMP-binding enzyme C-terminal domain	I	-27	2282553	21	1.91e-07	TGTTACCTTGGAAAAAGTATGGCTAAAGCG	-1.07968	0.00173465	0.651537	0.000699595	0.738797	0.0057287	0.723265	8.59994e-05
TU095		no	DN756_10765	ychA	Operon10770-10765	Transglutaminase-like superfamily	S	99	2342529	13	1.1e-05	TAATGACCTGTAAAGATTATGGCAATAATG	-0.248166	0.413459	-0.18379	0.390667	-0.000174604	0.999417	-0.0182293	0.931703
		no	DN756_10770	sirB2	Operon10770-10765	Invasion gene expression up-regulator, SirB	S						-0.420019	0.0754163	-0.446989	0.0494722	-0.817563	0.000106337	-0.533015	0.00193783
TU096	regulon044	yes	DN756_10805	ychH	N/A	Protein of uncharacterised function (DUF2583)	V	35	2349330	10	7.07e-07	AATAACCCTACTAAACTCGCTGTTTTAAAC	-0.514705	0.21905	-1.1329	1.28352e-06	0.878074	0.00206708	0.988272	8.47721e-09
TU097		no	DN756_10810	pth	Operon10810-10815	The natural substrate for this enzyme may be peptidyl- tRNAs which drop off the ribosome during protein synthesis	J	326	2349330	10	7.07e-07	AATAACCCTACTAAACTCGCTGTTTTAAAC	-0.449906	0.0431399	0.444063	0.0506689	-0.0339047	0.898508	-0.374751	0.0450978
		no	DN756_10815	ychF	Operon10810-10815	ATPase that binds to both the 70S ribosome and the 50S ribosomal subunit in a nucleotide-independent manner	J						-0.664473	0.0101622	0.495613	0.0185579	0.298351	0.253224	0.321978	0.0524562
TU098		no	DN756_10940	DN756_10940	Operon10955-10940	coenzyme F390 synthetase	H	192	2382298	-2	9.3e-07	AGTTTCCATGCCAATAATAGGGGAATTGTC	0.136396	0.650197	-0.257653	0.241392	-0.119189	0.631178	-0.287491	0.147423
		no	DN756_10945	gumP	Operon10955-10940	Metallo-beta-lactamase superfamily	S						0.398331	0.109997	-0.328481	0.0807954	-0.129404	0.711336	-0.444344	0.0350072
		no	DN756_10950	galE1	Operon10955-10940	NmrA-like family	M						0.495888	0.0349907	-0.475408	0.0052064	0.413973	0.0832776	0.0155583	0.952636
		no	DN756_10955	fabH	Operon10955-10940	Catalyzes the condensation reaction of fatty acid synthesis by the addition to an acyl acceptor of two carbons from malonyl-ACP. Catalyzes the first condensation reaction which initiates fatty acid synthesis and may therefore play a role in governing the total rate of fatty acid production. Possesses both acetoacetyl-ACP synthase and acetyl transacylase activities. Its substrate specificity deter…	I						0.335586	0.149591	-0.635399	0.000102165	-0.188617	0.452809	-0.0676285	0.769436
TU099		no	DN756_10960	trpE	N/A	chorismate binding enzyme	E	445	2382298	-2	9.3e-07	AGTTTCCATGCCAATAATAGGGGAATTGTC	0.214654	0.344551	-0.231055	0.249853	-0.0052882	0.987813	-0.224672	0.229259
TU100		no	DN756_11130	qacA	Operon11135-11130	Major Facilitator Superfamily	K	362	2429503	-1	1.39e-06	ATAGACCATTTAAAGTGTAAGGTTAAATGG	0.185349	0.4797	-0.0732899	0.792258	-0.11832	0.592972	0.0775344	0.674955
		no	DN756_11135	glsA	Operon11135-11130	Belongs to the glutaminase family	E						0.162424	0.555293	0.282851	0.225387	-0.00459563	0.989205	-0.214832	0.341695
TU101		no	DN756_11245	DN756_11245	N/A	hypothetical protein	S	152	2456449	8	2.65e-06	AGTTGCCTCAGAAACTATGCGGTTTTGAGG	0.389005	0.382171	0.306274	0.472838	0.317489	0.558249	-0.432531	0.313265
TU102	regulon045	yes	DN756_11720	putP	Operon 11725-11720	Belongs to the sodium solute symporter (SSF) (TC 2.A.21) family	E	159	2529209	-1	9.85e-06	TCAGACCCTAACAAATATAGGGTTTATAAC	1.09915	0.00897506	0.373005	0.100246	1.56701	2.89287e-10	2.31351	1.62891e-41
	regulon045	yes	DN756_11725	DN756_11725	Operon 11725-11720	hypothetical protein	S						0.838486	0.00196961	0.82551	0.0118976	1.86302	4.98878e-12	2.35167	1.46877e-44
TU103	regulon046	yes	DN756_11730	putA	N/A	Oxidizes proline to glutamate for use as a carbon and nitrogen source	E	185	2529209	-1	9.85e-06	TCAGACCCTAACAAATATAGGGTTTATAAC	-0.0793404	0.882063	-0.459552	0.00826167	0.819405	0.0101095	1.26907	1.69849e-06
TU104		no	DN756_11910	rbsC_10	N/A	Branched-chain amino acid transport system / permease component	G	318	2565866	16	5.51e-06	GATATCCACGCCGACGGTGGGGCCATGCAA	0.174714	0.486608	-0.277356	0.17768	-0.394751	0.116763	-0.503969	0.004578
TU105		no	DN756_12000	flgM	Operon12000-12005	negative regulator of flagellin synthesis	N	35	2584525	-10	4.4e-05	TATCAACCCGCAAAACATGTGTCTATTTGC	-0.209513	0.400498	-0.219184	0.219141	0.096988	0.729739	0.429324	0.0510377
		no	DN756_12005	flgN	Operon12000-12005	Flagella synthesis protein FlgN	N						0.181637	0.409389	-0.182703	0.40784	0.465996	0.0413996	0.662833	0.000222359
TU106		no	DN756_12135	hpaX	N/A	Vacuole effluxer Atg22 like	G	13	2614465	7	1.1e-05	AATGTCCTCGATACGGACAGGGTTAATGTC	0.116734	0.617521	-0.0722673	0.742469	-0.213261	0.398018	-0.41573	0.0154587
TU107		no	DN756_12205	yobD	N/A	UPF0266 membrane protein	S	298	2626199	-2	2.65e-06	AATAGCCACATACAACCGAAGGTTAATAGC	0.125386	0.655877	0.353791	0.201907	0.862707	0.0031006	0.649848	0.0199725
TU108		no	DN756_12210	mntP	N/A	Probably functions as a manganese efflux pump	P	321	2627063	-5	7.07e-07	ATAAGCATCAGTAACGGTGTGGAAATAAAC	0.197972	0.380074	0.594781	0.00977978	0.61637	0.0242066	-0.202499	0.379782
TU109		no	DN756_12240	cspC	Operon12245-12240	Cold shock	K	403	2636416	15	1.38e-05	AATAACCTGAGGTTAAGTAAGGGGTTAGTC	-0.175767	0.724251	0.336678	0.377575	0.536498	0.0643746	0.451539	0.0777533
		no	DN756_12245	yobF	Operon12245-12240	Protein of unknown function (DUF2627)	S						-0.203631	0.691447	0.225723	0.417017	0.131179	0.763515	0.120729	0.604775
TU110		no	DN756_12250	DN756_12250	N/A	hypothetical protein	S	44	2637044	-22	1.8e-06	ATAGACATTATGAATTATAAGGATATTATC	0.271737	0.432466	0.888927	0.209026	0.501438	0.479986	-0.526886	0.379782
TU111	regulon047	yes	DN756_12255	pagP	N/A	Transfers a palmitate residue from the sn-1 position of a phospholipid to the N-linked hydroxymyristate on the proximal unit of lipid A or its precursors	M	-30	2637044	-22	1.8e-06	ATAGACATTATGAATTATAAGGATATTATC	0.401036	0.129606	1.16996	3.28519e-13	-0.669539	0.00783848	-0.793008	7.84623e-05
TU112	regulon048	no	DN756_12390	yaiL	Operon 12395-12390	nucleoprotein polynucleotide-associated enzyme	S	81	2661198	-1	6.97e-06	ATTACCAGCACAGATAGAAAGGTCATTTAT	-0.212017	0.36501	0.0320658	0.910163	-0.490674	0.0298747	-0.536582	0.00193783
	regulon048	yes	DN756_12395	DN756_12395	Operon 12395-12390	hypothetical protein	S						0.285898	0.307315	-0.870056	3.81888e-07	-1.50358	2.7068e-08	-1.7236	9.34975e-12
TU113		no	DN756_12400	DN756_12400	Operon12400-12405	Polysaccharide deacetylase	G	468	2661198	-1	6.97e-06	ATTACCAGCACAGATAGAAAGGTCATTTAT	-0.37976	0.127095	0.448552	0.0343223	-0.293333	0.262365	-0.453842	0.0579004
		no	DN756_12405	DN756_12405	Operon12400-12405	Sugar (and other) transporter	G						0.0271423	0.930955	0.150222	0.532983	-0.184302	0.455979	-0.329656	0.0837372
TU114	regulon049	yes	DN756_12470	lgrD	N/A	Male sterility protein	S	236	2680394	9	3.47e-07	TATGACCACGATAAATGAAGGGTTAAACCG	-0.845908	0.00069895	1.69505	2.4636e-10	-2.04482	7.94864e-24	-2.18049	1.26954e-36
TU115		no	DN756_12475	sbcB	N/A	Exonuclease C-terminal	L	26	2680394	9	3.47e-07	TATGACCACGATAAATGAAGGGTTAAACCG	0.111847	0.65186	-0.446464	0.016561	0.695345	0.00011322	0.834833	8.54917e-06
TU116	regulon050	yes	DN756_12590	alcC	N/A	IucA / IucC family	P	87	2704891	6	3.59e-05	AATATCCATATGCAATTTATGTACATATTT	0.313389	0.218057	1.60781	3.68819e-20	0.255167	0.551823	0.243254	0.46987
TU117	regulon051	no	DN756_12915	DN756_12915	Operon12935-12915	Lipocalin-like domain	I	88	2788338	-26	0.000105	AGTAGTTATGTAAACGGTGCGGTTTTCAAT	0.252628	0.400498	0.797078	0.0367664	-0.0595699	0.921015	-0.56026	0.0926588
	regulon051	no	DN756_12920	DN756_12920	Operon12935-12915	Enoyl-(Acyl carrier protein) reductase	I						0.211282	0.391167	0.781099	0.0342188	-0.58178	0.151444	-0.274032	0.491741
	regulon051	no	DN756_12925	pksI	Operon12935-12915	Enoyl-CoA hydratase/isomerase	I						0.361766	0.121854	0.705741	0.0372957	-0.920496	0.0143536	-0.863643	0.00530211
	regulon051	yes	DN756_12930	pksH	Operon12935-12915	Enoyl-CoA hydratase/isomerase	I						0.102823	0.712339	0.452403	0.288413	-1.47204	0.00388866	-0.76951	0.0977509
	regulon051	no	DN756_12935	pksG	Operon12935-12915	Hydroxymethylglutaryl-coenzyme A synthase C terminal	I						0.402975	0.108326	0.286996	0.19399	-0.636397	0.0329616	-0.848707	0.000577456
TU118		no	DN756_13050	DN756_13050	N/A	to Salmonella typhimurium, and Salmonella typhi transposase for insertion sequence IS200 TnpA SW T200_SALTY (Q57334) (152 aa) fasta scores E() 0, 94.1 id in 152 aa. Identical to the Yersinia pseudotuberculosis IS1541-like element transposase Tnp TR Q9X9F5 (EMBL AJ238014) (152 aa) fasta scores E() 0, 100.0 id in 152 aa	L	150	2812397	-9	2.59e-07	AAAAACCCCGCATAGCGCGGGGTTTTTCAC	#N/A	#N/A	#N/A	#N/A	#N/A	#N/A	#N/A	#N/A
TU119		no	DN756_13105	uup	Operon13110-13105	ABC transporter ATPase	S	110	2826430	-12	7.83e-06	AATACTCACACGGAGGTAATGGTGATTACC	-0.566345	0.0548327	-0.11598	0.612028	-0.1174	0.68837	0.0172954	0.936989
		no	DN756_13110	rlmL	Operon13110-13105	Specifically methylates the guanine in position 2445 (m2G2445) and the guanine in position 2069 (m7G2069) of 23S rRNA	J						-0.295685	0.308881	-0.0498571	0.831435	0.0976222	0.721829	0.214563	0.221672
TU120		no	DN756_13115	ycbX	N/A	MOSC N-terminal beta barrel domain	C	-11	2826430	-12	7.83e-06	AATACTCACACGGAGGTAATGGTGATTACC	-0.26985	0.238047	-0.49241	0.00586469	-0.351701	0.0784949	-0.00300063	0.988746
TU121		no	DN756_13130	pepN	N/A	aminopeptidase N	E	439	2832992	5	2.7e-08	AATAACATTATGAAAAACATGGTTAATAAC	-0.664365	0.102477	0.0743089	0.836536	-0.973201	0.000145805	-0.792681	4.08037e-05
TU122		no	DN756_13135	pncB	N/A	Catalyzes the synthesis of beta-nicotinate D- ribonucleotide from nicotinate and 5-phospho-D-ribose 1-phosphate at the expense of ATP	F	257	2832992	5	2.7e-08	AATAACATTATGAAAAACATGGTTAATAAC	-0.0190241	0.941294	-0.3296	0.08339	-0.527463	0.0203705	-0.357027	0.10214
TU123	regulon052	yes	DN756_13155	ycbL	N/A	Metallo-beta-lactamase superfamily	S	487	2840526	-14	8.79e-06	TATGGACTCACCTGTATTAAGGTTATTCAG	-0.384468	0.115875	0.589788	0.00572958	-1.19447	1.89506e-07	-1.21954	2.29644e-11
TU124		no	DN756_13295	focA	Operon13295-13300	formate transporter	P	106	2874636	-6	1.2e-07	ATAAGCCCTATAAAAAACAAGGTTTAAGGC	0.574762	0.107346	-0.685277	0.000768034	0.236147	0.253752	-0.248605	0.165389
		no	DN756_13300	pflB	Operon13295-13300	formate acetyltransferase	C						-0.0501135	0.931986	-0.764215	3.29566e-05	-0.115519	0.745337	-0.118216	0.590171
TU125		no	DN756_13345	trxB	N/A	Belongs to the class-II pyridine nucleotide-disulfide oxidoreductase family	C	248	2890746	9	2.63e-05	TTTGACCCCACAAAATATGTGGCTTGCAGG	-0.952001	0.00427152	0.115387	0.598345	0.454717	0.115991	0.455324	0.00508687
TU126		no	DN756_13510	DN756_13510	N/A	hypothetical protein	S	-20	2929964	0	7.83e-06	TAAGCCCATATAGATGGAATGGGTTATTGC	0.315431	0.256465	#N/A	#N/A	#N/A	#N/A	#N/A	#N/A
TU127		no	DN756_13515	artJ	N/A	belongs to the bacterial solute-binding protein 3 family	E	267	2929964	0	7.83e-06	TAAGCCCATATAGATGGAATGGGTTATTGC	0.149672	0.542653	-0.554561	0.00708836	-0.349516	0.26572	-0.708748	0.010776
TU128		no	DN756_13600	deoR	N/A	deoxyribose operon repressor	K	-77	2944409	0	9.3e-07	AAAATCCATTTGAAAGATGCGGCCAATCTG	0.0500184	0.843058	-0.117917	0.568432	0.375169	0.156933	0.497395	0.0102281
TU129	regulon053	yes	DN756_13645	cirA	N/A	TonB dependent receptor	P	29	2957276	10	1.38e-05	AATAACCTGATGAAAAGGAGTGAATTAATT	0.367195	0.11889	1.98835	2.54313e-21	0.603167	0.0419208	1.01855	2.92713e-05
TU130	regulon054	yes	DN756_13650	fhuC_1	Operon 13660-13650	AAA domain, putative AbiEii toxin, Type IV TA system	P	199	2960893	-13	4.64e-07	AATACCAGTACGAAATGTGCTGGTATTAGC	0.200228	0.451223	1.1818	3.0046e-06	-0.779772	0.00420021	-0.269207	0.313904
	regulon054	yes	DN756_13655	irp6B	Operon 13660-13650	Belongs to the binding-protein-dependent transport system permease family. FecCD subfamily	P						0.41763	0.102443	0.883617	0.00539162	-1.2225	7.93915e-07	-0.0403404	0.905595
	regulon054	yes	DN756_13660	yiuA	Operon 13660-13650	Periplasmic binding protein	S						0.265598	0.305634	1.15402	9.36732e-05	-1.75884	2.56408e-13	-0.915617	0.000215433
TU131	regulon055	yes	DN756_13700	psaF	N/A	Regulator of pH6 antigen (psaA)	S	383	2971870	1	6.2e-06	TAAAGACATATAAGAATGAGGGCTATAGCT	-0.260368	0.379166	1.14899	0.000524179	0.302722	0.58928	0.186784	0.687339
TU132	regulon056	yes	DN756_13710	fruA	Operon 13715-13710	pts system	G	116	2975222	8	2.92e-05	CGTAGTCTGATGAAAGTTGTGGCTTTAGGG	0.418013	0.152476	-0.145351	0.503662	1.18266	6.38914e-10	1.27195	1.19348e-12
	regulon056	yes	DN756_13715	fruK	Operon 13715-13710	Belongs to the carbohydrate kinase PfkB family	G						0.563885	0.0536525	-0.0204562	0.949065	1.05872	0.000108772	1.39231	6.94127e-11
TU133	regulon057	yes	DN756_13720	fruB	Operon 13720-13710	IIA HPr protein	G	144	2976380	3	0.00116	AAATCCATTAAGAATAGACGCGGAAAACTT	0.641108	0.0210955	0.308088	0.155181	1.74592	6.93488e-13	2.02857	2.14298e-28
TU134		no	DN756_13725	rppH_2	N/A	Belongs to the Nudix hydrolase family	F	51	2976380	3	0.00116	AAATCCATTAAGAATAGACGCGGAAAACTT	0.548834	0.0188289	0.00563161	0.986135	0.541448	0.0860636	0.158748	0.647004
TU135		no	DN756_13730	DN756_13730	Operon13735-13730	Branched-chain amino acid transport system / permease component	E	-10	2979664	-8	8.79e-06	GTAAACCATGTTATGTGTAAGGCCATATTG	0.621053	0.0540145	-0.505614	0.0369369	0.145695	0.639714	0.0320904	0.898496
		no	DN756_13735	DN756_13735	Operon13735-13730	ATPases associated with a variety of cellular activities	S						0.59028	0.117582	-0.301335	0.115777	0.242247	0.365415	0.279934	0.117254
TU136		no	DN756_13800	uxuR	N/A	FCD	K	382	2995318	4	3.59e-05	AATGGCCCCAGAAAAAGTAATTGTACCGGT	0.273638	0.233248	-0.0813093	0.749392	0.366037	0.0701497	0.547001	0.00117577
TU137	regulon058	yes	DN756_13805	DN756_13805	N/A	hypothetical protein	S	239	2995667	5	1.91e-05	ATTACCCTTTCAACCAGAAAGGAAATAAGG	0.363685	0.188036	0.739165	0.0389396	-0.389862	0.633108	-1.04198	0.00405466
TU138		no	DN756_13810	yeiR	N/A	Cobalamin synthesis protein cobW C-terminal domain	S	76	2995667	5	1.91e-05	ATTACCCTTTCAACCAGAAAGGAAATAAGG	-0.055284	0.831417	0.0461886	0.867012	-0.210037	0.355738	-0.165791	0.415159
TU139	regulon059	yes	DN756_13905	DN756_13905	Operon 13905-13920	DNA RNA non-specific endonuclease	X	44	3016703	3	1.07e-06	CAACCCCCTAAGAAATGTAAGGTAATGCCG	0.376758	0.132905	-1.21261	1.60839e-11	-0.839386	0.000335545	-0.987819	4.19611e-07
	regulon059	yes	DN756_13910	DN756_13910	Operon 13905-13920	DNA RNA non-specific endonuclease	X						-0.330926	0.148557	-0.955551	1.28633e-05	-1.02661	0.000969319	-0.893262	0.000707922
	regulon059	no	DN756_13915	DN756_13915	Operon 13905-13920	hypothetical protein	X						-0.305452	0.236872	-0.574936	0.0327515	-0.30717	0.35899	-0.341125	0.194464
	regulon059	no	DN756_13920	DN756_13920	Operon 13905-13920	Bacterial self-protective colicin-like immunity	X						-0.529883	0.0152247	-0.44216	0.0477101	-0.485205	0.0541038	-0.17859	0.481219
TU140	regulon060	yes	DN756_13940	DN756_13940	Operon 13965-13940	Caudovirales tail fibre assembly protein, lambda gpK	X	154	3026570	4	6.54e-05	TAAAGCCGGAATATCGATAGGGATAAGCGA	0.527356	0.0526318	-0.0346121	0.931366	0.856303	0.0148178	1.3439	5.59172e-06
	regulon060	yes	DN756_13945	DN756_13945	Operon 13965-13940	cellulose 1,4-beta-cellobiosidase activity	X						0.311258	0.225296	-0.150871	0.707355	0.720142	0.0726955	1.06718	8.98337e-05
	regulon060	yes	DN756_13955	DN756_13955	Operon 13965-13940	Baseplate J-like protein	X						0.550888	0.0889232	-0.22342	0.512545	0.755934	0.0113134	1.14495	7.11948e-05
	regulon060	yes	DN756_13960	DN756_13960	Operon 13965-13940	Phage protein GP46	X						0.430285	0.0737838	-0.078935	0.851025	0.814035	0.0127268	1.00546	0.00116188
	regulon060	yes	DN756_13965	gp45	Operon 13965-13940	Bacteriophage Mu Gp45 protein	X						0.292236	0.221486	0.0516943	0.904299	0.839868	0.02832	1.06859	0.000821056
TU141	regulon061	yes	DN756_13970	DN756_13970	Operon 14010-13970	Phage late control gene D protein (GPD)	X	142	3034261	6	1.72e-05	AGAAGCCCCAGCATCGTCGGGGTTTTTTTA	0.503849	0.0448049	-0.0577861	0.889848	0.958241	0.00553175	1.14827	4.14536e-05
	regulon061	yes	DN756_13975	DN756_13975	Operon 14010-13970	DNA circularisation protein N-terminus	X						0.688856	0.0588306	-0.126316	0.784398	0.954828	0.0210369	1.10877	0.00186591
	regulon061	no	DN756_13980	DN756_13980	Operon 14010-13970	COG0741 Soluble lytic murein transglycosylase and related regulatory proteins (some contain LysM invasin domains)	X						0.307852	0.213074	-0.109259	0.815177	0.520784	0.242661	0.827557	0.00397852
	regulon061	yes	DN756_13985	DN756_13985	Operon 14010-13970	Phage tail assembly chaperone proteins, E, or 41 or 14	X						0.149549	0.535979	0.219682	0.572923	0.916152	0.0836589	1.42001	0.000201738
	regulon061	yes	DN756_13990	DN756_13990	Operon 14010-13970	Phage tail tube protein	X						0.25399	0.330528	0.0833317	0.860309	1.01875	0.0105991	1.45766	1.59189e-05
	regulon061	yes	DN756_13995	DN756_13995	Operon 14010-13970	Phage tail sheath C-terminal domain	X						0.334292	0.218776	0.101084	0.830308	0.987275	0.041862	1.48698	3.68849e-05
	regulon061	yes	DN756_14000	DN756_14000	Operon 14010-13970	Protein of unknown function (DUF2635)	X						0.754659	0.0152436	0.10625	0.789188	0.648925	0.240872	1.21077	0.000922823
	regulon061	yes	DN756_14005	DN756_14005	Operon 14010-13970	hypothetical protein	X						0.327602	0.198384	0.146335	0.725653	0.674362	0.179494	1.15199	0.00126013
	regulon061	yes	DN756_14010	DN756_14010	Operon 14010-13970	hypothetical protein	X						0.218026	0.410199	0.298159	0.395859	0.498104	0.311483	1.25256	8.02595e-05
TU142		no	DN756_14040	ci	N/A	Peptidase S24-like	S	410	3038954	-1	5.37e-05	AGCAACCCTTTGAAACCTGCGGCTATCGAT	0.0893122	0.739798	0.474034	0.00381337	0.535069	0.0238963	0.889248	8.56854e-07
TU143		no	DN756_14065	DN756_14065	N/A	Beta-lactamase superfamily domain	S	70	3045038	10	4.89e-06	AATACCATCACTGATCCGGGGGTTATTGTT	-0.0204455	0.937963	-0.773643	7.10511e-05	-0.0538279	0.880009	-0.0594709	0.794303
TU144		no	DN756_14070	melB1_1	N/A	MFS/sugar transport protein	G	306	3045038	10	4.89e-06	AATACCATCACTGATCCGGGGGTTATTGTT	0.239626	0.329295	0.0254441	0.935999	-0.0284768	0.92949	-0.0686101	0.777137
TU145		no	DN756_14120	rcsC	N/A	PhoQ Sensor	T	-77	3059803	8	7.93e-05	AATACCCGGAACAAGTAGCGGGATATTTTT	0.0454095	0.863526	0.111896	0.619915	-0.238795	0.308936	-0.121786	0.49658
TU146	regulon062	yes	DN756_14170	yfaZ	N/A	YfaZ precursor	S	65	3072595	-3	3e-06	ATTAGCCATTTTAGGCTTATGGTTTTTCCT	0.102857	0.684728	-0.479239	0.00554758	-0.726211	7.11704e-05	-1.01675	1.40989e-09
TU147	regulon063	yes	DN756_14175	katA	N/A	Catalase	V	307	3072595	-3	3e-06	ATTAGCCATTTTAGGCTTATGGTTTTTCCT	-0.978453	0.0329731	-2.01346	7.13828e-36	-1.37681	9.13258e-08	-1.3585	3.88185e-13
TU148		no	DN756_14285	phnD	Operon14290-14285	Phosphonate ABC transporter, periplasmic	P	102	3102787	2	1.91e-07	ATTAAACACACGAAAAAGGTGGCTATTTTG	0.270667	0.319493	0.123778	0.847884	-0.680104	0.292315	-0.453218	0.485443
		no	DN756_14290	phnC	Operon14290-14285	Part of the ABC transporter complex PhnCDE involved in phosphonates import. Responsible for energy coupling to the transport system	P						0.507217	0.115875	#N/A	#N/A	-1.14878	0.230548	#N/A	#N/A
TU149		no	DN756_14330	dusC	N/A	Catalyzes the synthesis of 5,6-dihydrouridine (D), a modified base found in the D-loop of most tRNAs, via the reduction of the C5-C6 double bond in target uridines. Specifically modifies U16 in tRNAs	J	-28	3110135	4	0.001	AATACACCTTCCATCGGTGCCAGTATTACT	0.387704	0.126093	0.884837	1.44088e-05	-0.534236	0.224577	-0.172933	0.588828
TU150	regulon064	no	DN756_15320	DN756_15320	Operon 15355-15320	hypothetical protein	S	454	3317833	4	1.58e-06	TATATCCATGATTAAAATAGGGCTTAGTGT	-0.0151376	0.957899	-0.497759	0.0220304	-0.517822	0.0298912	-0.424589	0.036657
	regulon064	no	DN756_15325	DN756_15325	Operon 15355-15320	Psort location CytoplasmicMembrane, score 9.46	S						0.259617	0.276578	-0.669154	0.00402636	-0.931787	0.0121535	-0.426488	0.130873
	regulon064	yes	DN756_15330	ynbD	Operon 15355-15320	PAP2 superfamily	I						0.702337	0.0176524	-1.23771	2.72857e-11	-0.458019	0.132395	-0.762985	0.0027457
	regulon064	yes	DN756_15335	ynbC	Operon 15355-15320	Putative methyltransferase	I						0.400086	0.166732	-1.30605	9.41146e-16	-0.69983	0.00159676	-0.413176	0.0178009
	regulon064	yes	DN756_15340	plsC	Operon 15355-15320	Acyltransferase	I						0.306823	0.176902	-1.73327	3.88215e-11	-0.602342	0.149752	-0.697952	0.0346252
	regulon064	yes	DN756_15345	cdsA	Operon 15355-15320	Cytidylyltransferase family	S						0.327225	0.221695	-1.63171	3.84223e-23	-1.17579	9.88458e-06	-1.08357	1.80036e-06
	regulon064	yes	DN756_15350	ynbA	Operon 15355-15320	CDP-alcohol phosphatidyltransferase	I						0.595703	0.0270035	-2.49861	9.43639e-29	-1.88171	1.35723e-05	-1.07012	0.0025863
	regulon064	yes	DN756_15355	DN756_15355	Operon 15355-15320	hypothetical protein	S						0.675223	0.0555322	-1.10212	0.00372113	-1.92227	0.00651611	-1.33399	0.00449298
TU151	regulon065	no	DN756_15365	intD	Operon 15365-15375	Phage integrase family	X	193	3317833	4	1.58e-06	TATATCCATGATTAAAATAGGGCTTAGTGT	0.0700306	0.789282	-0.459919	0.0258694	-0.444154	0.0931645	-0.221247	0.333009
	regulon065	yes	DN756_15370	DN756_15370	Operon 15365-15375	hypothetical protein	X						-0.356005	0.165701	-0.0346043	0.898902	1.00939	9.70977e-05	0.989174	5.41035e-10
	regulon065	no	DN756_15375	DN756_15375	Operon 15365-15375	hypothetical protein	X						0.223175	0.357423	-0.195495	0.398783	0.287842	0.344565	0.0964504	0.719118
TU152	regulon066	yes	DN756_15475	msgA	Operon 15475-15480	DinI-like family	X	190	3332095	33	8.72e-05	AATAGTCATAGCGGTCGTAGTGCTTTGATG	-0.599565	0.0270953	1.43508	4.07525e-16	0.484575	0.124132	0.601265	0.0141475
	regulon066	yes	DN756_15480	dinI	Operon 15475-15480	DinI-like family	X						-0.421121	0.127346	1.12118	4.73966e-11	0.236698	0.5206	0.513942	0.0199716
TU153		no	DN756_15495	gp48	Operon15505-15495	aa, and to Haemophilus influenzae Mu-like prophage FluMu protein gp48 hi1521 SW VG48_HAEIN (P44241) (168 aa) fasta scores E()	X	166	3337099	13	1.03e-07	TAATGCCACGGTAAAAGTACGGCTAAATAC	0.703944	0.0095932	-0.462398	0.0495716	0.46233	0.194699	0.290899	0.283682
		no	DN756_15500	DN756_15500	Operon15505-15495	Baseplate J-like protein	X						0.363287	0.146984	-0.205084	0.255874	0.425069	0.0853849	0.423097	0.0320243
		no	DN756_15505	DN756_15505	Operon15505-15495	Phage protein GP46	X						0.463222	0.117582	-0.0358858	0.910731	0.930228	0.00308409	0.387203	0.166799
TU154		no	DN756_15535	DN756_15535	Operon15555-15535	Phage tail assembly chaperone proteins, E, or 41 or 14	X	368	3345998	16	4.33e-06	GATACCACCATTAAGGACAATGCTATTACC	-0.307986	0.196328	0.189182	0.368423	0.271003	0.254364	0.452198	0.0162743
		no	DN756_15540	DN756_15540	Operon15555-15535	Phage tail tube protein	X						0.233201	0.378251	-0.194146	0.503655	0.00530281	0.99217	0.00301086	0.993524
		no	DN756_15545	DN756_15545	Operon15555-15535	Phage tail sheath C-terminal domain	X						0.417632	0.126659	-0.0375111	0.878282	0.27625	0.206692	0.261121	0.213788
		no	DN756_15550	DN756_15550	Operon15555-15535	hypothetical protein	X						0.187007	0.460219	0.100863	0.7952	0.391252	0.314579	0.636649	0.0350072
		no	DN756_15555	DN756_15555	Operon15555-15535	hypothetical protein	X						0.166315	0.502077	-0.221679	0.508837	0.368638	0.440959	0.664107	0.0671616
TU155	regulon067	yes	DN756_15660	DN756_15660	N/A	TIR domain	S	131	3359510	-5	8.12e-07	AATAACAATGTTGATCGAATGGTTATTGGT	-1.2072	4.50457e-06	-2.01374	5.98389e-31	-1.72655	1.17881e-11	-1.4377	2.64767e-14
TU156		no	DN756_15665	DN756_15665	N/A	HNH endonuclease	S	191	3359510	-5	8.12e-07	AATAACAATGTTGATCGAATGGTTATTGGT	0.328749	0.162902	0.0652649	0.793724	0.63692	0.00648118	0.666067	0.000145815
TU157		no	DN756_15820	DN756_15820	N/A	to Salmonella typhimurium, and Salmonella typhi transposase for insertion sequence IS200 TnpA SW T200_SALTY (Q57334) (152 aa) fasta scores E() 0, 94.1 id in 152 aa. Identical to the Yersinia pseudotuberculosis IS1541-like element transposase Tnp TR Q9X9F5 (EMBL AJ238014) (152 aa) fasta scores E() 0, 100.0 id in 152 aa	X	259	3393040	11	6.15e-07	AATACCACCGGGAAGGTTGTGGCTACTGCC	#N/A	#N/A	#N/A	#N/A	#N/A	#N/A	#N/A	#N/A
TU158	regulon068	yes	DN756_16015	DN756_16015	N/A	hypothetical protein	S	333	3439037	13	1.1e-05	AATAAACAGCCAAACAATATGGCTATTAAC	-0.0801297	0.788271	0.898985	6.81076e-05	-1.51335	2.59644e-07	-1.50575	8.38793e-11
TU159		no	DN756_16050	amtB	Operon16055-16050	Ammonium transporter	P	-53	3445447	-7	4.4e-05	TGAATACCTACAGAAGATAAGGCTTCTCGC	0.348961	0.142467	-0.12249	0.594418	0.072384	0.773117	-0.110887	0.596758
		no	DN756_16055	glnK	Operon16055-16050	prevents the phosphorylation of NR-I, the transcriptional activator of the glutamine synthetase gene (glnA)	K						0.392971	0.153549	-0.146004	0.665223	-0.610776	0.19254	-0.849203	0.019249
TU160		no	DN756_16465	DN756_16465	Operon16475-16465	exported or periplasmic protein in ApbE locus	S	365	3540462	3	6.15e-07	AATGACCCCAATGAAGGTAATGAAATTCAG	-0.43486	0.282246	0.211988	0.309964	0.251525	0.251659	0.365349	0.0515357
		no	DN756_16470	apbE	Operon16475-16465	Flavin transferase that catalyzes the transfer of the FMN moiety of FAD and its covalent binding to the hydroxyl group of a threonine residue in a target flavoprotein	H						0.246116	0.417921	0.15968	0.509873	0.324377	0.192815	0.355207	0.0357583
		no	DN756_16475	nqrF	Operon16475-16465	NQR complex catalyzes the reduction of ubiquinone-1 to ubiquinol by two successive reactions, coupled with the transport of Na( ) ions from the cytoplasm to the periplasm. The first step is catalyzed by NqrF, which accepts electrons from NADH and reduces ubiquinone-1 to ubisemiquinone by a one-electron transfer pathway	C						0.375048	0.234041	0.0701647	0.7952	0.596807	0.0146122	0.749927	3.83305e-06
TU161		no	DN756_16665	mprA	N/A	helix_turn_helix multiple antibiotic resistance protein	K	134	3582106	6	1.09e-08	ATTGGCATTACTAACAGTATGGTTATTGTG	-0.25152	0.387477	-0.683412	7.24983e-05	0.429164	0.0524524	0.333982	0.0716981
TU162		no	DN756_16685	yfiF	N/A	Belongs to the class IV-like SAM-binding methyltransferase superfamily. RNA methyltransferase TrmH family	J	212	3587394	-7	2.37e-05	TATATCTACTTAAAAATAAAGGCTAATGTA	-0.283444	0.400379	0.0818569	0.714961	-0.0105949	0.977235	-0.069004	0.719494
TU163		no	DN756_16690	trxC	N/A	Thioredoxin	O	39	3587394	-7	2.37e-05	TATATCTACTTAAAAATAAAGGCTAATGTA	0.241025	0.390739	-0.12843	0.587756	0.53714	0.00518242	0.343717	0.0444917
TU164		no	DN756_16715	DN756_16715	N/A	hypothetical protein	S	-30	3593670	24	1.54e-05	TAACCCCATGCCCAAAGCGTGGGTTTTTTG	0.0922667	0.801883	-0.546133	0.452735	-1.63065	0.065779	#N/A	#N/A
TU165		no	DN756_16800	dcuB	N/A	Responsible for the transport of C4-dicarboxylates from the periplasm across the inner membrane	G	277	3610498	27	8.79e-06	AATAGCCGTTAAAAAATTAATGCATTAATT	0.202263	0.390334	-0.223703	0.44112	-0.654031	0.00517476	-0.677039	0.000550526
TU166		no	DN756_16930	DN756_16930	N/A	L-fucose isomerase, C-terminal domain	G	16	3634435	-5	8.79e-06	ATAACCCACACTAGGAGTAAGCATATGTCA	0.117876	0.66563	-0.0622578	0.786917	-0.559033	0.00783747	-0.631936	0.000120479
TU167		no	DN756_17005	araD	N/A	L-ribulose-5-phosphate 4-epimerase	G	118	3652569	-5	1.58e-08	AATAGCCATATTTAAATAAAGGCTATTTTT	0.381454	0.121605	0.538924	0.108931	-0.653158	0.00929353	-0.364036	0.0668067
TU168		no	DN756_17055	map	N/A	Methionine aminopeptidase	E	-97	3663952	1	0.000425	TATCCCAGCAAGAACATAGGGTTTTATCAT	0.0917445	0.705474	-0.468063	0.00613061	-0.503038	0.0206401	0.0329194	0.888106
TU169	regulon069	yes	DN756_17075	yhjA	Operon 17075-17080	Di-haem cytochrome c peroxidase	C	96	3669305	-2	8.75e-08	ATAATCCACTCTATAAATAAGGTTATTGGC	-0.706667	0.0455114	-2.8433	5.15575e-69	-3.28986	4.32572e-44	-3.46346	5.71353e-66
	regulon069	yes	DN756_17080	pheC	Operon 17075-17080	Bacterial periplasmic substrate-binding proteins	M						-0.087233	0.724251	-1.14702	1.33429e-13	-2.14045	6.69349e-27	-1.7118	2.86214e-23
TU170		no	DN756_17090	DN756_17090	N/A	hypothetical protein	S	0	3672438	1	4.64e-07	AATAACATTAGTAAAATTGAGGACAATACC	0.40963	0.193542	#N/A	#N/A	0.208741	0.841005	#N/A	#N/A
TU171	regulon070	yes	DN756_17105	lsrR	N/A	Putative sugar-binding domain	K	447	3674798	-3	4.33e-06	AGTAACCCTACTGGCGGCAATGCTAATAGG	-1.1314	1.52101e-05	1.00379	1.29327e-08	-0.238794	0.311483	-0.511278	0.00328965
TU172		no	DN756_17135	mutS	N/A	that it carries out the mismatch recognition step. This protein has a weak ATPase activity	L	-20	3681806	-12	2.59e-07	AATAGCCGCATGAAAAATAACGATAAACTC	-0.349037	0.277171	-0.144728	0.468502	-0.214516	0.463816	-0.0199245	0.926762
TU173		no	DN756_17295	dgt	N/A	dGTPase preferentially hydrolyzes dGTP over the other canonical NTPs	F	306	3718347	-5	2.37e-05	AGTATCCATATGAAAGTAGGCATTATTGGC	-0.191108	0.404123	0.397386	0.0298443	-0.198239	0.368099	0.00903208	0.971702
TU174		no	DN756_17300	mtnN	Operon17300-17310	Catalyzes the irreversible cleavage of the glycosidic bond in both 5'-methylthioadenosine (MTA) and S- adenosylhomocysteine (SAH AdoHcy) to adenine and the corresponding thioribose, 5'-methylthioribose and S-ribosylhomocysteine, respectively	F	-13	3718347	-5	2.37e-05	AGTATCCATATGAAAGTAGGCATTATTGGC	-0.36765	0.190515	0.239157	0.263898	-0.154582	0.537343	-0.0688167	0.765378
		no	DN756_17305	btuF	Operon17300-17310	Part of the ABC transporter complex BtuCDF involved in vitamin B12 import. Binds vitamin B12 and delivers it to the periplasmic surface of BtuC	P						-0.0449555	0.872851	-0.00144992	0.996284	-0.17796	0.436821	0.305055	0.0746294
		no	DN756_17310	yadS	Operon17300-17310	UPF0126 domain	S						-0.00816028	0.975347	-0.0238425	0.943238	-0.202172	0.371826	0.0660585	0.751894
TU175	regulon071	yes	DN756_17370	dksA	N/A	Transcription factor that acts by binding directly to the RNA polymerase (RNAP). Required for negative regulation of rRNA expression and positive regulation of several amino acid biosynthesis promoters. Also required for regulation of fis expression	K	452	3735282	-17	0.000182	CCTTATTACAACAACAGTGTGGTTATTTTC	-1.03663	0.0057956	0.0404722	0.878282	-0.226322	0.38161	-0.527152	0.00141102
TU176		no	DN756_17385	pcnB	Operon17385-17390	Adds poly(A) tail to the 3' end of many RNAs, which usually targets these RNAs for decay. Plays a significant role in the global control of gene expression, through influencing the rate of transcript degradation, and in the general RNA quality control	T	96	3737424	5	3.98e-05	TAACCCCACAGAAAACACAACGGCATTCTC	-0.48223	0.0903361	0.0742575	0.812123	-0.656017	0.000981446	-0.807353	4.67241e-07
		no	DN756_17390	folK	Operon17385-17390	7,8-dihydro-6-hydroxymethylpterin-pyrophosphokinase (HPPK)	H						-0.264537	0.285894	-0.363889	0.125752	-0.231651	0.356904	-0.541024	0.00505403
TU177		no	DN756_17465	acnB	N/A	Belongs to the aconitase IPM isomerase family	C	392	3756897	14	1.38e-05	GGTATCCTCTCATTGGTTATGGTTATTATG	-0.642943	0.155297	-0.2784	0.181203	0.417754	0.112661	0.425492	0.0276424
TU178		no	DN756_17470	DN756_17470	N/A	hypothetical protein	S	59	3756897	14	1.38e-05	GGTATCCTCTCATTGGTTATGGTTATTATG	-0.00370543	0.994486	0.550735	0.216492	0.50057	0.306925	0.475376	0.246233
TU179	regulon072	yes	DN756_17690	fruR	N/A	helix_turn _helix lactose operon repressor	K	286	3803681	11	1.8e-06	TATATCCATAGTTAAACTATGTCTATAGCC	-0.267003	0.445486	-1.33078	1.48768e-17	-0.316379	0.253752	-0.219317	0.214549
TU180		no	DN756_17710	DN756_17710	Operon17720-17710	hypothetical protein	S	-56	3808482	-3	7.07e-07	ATATTCCATATAAGAGGTAAGGTTTTGATG	0.0869246	0.826646	0.335968	0.702001	-0.345804	0.593541	0.0728145	0.900526
		no	DN756_17715	fadD	Operon17720-17710	AMP-binding enzyme	I						-0.288066	0.239376	0.450255	0.0255047	-0.411831	0.167414	-0.609238	0.000742539
		no	DN756_17720	DN756_17720	Operon17720-17710	hypothetical protein	S						0.532437	0.149985	#N/A	#N/A	#N/A	#N/A	#N/A	#N/A
TU181		no	DN756_17800	DN756_17800	N/A	hypothetical protein	S	158	3831278	9	7.2e-05	ATTGACCCCGAGTGGCCTAGGGTTACTAAC	-0.820585	3.77141e-05	0.595727	0.000376372	0.0905541	0.729678	-0.121311	0.579122
TU182		no	DN756_17875	tssC	N/A	protein EIP55 TR O52406 (EMBL AF037441) (495 aa) fasta scores E() 0	S	364	3853537	6	4.89e-06	ATTATCCTGATCGAAAGTAAGGAATTTACG	0.201554	0.400498	0.141371	0.554272	0.0782909	0.788574	0.0141268	0.958312
TU183		no	DN756_17875	tssC	Operon17885-17870	Type VI secretion system effector, Hcp	S	424	3855181	9	2.59e-07	AATACTCTTACTAATGGAGGGGGTATACCC	-0.323355	0.164869	0.926111	6.76399e-08	0.362706	0.116428	-0.032991	0.891529
		no	DN756_17880	tssB	Operon17885-17870	protein EIP55 TR O52406 (EMBL AF037441) (495 aa) fasta scores E() 0	S						0.201554	0.400498	0.141371	0.554272	0.0782909	0.788574	0.0141268	0.958312
		no	DN756_17885	tssA	Operon17885-17870	ImpA, N-terminal, type VI secretion system	S						0.398916	0.115875	0.479742	0.055307	-0.751496	0.0136642	-0.90233	0.000347279
TU184	regulon073	yes	DN756_17890	rovC	N/A	Uncharacterized conserved protein (DUF2285)	S	-95	3855181	9	2.59e-07	AATACTCTTACTAATGGAGGGGGTATACCC	0.097452	0.691447	2.54328	3.3476e-24	0.75135	0.00292172	0.448518	0.120669
TU185		no	DN756_17980	dapB	N/A	Catalyzes the conversion of 4-hydroxy- tetrahydrodipicolinate (HTPA) to tetrahydrodipicolinate	E	357	3876307	3	1.72e-05	AAAACCCCCAGCTAGGCTGGGGATTCAGTT	-0.233788	0.316603	0.387392	0.026211	-0.571105	0.00700572	-0.636172	3.208e-05
TU186		no	DN756_17985	DN756_17985	N/A	hypothetical protein	S	149	3876307	3	1.72e-05	AAAACCCCCAGCTAGGCTGGGGATTCAGTT	-0.46063	0.0611124	-0.0330271	0.903194	0.331833	0.155964	0.374751	0.0412405
TU187	regulon074	yes	DN756_18215	nupX	N/A	Belongs to the concentrative nucleoside transporter (CNT) (TC 2.A.41) family	F	28	3930878	-8	3.47e-07	GATATTCCTATTAATAATAAGGCTATTAGT	0.376881	0.143036	0.0299166	0.908107	1.55168	3.05134e-18	1.82486	1.36481e-32
TU188		no	DN756_18220	yjjV	N/A	TatD related DNase	L	243	3932416	14	4.4e-05	AATACCTATGATTACAGTGGGTCTAAAGAA	0.33643	0.18978	-0.294606	0.111295	-0.293503	0.337578	-0.425865	0.109755
TU189		no	DN756_18700	ibeB	Operon18710-18700	Outer membrane efflux protein	M	253	4035984	25	4.4e-05	AATTGACCCACCAAAAATGACGTAAAACAT	0.180963	0.502077	0.0588454	0.831506	0.123003	0.597475	0.0970481	0.634728
		no	DN756_18705	mexB	Operon18710-18700	AcrB/AcrD/AcrF family	V						0.392366	0.223781	0.560772	0.00143764	-0.0643638	0.824603	0.376551	0.0504875
		no	DN756_18710	mexA	Operon18710-18700	Belongs to the membrane fusion protein (MFP) (TC 8.A.1) family	V						0.698036	0.0260741	0.892182	2.5406e-06	0.022208	0.948748	0.346791	0.182217
TU190		no	DN756_18715	yhbW	N/A	Oxido_grp_1 luciferase oxidoreductase, group 1 family protein	C	254	4035984	25	4.4e-05	AATTGACCCACCAAAAATGACGTAAAACAT	0.196391	0.486964	-0.559688	0.00148347	-0.0132291	0.967764	-0.245839	0.318575
TU191		no	DN756_18800	glmM	Operon18805-18800	Catalyzes the conversion of glucosamine-6-phosphate to glucosamine-1-phosphate	G	71	4053908	0	3.98e-05	AAAACCCTAGGCAAGCCTAGGGTTATATTA	-0.591181	0.107744	-0.0721494	0.789188	-0.0289272	0.938278	0.0170664	0.942097
		no	DN756_18805	folP	Operon18805-18800	Catalyzes the condensation of para-aminobenzoate (pABA) with 6-hydroxymethyl-7,8-dihydropterin diphosphate (DHPt-PP) to form 7,8-dihydropteroate (H2Pte), the immediate precursor of folate derivatives	H						-0.437768	0.108326	-0.305354	0.104947	-0.00664811	0.986502	-0.00132899	0.993975
TU192		no	DN756_18985	ytfL	N/A	CBS transporter associated domain-containing protein	S	316	4087172	-6	4.33e-06	AAAATCCTCATGGATACTGTGGTCTTGGGG	0.0989983	0.680417	0.491958	0.0149931	0.361026	0.0851294	0.421852	0.0134222
TU193	regulon075	yes	DN756_19285	fdhF	Operon 19295-19285	Belongs to the prokaryotic molybdopterin-containing oxidoreductase family	C	91	4150093	6	1.09e-08	ATTAACCTTATAAACATAATGGTTATAGTG	-0.474016	0.151195	-2.75923	1.45514e-63	-2.37569	2.39958e-28	-2.60684	5.44412e-54
	regulon075	yes	DN756_19290	hydN	Operon 19295-19285	4Fe-4S binding domain	C						-0.105383	0.781058	-3.98659	3.06346e-106	-3.1006	8.82636e-44	-3.53857	1.94805e-67
	regulon075	yes	DN756_19295	gltD	Operon 19295-19285	gltD_gamma_fam glutamate synthase, small subunit domain protein	C						-0.524171	0.10348	-3.88688	4.55419e-110	-3.04423	1.28032e-41	-3.66362	7.42107e-110
TU194	regulon076	yes	DN756_19305	yjdC	N/A	Bacterial regulatory proteins, tetR family	K	328	4150093	6	1.09e-08	ATTAACCTTATAAACATAATGGTTATAGTG	-0.51116	0.0156667	-0.493894	0.0133522	-1.24571	5.16912e-10	-1.00359	1.76311e-07
TU195	regulon077	yes	DN756_19510	DN756_19510	N/A	Fimbrial protein	N	459	4198672	-5	1.72e-05	TATACCCATTATAAATATGCGTGTATGTTT	0.159352	0.502077	1.56634	6.82266e-15	0.553815	0.0238963	0.19299	0.411763
TU196	regulon078	yes	DN756_19575	metF	N/A	Methylenetetrahydrofolate reductase	E	409	4209762	13	3e-06	ATAACCCGTAGTGAAGCTGTGGAAATACTC	0.173778	0.468628	2.57536	2.50579e-33	1.70187	6.48759e-20	1.81892	9.901e-18
TU197	regulon079	yes	DN756_19595	hemP	Operon 19595-19620	to Hemin uptake protein hemP of Yersinia UniRef RepID HEMP_YEREN	P	483	4213472	13	3e-06	AATAACAATGCGAACTATCAGGGTAATCGG	0.351696	0.161273	0.227623	0.301735	-1.76462	1.40981e-05	-0.0802623	0.823454
	regulon079	yes	DN756_19600	hmuR	Operon 19595-19620	Hemin receptor	P						0.43792	0.12582	-0.457024	0.0371527	-2.13659	3.72854e-10	0.549552	0.00167534
	regulon079	yes	DN756_19605	hmuS	Operon 19595-19620	Hemin transport protein	P						0.797683	0.0124337	-0.652736	9.65758e-05	-0.787957	0.0407794	1.94597	5.48129e-15
	regulon079	yes	DN756_19610	hmuT	Operon 19595-19620	Periplasmic binding protein	P						0.976807	5.81475e-05	-0.211444	0.276296	-0.477366	0.123971	2.15961	1.15994e-35
	regulon079	yes	DN756_19615	hmuU	Operon 19595-19620	Belongs to the binding-protein-dependent transport system permease family. FecCD subfamily	P						0.872382	0.000261928	0.00795951	0.977187	-0.573132	0.0539998	1.97358	3.71846e-27
	regulon079	yes	DN756_19620	hmuV	Operon 19595-19620	Part of the ABC transporter complex HmuTUV involved in hemin import. Responsible for energy coupling to the transport system	P						0.785371	0.000626916	0.17531	0.52104	-0.665596	0.00373818	1.21876	8.86173e-15
TU198		no	DN756_19670	epaO	Operon19675-19670	spaO_YscQ type III secretion apparatus protein, YscQ HrcQ family	U	-40	4230060	-1	0.000182	TACCGCCACTAAGAGAACAAGGTTATTCAA	0.674999	0.0309647	-0.00712023	0.981735	-0.300134	0.381119	-0.0355766	0.905656
		no	DN756_19675	DN756_19675	Operon19675-19670	hypothetical protein	S						0.613682	0.0269553	-0.163684	0.675729	-0.845166	0.216248	-0.178579	0.738501
TU199	regulon080	yes	DN756_20055	livK	N/A	Branched-chain amino acid-binding protein	E	411	4310691	-7	3e-07	AGAAGCCATAGTAATAAAGTGGATATAGCG	0.300655	0.17364	0.62725	0.000429521	1.31897	1.96643e-12	1.69066	2.16472e-18
TU200	regulon081	yes	DN756_20060	panZ	N/A	Controls both the activation and catalytic activity of PanD in a coenzyme A (CoA)-dependent fashion	K	10	4310691	-7	3e-07	AGAAGCCATAGTAATAAAGTGGATATAGCG	0.271386	0.257	-1.4995	1.514e-18	-0.231896	0.368295	-0.123977	0.571132
TU201		no	DN756_20265	cyaA	N/A	adenylate cyclase activity	F	200	4353470	-30	3.59e-05	GATAGCTTTACTTTCTTTACGGTTAATCGG	-0.370147	0.281183	-0.805912	3.02655e-05	-0.295954	0.314579	-0.268172	0.102461
TU202		no	DN756_20275	hemC	Operon20275-20290	Tetrapolymerization of the monopyrrole PBG into the hydroxymethylbilane pre-uroporphyrinogen in several discrete steps	H	293	4353470	-30	3.59e-05	GATAGCTTTACTTTCTTTACGGTTAATCGG	0.111512	0.68432	-0.728273	0.000113314	0.436916	0.0246251	0.379237	0.0485065
		no	DN756_20280	hemD	Operon20275-20290	Uroporphyrinogen-III synthase HemD	H						0.0724668	0.775392	-0.576505	0.00360502	0.435662	0.0155904	0.440655	0.0115182
		no	DN756_20285	hemX	Operon20275-20290	HemX, putative uroporphyrinogen-III C-methyltransferase	H						-0.110867	0.717225	-0.666629	0.000135188	0.100765	0.714916	0.0244941	0.922271
		no	DN756_20290	hemY	Operon20275-20290	HemY protein N-terminus	H						-0.243945	0.433375	-0.318765	0.0715146	0.0996888	0.755106	0.0567522	0.774543
TU203		no	DN756_20290	hemY	N/A	HemY protein N-terminus	H	-30	4356638	2	5.51e-06	GATACCCACAGTTAAAACAAGGAATAACAG	-0.243945	0.433375	-0.318765	0.0715146	0.0996888	0.755106	0.0567522	0.774543
TU204		no	DN756_20635	yijD	Operon20640-20635	Protein of unknown function (DUF1422)	S	473	4427275	4	7.93e-05	ATTAATAACACGATCTGCATGGTTTAAAAT	-0.500547	0.0818009	0.229615	0.277959	0.223422	0.440504	0.194962	0.238949
		no	DN756_20640	fabR	Operon20640-20635	Represses the transcription of fabB, involved in unsaturated fatty acid (UFA) biosynthesis. By controlling UFA production, FabR directly influences the physical properties of the membrane bilayer	K						-0.244463	0.353703	0.43702	0.0203452	0.672627	0.00120239	0.636532	4.22927e-05
TU205	regulon082	yes	DN756_20780	hslU	N/A	this subunit has chaperone activity. The binding of ATP and its subsequent hydrolysis by HslU are essential for unfolding of protein substrates subsequently hydrolyzed by HslV. HslU recognizes the N-terminal part of its protein substrates and unfolds these before they are guided to HslV for hydrolysis	O	471	4460774	4	1.38e-05	AAAGCCAGCAATAACCTTGTTGTTATAAAG	-1.73784	2.64311e-07	-0.0346944	0.90253	0.547884	0.0521753	0.521217	0.0147459
TU206		no	DN756_20925	DN756_20925	N/A	to Int of Enterobacteriaceae UniRef RepID B3HI95_ECOLX	L	489	4488230	4	5.51e-06	AGCTCCCCTGATAAACATATGGCTTTTCGC	0.370876	0.12933	-0.220467	0.429301	-0.157171	0.60918	0.183852	0.465335
TU207		no	DN756_21245	hemN	Operon21250-21245	Belongs to the anaerobic coproporphyrinogen-III oxidase family	H	-29	4552715	8	4.33e-06	AGATAACACGTGAGTAGTAGGGCTATTAGT	-0.512152	0.0893058	-0.305235	0.103936	-0.272099	0.319821	-0.130719	0.469784
		no	DN756_21250	DN756_21250	Operon21250-21245	hypothetical protein	S						-0.804845	0.00570075	0.702152	5.24765e-06	0.0444849	0.867023	0.171	0.434421
TU208		no	DN756_21510	yieH	Operon21515-21510	HAD-SF-IA-v1 HAD hydrolase, IA, variant 1 family protein	S	218	4605443	9	1.91e-07	AAAAGCCATAATAAAAAAGAGGTAAAAAAG	-0.119338	0.616647	0.00612114	0.983508	0.0127331	0.967357	-0.310547	0.122211
		no	DN756_21515	DN756_21515	Operon21515-21510	hypothetical protein	S						0.106401	0.80516	#N/A	#N/A	#N/A	#N/A	#N/A	#N/A
TU209	regulon083	yes	DN756_21520	yieG	N/A	Permease family	S	101	4605443	9	1.91e-07	AAAAGCCATAATAAAAAAGAGGTAAAAAAG	0.116868	0.648088	-1.61679	1.38035e-13	-1.47208	1.39451e-10	-1.23145	3.84153e-09
TU210		no	DN756_21535	DN756_21535	N/A	Protein of unknown function (DUF1240)	S	-48	4608400	10	2.65e-06	ATTAGCATCAATAATATTGTTGTTAATAAT	0.246471	0.382171	-0.0999047	0.865976	-1.07069	0.0612709	-0.361957	0.469784
TU211	regulon084	yes	DN756_21815	DN756_21815	Operon 21815-21820	hypothetical protein	pYV	352	30673	5	0.00028	AATACCCATATGAAACCGTGGGGTTACAAC	1.41873	1.26847e-10	2.43949	5.75946e-05	1.40342	0.0363007	4.5892	1.04937e-16
	regulon084	yes	DN756_21820	DN756_21820	Operon 21815-21820	pseudogene	pYV						1.98471	3.03796e-19	4.19694	3.10443e-65	4.31605	2.61973e-73	5.10048	3.55583e-85
TU212	regulon085	yes	DN756_21940	yscW	Operon 21940-21945	Ysc type III secretion system pilotin	pYV	358	50410	-6	1.41e-07	TAAAACCATATATACAGTATGGTAATTGTA	0.976567	1.50392e-06	4.37397	7.70118e-67	2.20628	1.30363e-20	2.81564	5.23279e-37
	regulon085	yes	DN756_21945	lcrF	Operon 21940-21945	Ysc type III secretion system transcriptional activator	pYV						1.30164	1.53137e-08	4.39616	1.82048e-60	2.26148	4.03506e-18	2.77961	1.4344e-35
TU213	regulon086	yes	DN756_21990	yscI	Operon 21990-22005	Ysc type III secretion system inner rod protein	pYV	303	57005	-4	1.23e-05	CAAAACCTCAAGAACGGCATGGTCAGGAGG	0.530293	0.258983	2.34572	1.42529e-28	0.958705	0.00074501	1.33685	5.56075e-18
	regulon086	yes	DN756_21995	yscJ	Operon 21990-22005	Ysc type III secretion system inner membrane ring protein	pYV						0.649257	0.172931	2.44328	1.1814e-23	1.06907	0.000291374	1.5713	1.08229e-17
	regulon086	yes	DN756_22000	yscK	Operon 21990-22005	Ysc type III secretion system sorting complex protein	pYV						1.2909	2.92259e-06	1.93574	3.09532e-22	0.816231	0.00388723	1.23424	8.18947e-13
	regulon086	yes	DN756_22005	yscL	Operon 21990-22005	Ysc type III secretion system sorting complex protein	pYV						0.873456	0.00311847	2.43145	8.95474e-24	0.677107	0.012891	1.0553	2.35219e-11

## Sheet: 86 Tu's with Peak and DE
TU_#	regulon_#	DE?	Locus Tag	Gene	Operon	Predicted function	COG	Distance between peak and TU	Peak Location	Distance of predicted IscR binding site to center of peak	MEME p-value	Predicted IscR site	NIS log2FC (WT/ΔiscR)	NIS FDR	Chelex log2FC (WT/ΔiscR)	Chelex FDR	Heme log2FC (WT/ΔiscR)	Heme FDR	FeSO4 log2FC (WT/ΔiscR)	FeSO4 FDR
TU006	regulon001	yes	DN756_00330	DN756_00330	N/A	Belongs to the 'phage' integrase family	X	354	69359	8	0.000499	TAAATCCCCTAATAAAGTAATGTCAGGGGA	-0.0468189	0.861072	0.280742	0.154629	1.0243	7.0755e-07	1.16083	4.24681e-11
TU007	regulon002	yes	DN756_00360	yclP	Operon00375-00360	Iron ABC transporter, ATP-binding protein	P	146	80664	12	0.000391	ATTAACCCCACGAAATGTGTTTAATCCTGC	0.224382	0.35904	0.698	0.00257137	-1.44247	6.29671e-08	0.0137793	0.972249
	regulon002	yes	DN756_00365	fatC	Operon00375-00360	Belongs to the binding-protein-dependent transport system permease family. FecCD subfamily	P						0.325397	0.190218	0.736612	0.0131345	-2.17952	1.41643e-11	-0.974942	0.05161
	regulon002	yes	DN756_00370	feuB	Operon00375-00360	Belongs to the binding-protein-dependent transport system permease family. FecCD subfamily	P						0.475919	0.0584691	0.217125	0.36475	-1.88501	3.75614e-10	-1.20895	0.00106899
	regulon002	yes	DN756_00375	fatB	Operon00375-00360	Periplasmic binding protein	P						0.263054	0.277281	0.07821	0.763885	-1.39245	2.07183e-06	-0.129937	0.656676
TU009	regulon003	yes	DN756_00510	dctA	N/A	Responsible for the transport of dicarboxylates such as succinate, fumarate, and malate	G	218	115729	3	8.75e-08	AATAACCATTATAAATGTCTGGTTATTTTG	-0.883085	0.000151915	-0.196887	0.528789	-1.71151	2.02677e-10	-1.77524	4.73916e-26
TU016	regulon004	no	DN756_01165	DN756_01165	Operon 01165-01180	hypothetical protein	S	149	267249	2	5.93e-05	AATATCCTTGGTCGCAGTAAGGTAAACGAA	-0.601493	0.01214	-0.223266	0.280313	-0.31558	0.188937	-0.644201	0.00123186
	regulon004	no	DN756_01170	rpe	Operon 01165-01180	Ribulose-phosphate 3-epimerase	G						-0.916996	0.000144651	-0.308122	0.199562	-0.521702	0.0197325	-0.472115	0.00590264
	regulon004	no	DN756_01175	gph	Operon 01165-01180	Phosphoglycolate phosphatase	G						-0.577729	0.016764	0.0199838	0.950239	-0.836421	3.77978e-05	-0.82556	1.26775e-05
	regulon004	yes	DN756_01180	trpS	Operon 01165-01180	Tryptophanyl-tRNA synthetase	J						-0.716842	0.0147603	-0.0493523	0.83865	-1.13076	0.000178705	-1.20778	1.17959e-12
TU018	regulon005	yes	DN756_01215	oprC	N/A	TonB -dependent copper receptor	P	66	278778	14	2.33e-06	TTTACCCATACCAGAAAAGTGGTTTTATAT	-0.285116	0.316328	2.02286	7.32641e-23	-1.50862	1.42734e-13	-0.866352	4.26956e-07
TU020	regulon006	yes	DN756_01320	DN756_01320	N/A	Glycosyltransferase family 9 (heptosyltransferase)	M	54	302601	-2	8.72e-05	TTAAACCTTATATGTGCCAGGGAAATACAG	-0.383615	0.212067	-1.5215	1.03099e-18	-1.11244	4.63028e-07	-1.34566	6.39142e-19
TU021	regulon007	no	DN756_01505	rpsN	Operon 01505-01545	Binds 16S rRNA, required for the assembly of 30S particles and may also be responsible for determining the conformation of the 16S rRNA at the A site	J	-7	325779	-18	9.58e-05	CCATTCCGCAAGTAAGGTAGGGTTACTGAT	-0.59292	0.16353	-0.167504	0.55864	0.171437	0.584077	0.0926435	0.6083
	regulon007	no	DN756_01510	rpsH	Operon 01505-01545	One of the primary rRNA binding proteins, it binds directly to 16S rRNA central domain where it helps coordinate assembly of the platform of the 30S subunit	J						-0.799283	0.053667	-0.267289	0.300572	0.162805	0.599542	0.0169304	0.938456
	regulon007	no	DN756_01515	rplF	Operon 01505-01545	This protein binds to the 23S rRNA, and is important in its secondary structure. It is located near the subunit interface in the base of the L7 L12 stalk, and near the tRNA binding site of the peptidyltransferase center	J						-0.874528	0.0406532	-0.225586	0.471628	-0.00199889	0.996199	-0.045848	0.827138
	regulon007	no	DN756_01520	rplR	Operon 01505-01545	This is one of the proteins that binds and probably mediates the attachment of the 5S RNA into the large ribosomal subunit, where it forms part of the central protuberance	J						-1.01456	0.0141911	-0.243252	0.37532	-0.0868172	0.799953	-0.0121451	0.953151
	regulon007	yes	DN756_01525	rpsE	Operon 01505-01545	Located at the back of the 30S subunit body where it stabilizes the conformation of the head with respect to the body	J						-1.15029	0.00474199	-0.167022	0.574427	0.0486036	0.892122	0.0549272	0.787253
	regulon007	yes	DN756_01530	rpmD	Operon 01505-01545	ribosomal protein L30	J						-1.12633	0.00110693	-0.244259	0.296292	0.157608	0.598532	0.158192	0.37277
	regulon007	no	DN756_01535	rplO	Operon 01505-01545	Binds to the 23S rRNA	J						-1.06126	0.0138291	-0.0665834	0.853879	0.248238	0.455901	0.183645	0.318575
	regulon007	no	DN756_01540	secY	Operon 01505-01545	The central subunit of the protein translocation channel SecYEG. Consists of two halves formed by TMs 1-5 and 6-10. These two domains form a lateral gate at the front which open onto the bilayer between TMs 2 and 7, and are clamped together by SecE at the back. The channel is closed by both a pore ring composed of hydrophobic SecY resides and a short helix (helix 2A) on the extracellular side of …	U						-0.936512	0.0339562	-0.0522205	0.915569	0.389472	0.158787	0.377763	0.063622
	regulon007	no	DN756_01545	rpmJ	Operon 01505-01545	Belongs to the bacterial ribosomal protein bL36 family	J						-0.782288	0.0261662	0.0273073	0.922431	0.583038	0.0386149	0.678531	0.000109219
TU026	regulon008	yes	DN756_02275	cspA	N/A	cspA1 SWALL Q9RIF2 (EMBL U82821) (70 aa) fasta scores E() 3e-27, 98.57 38d in 70 aa, and to Yersinia pestis major cold shock protein CspA1 cspA1 or ypo3644 SWALL Q8ZAY7 (EMBL AJ414158) (70 aa) fasta scores E() 1e-26, 95.71 id in 70 aa, and to Escherichia coli	K	305	485668	-21	0.000152	TTTATCCACATTAAATGTAATACATAACCC	-0.226168	0.418476	-1.35831	2.3452e-08	0.370334	0.36202	0.525246	0.0419264
TU028	regulon009	yes	DN756_02330	fis	Operon 02335-02330	Activates ribosomal RNA transcription. Plays a direct role in upstream activation of rRNA promoters	K	372	494430	6	1.07e-06	TTATTCCATAGTAAAATCATGGGTATGCCG	-1.24704	2.05356e-09	0.298237	0.32988	0.0149925	0.965079	-0.383437	0.058128
	regulon009	no	DN756_02335	dusB	Operon 02335-02330	Catalyzes the synthesis of 5,6-dihydrouridine (D), a modified base found in the D-loop of most tRNAs, via the reduction of the C5-C6 double bond in target uridines	J						-0.690988	0.00481687	0.266326	0.333988	0.171536	0.466799	-0.273357	0.261554
TU031	regulon010	yes	DN756_02920	DN756_02920	Operon02945-02920	Lipopolysaccharide kinase (Kdo/WaaP) family	S	5	628630	14	2.05e-06	AATTCCCCTACTATATGTAATGGTAAAATT	-0.0539061	0.832291	-1.13634	2.17668e-12	-1.47453	2.00242e-14	-1.54283	7.3777e-20
	regulon010	yes	DN756_02925	DN756_02925	Operon02945-02920	Protein phosphatase 2C	T						0.0643199	0.827229	-1.65357	1.19652e-21	-1.62818	2.47134e-18	-1.93632	5.56502e-26
	regulon010	yes	DN756_02930	DN756_02930	Operon02945-02920	TerY-C metal binding domain	S						0.213744	0.389291	-1.94616	3.40626e-34	-2.14821	1.92428e-21	-1.79749	4.66446e-25
	regulon010	yes	DN756_02935	terZ	Operon02945-02920	von Willebrand factor type A domain	P						0.0329676	0.913521	-3.05217	1.26721e-54	-2.60588	1.10651e-34	-2.59357	7.83457e-45
	regulon010	yes	DN756_02940	terX	Operon02945-02920	TerD domain	P						-0.687396	0.00179269	-3.10112	2.25576e-64	-2.73503	8.25109e-29	-2.56155	1.32766e-41
	regulon010	yes	DN756_02945	terY	Operon02945-02920	von Willebrand factor type A domain	P						-0.573618	0.012495	-3.14	4.90911e-68	-2.77311	9.76796e-46	-2.88639	4.67341e-71
TU032	regulon011	no	DN756_03240	DN756_03240	Operon 03240-03250	DNA RNA non-specific endonuclease	L	37	683386	-4	1.58e-06	ATAACCATTAAGAAATGTAAGGTGATGCCG	0.105074	0.67953	-0.720144	0.00182199	-0.953707	0.00234611	-0.973199	6.15374e-05
	regulon011	yes	DN756_03245	DN756_03245	Operon 03240-03250	PAAR repeat-containing protein	S						0.156858	0.517281	-0.621666	0.000507245	-0.971481	5.45024e-06	-1.06067	1.10609e-07
	regulon011	no	DN756_03250	DN756_03250	Operon 03240-03250	Protein of unknown function (DUF1240)	S						0.305441	0.187369	0.507908	0.131332	-0.274792	0.46088	-0.627259	0.0518961
TU033	regulon012	yes	DN756_03470	ygiQ	N/A	UPF0313 protein	C	72	727709	-16	2.33e-06	GTTATCCATGTGAAGAGGAAGGATATATCT	-0.217511	0.440732	-1.15566	1.2801e-10	-0.284049	0.168073	-0.244393	0.162528
TU035	regulon013	yes	DN756_03630	DN756_03630	N/A	Protein conserved in bacteria	S	195	762235	-2	0.000585	TATAACATTGTTAGATTTAACCTTTTGGTC	0.425565	0.0681834	2.20733	8.98794e-21	1.53322	3.68827e-06	1.18236	1.3839e-10
TU036	regulon014	yes	DN756_03750	DN756_03750	N/A	hypothetical protein	S	-47	783172	8	1.1e-05	AGTACTACTGTCAATTTTAGGGTTATTCCT	0.370915	0.145115	2.25378	3.41133e-14	0.553952	0.191627	0.342588	0.349325
TU040	regulon015	yes	DN756_04055	iutA	Operon 04075-04055	to Ferric aerobactin receptor of Bacteria UniRef RepID IUTA_ECOLX	P	145	895857	-29	2.63e-05	TTAACCGTTAATAAAAGTGTGGTTTTTTGA	0.221203	0.39348	2.87005	2.42878e-09	-0.923648	0.00106243	-0.346931	0.078761
	regulon015	yes	DN756_04060	iucD	Operon 04075-04055	siderophore biosynthesis protein IucD	P						0.556341	0.0295926	1.30041	0.000189353	-0.0546544	0.84249	0.244957	0.203727
	regulon015	yes	DN756_04065	iucC	Operon 04075-04055	aerobactin siderophore biosynthesis protein IucC	P						0.726134	0.0453983	1.63263	2.16364e-07	-0.25137	0.38298	0.655968	0.00055931
	regulon015	yes	DN756_04070	iucB	Operon 04075-04055	Acetyltransferase (GNAT) domain	P						0.839808	0.0265947	0.977898	0.001219	-0.0596232	0.920497	1.25437	0.00194997
	regulon015	no	DN756_04075	iucA	Operon 04075-04055	to Aerobactin siderophore biosynthesis protein iucA of Bacteria UniRef RepID IUCA_ECOLX	P						0.797218	0.0313248	0.648723	0.0126539	-0.821968	0.0324882	0.77499	0.00422463
TU041	regulon016	yes	DN756_04080	DN756_04080	Operon 04080-04085	to ShiF protein of Bacteria UniRef RepID Q6KD49_ECOLX	P	-6	895857	-29	2.63e-05	TTAACCGTTAATAAAAGTGTGGTTTTTTGA	0.554144	0.115168	0.491045	0.00727627	-1.39479	0.00100371	0.113549	0.678017
	regulon016	yes	DN756_04085	DN756_04085	Operon 04080-04085	hypothetical protein	S						0.338698	0.298549	0.92381	3.23443e-06	-2.1579	0.000662128	#N/A	#N/A
TU044	regulon017	yes	DN756_04795	yaeF	N/A	Permuted papain-like amidase enzyme, YaeF/YiiX, C92 family	M	83	1048812	-25	0.000182	TTATCCCGTATAAATAATAGGGGGAAGCCA	-0.213975	0.348883	-0.955655	1.28501e-06	-1.63579	1.24643e-17	-1.44021	2.56716e-18
TU048	regulon018	yes	DN756_05225	recD	N/A	A helicase nuclease that prepares dsDNA breaks (DSB) for recombinational DNA repair. Binds to DSBs and unwinds DNA via a highly rapid and processive ATP-dependent bidirectional helicase activity. Unwinds dsDNA until it encounters a Chi (crossover hotspot instigator) sequence from the 3' direction. Cuts ssDNA a few nucleotides 3' to the Chi site. The properties and activities of the enzyme are cha…	L	186	1149348	-6	1.1e-05	AATAACCCCACCAAAGTGGCGTTGATAGTC	-0.809718	0.00146668	1.02979	7.74091e-08	0.434903	0.116264	0.165465	0.339181
TU050	regulon019	yes	DN756_05755	ccrB	Operon 05765-05755	Important for reducing fluoride concentration in the cell, thus reducing its toxicity	U	75	1252795	-3	8.72e-05	AATAACCCTGCAAATATTATCAGAACTAAC	0.0896881	0.713231	1.02726	0.00322754	-1.01263	0.000812962	-1.13287	3.06254e-06
	regulon019	yes	DN756_05760	crcB	Operon 05765-05755	Important for reducing fluoride concentration in the cell, thus reducing its toxicity	U						0.198407	0.444209	0.512928	0.256636	-1.29533	0.00139765	-1.16678	0.000222359
	regulon019	no	DN756_05765	DN756_05765	Operon 05765-05755	hypothetical protein	S						0.494598	0.154068	#N/A	#N/A	#N/A	#N/A	#N/A	#N/A
TU053	regulon020	yes	DN756_06115	ail	N/A	Enterobacterial Ail/Lom protein	M	238	1323625	-1	0.00108	CTGGTCCGCAAGGTCAATGGGGCTATTGAT	-2.22595	9.29971e-07	1.04606	0.00170586	0.410269	0.0758906	0.468414	0.0632216
TU054	regulon021	yes	DN756_06160	iscU	Operon 06160-06205	A scaffold on which IscS assembles Fe-S clusters. It is likely that Fe-S cluster coordination is flexible as the role of this complex is to build and then hand off Fe-S clusters	H	-74	1333064	9	4.4e-05	CAAGACCCTACTATCGGTAGTGGCATGGTT	-5.26217	1.51499e-47	-3.04441	3.61368e-60	-3.38488	5.97797e-43	-3.39704	9.97306e-77
	regulon021	yes	DN756_06165	iscA	Operon 06160-06205	Iron-sulfur cluster assembly protein	H						-4.24009	2.42198e-28	-2.91857	6.68562e-80	-2.98688	2.02138e-30	-3.01834	1.30394e-76
	regulon021	yes	DN756_06170	DN756_06170	Operon 06160-06205	hypothetical protein	H						-3.8949	1.73997e-65	-2.90736	1.24384e-62	-2.95685	1.36553e-40	-2.73366	1.04609e-45
	regulon021	yes	DN756_06175	hscB	Operon 06160-06205	Co-chaperone involved in the maturation of iron-sulfur cluster-containing proteins. Seems to help targeting proteins to be folded toward HscA	H						-3.46059	8.17553e-32	-2.73006	4.74772e-62	-3.39068	4.68284e-37	-3.18499	2.81434e-82
	regulon021	yes	DN756_06180	hscA	Operon 06160-06205	Chaperone involved in the maturation of iron-sulfur cluster-containing proteins. Has a low intrinsic ATPase activity which is markedly stimulated by HscB. Involved in the maturation of IscU	H						-3.30633	1.16763e-23	-2.91309	2.72316e-39	-3.24492	1.29319e-38	-3.3316	6.32198e-69
	regulon021	yes	DN756_06185	fdx	Operon 06160-06205	ferredoxin	H						-3.76622	1.47239e-44	-2.92555	1.23016e-65	-3.41428	1.49196e-43	-3.68326	4.30646e-60
	regulon021	yes	DN756_06190	iscX	Operon 06160-06205	Believed to be involved in assembly of Fe-S clusters	H						-3.77744	6.4481e-50	-2.77503	5.19931e-56	-3.476	4.72761e-45	-3.66795	1.0118e-63
	regulon021	yes	DN756_06195	pepB	Operon 06160-06205	Probably plays an important role in intracellular peptide degradation	E						-3.59202	2.94204e-26	-2.50864	2.44965e-45	-1.36676	1.66049e-08	-1.73326	1.76115e-22
	regulon021	yes	DN756_06200	sseB	Operon 06160-06205	enhanced serine sensitivity protein SseB	S						-3.01623	1.96139e-29	-1.42892	3.85464e-19	-1.36371	1.27323e-11	-1.54563	1.71408e-22
	regulon021	yes	DN756_06205	DN756_06205	Operon 06160-06205	hypothetical protein	S						-1.36055	0.000116673	-0.392327	0.301773	-0.282742	0.562086	-0.903277	0.00493901
TU055	regulon022	yes	DN756_06250	ispG	N/A	Converts 2C-methyl-D-erythritol 2,4-cyclodiphosphate (ME-2,4cPP) into 1-hydroxy-2-methyl-2-(E)-butenyl 4-diphosphate	I	150	1350434	1	0.000166	ATTAGCCTTAATAAACTTACTTAAATCTAC	-1.08764	5.56014e-05	0.268121	0.19181	-0.0533598	0.877791	-0.0496534	0.787848
TU056	regulon023	yes	DN756_06390	yegQ	N/A	Peptidase family U32 C-terminal domain	E	101	1384307	6	8.72e-05	TTAAACCTTACAAAAATTGTGCGAAGGCTG	-1.20533	2.69631e-05	-1.01182	1.61308e-08	-0.922815	8.87017e-05	-0.983915	0.000123228
TU057	regulon024	yes	DN756_06510	purN	Operon 06515-06510	Catalyzes the transfer of a formyl group from 10- formyltetrahydrofolate to 5-phospho-ribosyl-glycinamide (GAR), producing 5-phospho-ribosyl-N-formylglycinamide (FGAR) and tetrahydrofolate	F	-87	1420590	8	2.63e-05	GTTGATCGCATAAAAGGTGTGGTTAAACAA	0.344423	0.173767	1.12809	0.00284986	-1.20521	2.60908e-09	-1.03104	5.54021e-09
	regulon024	yes	DN756_06515	purM	Operon 06515-06510	Phosphoribosylformylglycinamidine cyclo-ligase	F						0.239606	0.528848	1.44192	1.49237e-05	-1.22384	2.4528e-09	-1.18406	3.96198e-12
TU058	regulon025	yes	DN756_06905	cysK	N/A	Belongs to the cysteine synthase cystathionine beta- synthase family	E	38	1507801	18	1.1e-05	AAATCATACGCGAACAGTATGGCTATGGAA	-2.04262	5.19031e-07	0.114659	0.748547	1.096	0.00866088	0.337658	0.261554
TU063	regulon026	yes	DN756_07270	DN756_07270	Operon 07280-07270	hypothetical protein	S	64	1585188	-19	1.91e-05	GTTATCCATATAAATATCATGGGATAATAC	0.204571	0.466501	-1.2813	0.00972946	-2.62927	2.01172e-05	-1.39289	0.00330902
	regulon026	no	DN756_07275	yciQ	Operon 07280-07270	Predicted membrane protein (DUF2207)	S						0.10118	0.689555	-0.736256	2.29547e-06	-0.396464	0.0575972	-0.461485	0.00681207
	regulon026	yes	DN756_07280	lemA	Operon 07280-07270	LemA family	S						0.208427	0.367225	-1.04907	1.02315e-06	-0.810034	0.0154277	-0.739328	0.00192087
TU067	regulon027	yes	DN756_07605	nuoA	N/A	NDH-1 shuttles electrons from NADH, via FMN and iron- sulfur (Fe-S) centers, to quinones in the respiratory chain. The immediate electron acceptor for the enzyme in this species is believed to be ubiquinone. Couples the redox reaction to proton translocation (for every two electrons transferred, four hydrogen ions are translocated across the cytoplasmic membrane), and thus conserves the redox ene…	C	103	1652550	-29	6.2e-06	AAAGCCCACAGTAAAACACTGGCTAAGCAG	0.0156726	0.967408	0.300466	0.109278	1.18154	2.72185e-06	1.2415	7.17821e-16
TU068	regulon028	yes	DN756_07745	DN756_07745	Operon 07745-07775	hypothetical protein	S	169	1683124	-11	9.3e-07	ATTAGCCTCGTTAAGTGCACGGGTATCCAT	0.184673	0.621453	-0.00321756	0.996225	#N/A	#N/A	-2.22506	0.00124791
	regulon028	yes	DN756_07750	menF	Operon 07745-07775	Catalyzes the conversion of chorismate to isochorismate	H						0.0480438	0.890036	-0.908015	1.39484e-07	-0.955659	3.24312e-05	-1.57696	3.01109e-16
	regulon028	yes	DN756_07755	menD	Operon 07745-07775	Catalyzes the thiamine diphosphate-dependent decarboxylation of 2-oxoglutarate and the subsequent addition of the resulting succinic semialdehyde-thiamine pyrophosphate anion to isochorismate to yield 2-succinyl-5-enolpyruvyl-6-hydroxy-3- cyclohexene-1-carboxylate (SEPHCHC)	H						-0.0308305	0.933414	-2.05635	2.84793e-32	-1.15948	2.87929e-08	-1.27307	2.49088e-13
	regulon028	yes	DN756_07760	menH	Operon 07745-07775	Catalyzes a proton abstraction reaction that results in 2,5-elimination of pyruvate from 2-succinyl-5-enolpyruvyl-6- hydroxy-3-cyclohexene-1-carboxylate (SEPHCHC) and the formation of 2-succinyl-6-hydroxy-2,4-cyclohexadiene-1-carboxylate (SHCHC)	H						-0.150236	0.57075	-1.62681	7.12151e-26	-0.893237	0.000975049	-1.18702	2.814e-12
	regulon028	yes	DN756_07765	menB	Operon 07745-07775	Converts o-succinylbenzoyl-CoA (OSB-CoA) to 1,4- dihydroxy-2-naphthoyl-CoA (DHNA-CoA)	H						-0.96485	0.000126274	-1.34867	1.17179e-14	-1.07665	4.33124e-08	-0.917966	8.20455e-10
	regulon028	yes	DN756_07770	menC	Operon 07745-07775	Converts 2-succinyl-6-hydroxy-2,4-cyclohexadiene-1- carboxylate (SHCHC) to 2-succinylbenzoate (OSB)	H						-0.559797	0.0320187	-1.11119	4.16271e-10	-0.9412	2.85221e-06	-0.889765	1.61397e-07
	regulon028	no	DN756_07775	menE	Operon 07745-07775	O-succinylbenzoic acid--CoA ligase	H						-0.0893939	0.824194	-0.713256	0.000287344	-0.653629	0.000572159	-0.810885	2.55102e-06
TU072	regulon029	yes	DN756_08350	nagZ	Operon 08350-08355	Plays a role in peptidoglycan recycling by cleaving the terminal beta-1,4-linked N-acetylglucosamine (GlcNAc) from peptide-linked peptidoglycan fragments, giving rise to free GlcNAc, anhydro-N-acetylmuramic acid and anhydro-N-acetylmuramic acid-linked peptides	M	-65	1814462	14	0.000152	AAAACACCCACTGGTGGGAGGGTTGATCTT	-0.0173454	0.950066	-0.872818	3.5278e-07	-1.43276	4.30804e-10	-1.43806	3.08925e-14
	regulon029	yes	DN756_08355	ycfP	Operon 08350-08355	Belongs to the UPF0227 family	S						-0.481338	0.0412629	-1.61275	2.27869e-20	-1.94167	4.60072e-25	-1.99851	4.88612e-34
TU073	regulon030	yes	DN756_08495	appA	N/A	Histidine phosphatase superfamily (branch 2)	S	-57	1847577	-14	0.00893	GCTATCTGGGCTGGTATTGATGCTAAGCGG	0.133763	0.582748	-0.801676	6.34985e-08	-0.900553	2.70058e-06	-1.3076	2.25774e-13
TU077	regulon031	yes	DN756_08785	amiD	N/A	Putative peptidoglycan binding domain	M	201	1922410	-14	1.58e-08	AATATCCATGCGAACAGTATGATTATTCAT	-0.230621	0.528848	2.29619	2.16546e-46	-0.278307	0.331537	-0.310074	0.126971
TU078	regulon032	yes	DN756_08960	yaaX	N/A	Protein of unknown function (DUF2502)	S	428	1955221	1	6.2e-06	CGTAACCCTAAAACGGGTGAGGATATTCCT	-0.30313	0.164869	-0.0250759	0.9373	-1.42387	7.29851e-10	-1.99753	2.11747e-19
TU079	regulon033	yes	DN756_09075	sufA	Operon 09075-09100	Belongs to the HesB IscA family	H	188	1981201	26	1.1e-05	AATATCCCTGCAAAACAAACGGTTGAAGTG	0.0495793	0.85616	3.46035	3.24206e-84	1.84247	2.00143e-16	1.01676	1.80704e-09
	regulon033	yes	DN756_09080	sufB	Operon 09075-09100	cysteine desulfurase activator complex subunit SufB	H						0.0713397	0.789282	3.27829	8.18558e-70	1.8205	4.02225e-13	1.2963	3.87184e-18
	regulon033	yes	DN756_09085	sufC	Operon 09075-09100	sufC FeS assembly ATPase SufC	H						0.0625795	0.799424	2.93004	2.49924e-66	1.17498	2.70912e-11	0.857826	3.3702e-06
	regulon033	yes	DN756_09090	sufD	Operon 09075-09100	cysteine desulfurase activator complex subunit SufD	H						-0.172029	0.468337	2.73936	2.22007e-47	1.3063	2.47238e-11	0.893824	1.40153e-08
	regulon033	yes	DN756_09095	sufS	Operon 09075-09100	Cysteine desulfurases mobilize the sulfur from L- cysteine to yield L-alanine, an essential step in sulfur metabolism for biosynthesis of a variety of sulfur-containing biomolecules. Component of the suf operon, which is activated and required under specific conditions such as oxidative stress and iron limitation. Acts as a potent selenocysteine lyase in vitro, that mobilizes selenium from L-sele…	H						-0.107927	0.659771	2.15878	6.08911e-31	1.3713	1.72929e-09	0.982877	3.52533e-09
	regulon033	yes	DN756_09100	sufE	Operon 09075-09100	Participates in cysteine desulfuration mediated by SufS. Cysteine desulfuration mobilizes sulfur from L-cysteine to yield L-alanine and constitutes an essential step in sulfur metabolism for biosynthesis of a variety of sulfur-containing biomolecules. Functions as a sulfur acceptor for SufS, by mediating the direct transfer of the sulfur atom from the S-sulfanylcysteine of SufS, an intermediate p…	H						0.155948	0.543732	1.62731	3.02533e-11	0.821878	0.000161682	0.679488	0.000650797
TU081	regulon034	yes	DN756_09175	sodB	N/A	Destroys radicals which are normally produced within the cells and which are toxic to biological systems	V	172	2000956	-7	1.58e-06	AATACCCCATTTAACTGTATGGTTATATCT	-2.93289	2.04473e-14	-2.37909	1.59364e-30	-1.86168	2.09304e-13	-2.36142	4.30624e-41
TU082	regulon035	yes	DN756_09180	ydhO	N/A	NlpC/P60 family	M	326	2002337	-8	3.84e-06	AAAGTCCATGCAAAAGATGGCGTTTTATTC	-0.197797	0.450049	1.03668	1.98141e-09	-0.0686954	0.802303	-0.323387	0.0684096
TU083	regulon036	yes	DN756_09190	grxD	N/A	Belongs to the glutaredoxin family. Monothiol subfamily	O	113	2002337	-8	3.84e-06	AAAGTCCATGCAAAAGATGGCGTTTTATTC	0.357027	0.28943	1.29727	6.67009e-17	1.49016	7.03021e-07	1.41632	6.55704e-18
TU086	regulon037	yes	DN756_09545	DN756_09545	N/A	hypothetical protein	S	113	2075030	9	2.13e-05	AATAACCATTGATAATATAATGAAATGATT	-0.42409	0.115144	-1.27176	1.73493e-13	-0.9734	0.000271575	-0.879542	6.5445e-05
TU087	regulon038	yes	DN756_09600	yjjG	N/A	HAD-hyrolase-like	S	40	2088997	9	0.00218	AATAATCGCTACCATAACGCGCCTAATAAC	-0.0499175	0.848391	0.282935	0.136976	-1.64912	2.01954e-14	-1.7979	5.13697e-24
TU088	regulon039	yes	DN756_09875	rnfA	Operon 09875-09885	Part of a membrane complex involved in electron transport	C	69	2158716	-1	7.2e-05	CGACAACAGATGAAATGCAGGGTTATTGCG	0.311617	0.182831	0.405675	0.0632699	0.787239	0.0512007	1.03869	1.91263e-05
	regulon039	no	DN756_09880	rnfB	Operon 09875-09885	Part of a membrane complex involved in electron transport	C						0.326716	0.183686	0.591898	0.00368301	0.864869	0.000401358	0.938792	4.60435e-06
	regulon039	no	DN756_09885	rnfC	Operon 09875-09885	Part of a membrane complex involved in electron transport	C						-0.140924	0.606136	0.734371	5.49737e-05	0.339964	0.112457	0.130536	0.487101
TU090	regulon040	no	DN756_09895	rnfD	Operon 09895-09910	Part of a membrane complex involved in electron transport	C	185	2163419	-30	3.39e-06	ATTAACCATGGGGGTGTAGAGGTTATTAAT	0.0446896	0.866095	0.467758	0.00894677	0.79715	0.000295712	0.667648	0.00191611
	regulon040	no	DN756_09900	rnfG	Operon 09895-09910	Part of a membrane complex involved in electron transport	C						-0.128971	0.5687	0.632568	0.000428535	0.92584	7.45983e-06	0.941613	4.63039e-07
	regulon040	no	DN756_09905	rnfE	Operon 09895-09910	Part of a membrane complex involved in electron transport	C						-0.0744528	0.756718	0.692628	3.83494e-05	0.696045	0.000494853	0.595627	0.000542492
	regulon040	no	DN756_09910	nth	Operon 09895-09910	DNA repair enzyme that has both DNA N-glycosylase activity and AP-lyase activity. The DNA N-glycosylase activity releases various damaged pyrimidines from DNA by cleaving the N- glycosidic bond, leaving an AP (apurinic apyrimidinic) site. The AP-lyase activity cleaves the phosphodiester bond 3' to the AP site by a beta-elimination, leaving a 3'-terminal unsaturated sugar and a product with a term…	L						-0.245372	0.272309	0.593137	0.000931958	0.581753	0.00332775	0.455263	0.00838036
TU091	regulon041	yes	DN756_09925	rnb	Operon 09925-09935	Involved in mRNA degradation. Hydrolyzes single-stranded polyribonucleotides processively in the 3' to 5' direction	J	93	2169725	-14	2.13e-05	CAATTCCTTATCAAGGTTATGGGAATGTTT	-0.378093	0.299284	-0.48861	0.0124872	-1.61044	9.11723e-09	-1.85969	5.44496e-21
	regulon041	yes	DN756_09930	cstA	Operon 09925-09935	5TM C-terminal transporter carbon starvation CstA	T						-0.163752	0.679854	-0.442053	0.0286281	-1.74188	6.70763e-09	-1.54812	1.69145e-10
	regulon041	yes	DN756_09935	ybdD	Operon 09925-09935	Selenoprotein, putative	S						-0.257664	0.373062	-0.200197	0.370251	-1.53732	7.81094e-11	-1.45053	1.56329e-19
TU092	regulon042	yes	DN756_10105	ompW	N/A	outer membrane protein W	M	-8	2206406	20	2.05e-06	AATATACCTACAAATGGAATGGATAATGAA	-1.79177	9.25723e-08	-1.94505	3.93626e-17	-4.25898	3.0292e-76	-4.7384	1.23191e-142
TU094	regulon043	yes	DN756_10490	fadD	N/A	AMP-binding enzyme C-terminal domain	I	-27	2282553	21	1.91e-07	TGTTACCTTGGAAAAAGTATGGCTAAAGCG	-1.07968	0.00173465	0.651537	0.000699595	0.738797	0.0057287	0.723265	8.59994e-05
TU096	regulon044	yes	DN756_10805	ychH	N/A	Protein of uncharacterised function (DUF2583)	V	35	2349330	10	7.07e-07	AATAACCCTACTAAACTCGCTGTTTTAAAC	-0.514705	0.21905	-1.1329	1.28352e-06	0.878074	0.00206708	0.988272	8.47721e-09
TU102	regulon045	yes	DN756_11720	putP	Operon 11725-11720	Belongs to the sodium solute symporter (SSF) (TC 2.A.21) family	E	159	2529209	-1	9.85e-06	TCAGACCCTAACAAATATAGGGTTTATAAC	1.09915	0.00897506	0.373005	0.100246	1.56701	2.89287e-10	2.31351	1.62891e-41
	regulon045	yes	DN756_11725	DN756_11725	Operon 11725-11720	hypothetical protein	S						0.838486	0.00196961	0.82551	0.0118976	1.86302	4.98878e-12	2.35167	1.46877e-44
TU103	regulon046	yes	DN756_11730	putA	N/A	Oxidizes proline to glutamate for use as a carbon and nitrogen source	E	185	2529209	-1	9.85e-06	TCAGACCCTAACAAATATAGGGTTTATAAC	-0.0793404	0.882063	-0.459552	0.00826167	0.819405	0.0101095	1.26907	1.69849e-06
TU111	regulon047	yes	DN756_12255	pagP	N/A	Transfers a palmitate residue from the sn-1 position of a phospholipid to the N-linked hydroxymyristate on the proximal unit of lipid A or its precursors	M	-30	2637044	-22	1.8e-06	ATAGACATTATGAATTATAAGGATATTATC	0.401036	0.129606	1.16996	3.28519e-13	-0.669539	0.00783848	-0.793008	7.84623e-05
TU112	regulon048	no	DN756_12390	yaiL	Operon 12395-12390	nucleoprotein polynucleotide-associated enzyme	S	81	2661198	-1	6.97e-06	ATTACCAGCACAGATAGAAAGGTCATTTAT	-0.212017	0.36501	0.0320658	0.910163	-0.490674	0.0298747	-0.536582	0.00193783
	regulon048	yes	DN756_12395	DN756_12395	Operon 12395-12390	hypothetical protein	S						0.285898	0.307315	-0.870056	3.81888e-07	-1.50358	2.7068e-08	-1.7236	9.34975e-12
TU114	regulon049	yes	DN756_12470	lgrD	N/A	Male sterility protein	S	236	2680394	9	3.47e-07	TATGACCACGATAAATGAAGGGTTAAACCG	-0.845908	0.00069895	1.69505	2.4636e-10	-2.04482	7.94864e-24	-2.18049	1.26954e-36
TU116	regulon050	yes	DN756_12590	alcC	N/A	IucA / IucC family	P	87	2704891	6	3.59e-05	AATATCCATATGCAATTTATGTACATATTT	0.313389	0.218057	1.60781	3.68819e-20	0.255167	0.551823	0.243254	0.46987
TU117	regulon051	no	DN756_12915	DN756_12915	Operon12935-12915	Lipocalin-like domain	I	88	2788338	-26	0.000105	AGTAGTTATGTAAACGGTGCGGTTTTCAAT	0.252628	0.400498	0.797078	0.0367664	-0.0595699	0.921015	-0.56026	0.0926588
	regulon051	no	DN756_12920	DN756_12920	Operon12935-12915	Enoyl-(Acyl carrier protein) reductase	I						0.211282	0.391167	0.781099	0.0342188	-0.58178	0.151444	-0.274032	0.491741
	regulon051	no	DN756_12925	pksI	Operon12935-12915	Enoyl-CoA hydratase/isomerase	I						0.361766	0.121854	0.705741	0.0372957	-0.920496	0.0143536	-0.863643	0.00530211
	regulon051	yes	DN756_12930	pksH	Operon12935-12915	Enoyl-CoA hydratase/isomerase	I						0.102823	0.712339	0.452403	0.288413	-1.47204	0.00388866	-0.76951	0.0977509
	regulon051	no	DN756_12935	pksG	Operon12935-12915	Hydroxymethylglutaryl-coenzyme A synthase C terminal	I						0.402975	0.108326	0.286996	0.19399	-0.636397	0.0329616	-0.848707	0.000577456
TU123	regulon052	yes	DN756_13155	ycbL	N/A	Metallo-beta-lactamase superfamily	S	487	2840526	-14	8.79e-06	TATGGACTCACCTGTATTAAGGTTATTCAG	-0.384468	0.115875	0.589788	0.00572958	-1.19447	1.89506e-07	-1.21954	2.29644e-11
TU129	regulon053	yes	DN756_13645	cirA	N/A	TonB dependent receptor	P	29	2957276	10	1.38e-05	AATAACCTGATGAAAAGGAGTGAATTAATT	0.367195	0.11889	1.98835	2.54313e-21	0.603167	0.0419208	1.01855	2.92713e-05
TU130	regulon054	yes	DN756_13650	fhuC_1	Operon 13660-13650	AAA domain, putative AbiEii toxin, Type IV TA system	P	199	2960893	-13	4.64e-07	AATACCAGTACGAAATGTGCTGGTATTAGC	0.200228	0.451223	1.1818	3.0046e-06	-0.779772	0.00420021	-0.269207	0.313904
	regulon054	yes	DN756_13655	irp6B	Operon 13660-13650	Belongs to the binding-protein-dependent transport system permease family. FecCD subfamily	P						0.41763	0.102443	0.883617	0.00539162	-1.2225	7.93915e-07	-0.0403404	0.905595
	regulon054	yes	DN756_13660	yiuA	Operon 13660-13650	Periplasmic binding protein	S						0.265598	0.305634	1.15402	9.36732e-05	-1.75884	2.56408e-13	-0.915617	0.000215433
TU131	regulon055	yes	DN756_13700	psaF	N/A	Regulator of pH6 antigen (psaA)	S	383	2971870	1	6.2e-06	TAAAGACATATAAGAATGAGGGCTATAGCT	-0.260368	0.379166	1.14899	0.000524179	0.302722	0.58928	0.186784	0.687339
TU132	regulon056	yes	DN756_13710	fruA	Operon 13715-13710	pts system	G	116	2975222	8	2.92e-05	CGTAGTCTGATGAAAGTTGTGGCTTTAGGG	0.418013	0.152476	-0.145351	0.503662	1.18266	6.38914e-10	1.27195	1.19348e-12
	regulon056	yes	DN756_13715	fruK	Operon 13715-13710	Belongs to the carbohydrate kinase PfkB family	G						0.563885	0.0536525	-0.0204562	0.949065	1.05872	0.000108772	1.39231	6.94127e-11
TU133	regulon057	yes	DN756_13720	fruB	Operon 13720-13710	IIA HPr protein	G	144	2976380	3	0.00116	AAATCCATTAAGAATAGACGCGGAAAACTT	0.641108	0.0210955	0.308088	0.155181	1.74592	6.93488e-13	2.02857	2.14298e-28
TU137	regulon058	yes	DN756_13805	DN756_13805	N/A	hypothetical protein	S	239	2995667	5	1.91e-05	ATTACCCTTTCAACCAGAAAGGAAATAAGG	0.363685	0.188036	0.739165	0.0389396	-0.389862	0.633108	-1.04198	0.00405466
TU139	regulon059	yes	DN756_13905	DN756_13905	Operon 13905-13920	DNA RNA non-specific endonuclease	X	44	3016703	3	1.07e-06	CAACCCCCTAAGAAATGTAAGGTAATGCCG	0.376758	0.132905	-1.21261	1.60839e-11	-0.839386	0.000335545	-0.987819	4.19611e-07
	regulon059	yes	DN756_13910	DN756_13910	Operon 13905-13920	DNA RNA non-specific endonuclease	X						-0.330926	0.148557	-0.955551	1.28633e-05	-1.02661	0.000969319	-0.893262	0.000707922
	regulon059	no	DN756_13915	DN756_13915	Operon 13905-13920	hypothetical protein	X						-0.305452	0.236872	-0.574936	0.0327515	-0.30717	0.35899	-0.341125	0.194464
	regulon059	no	DN756_13920	DN756_13920	Operon 13905-13920	Bacterial self-protective colicin-like immunity	X						-0.529883	0.0152247	-0.44216	0.0477101	-0.485205	0.0541038	-0.17859	0.481219
TU140	regulon060	yes	DN756_13940	DN756_13940	Operon 13965-13940	Caudovirales tail fibre assembly protein, lambda gpK	X	154	3026570	4	6.54e-05	TAAAGCCGGAATATCGATAGGGATAAGCGA	0.527356	0.0526318	-0.0346121	0.931366	0.856303	0.0148178	1.3439	5.59172e-06
	regulon060	yes	DN756_13945	DN756_13945	Operon 13965-13940	cellulose 1,4-beta-cellobiosidase activity	X						0.311258	0.225296	-0.150871	0.707355	0.720142	0.0726955	1.06718	8.98337e-05
	regulon060	yes	DN756_13955	DN756_13955	Operon 13965-13940	Baseplate J-like protein	X						0.550888	0.0889232	-0.22342	0.512545	0.755934	0.0113134	1.14495	7.11948e-05
	regulon060	yes	DN756_13960	DN756_13960	Operon 13965-13940	Phage protein GP46	X						0.430285	0.0737838	-0.078935	0.851025	0.814035	0.0127268	1.00546	0.00116188
	regulon060	yes	DN756_13965	gp45	Operon 13965-13940	Bacteriophage Mu Gp45 protein	X						0.292236	0.221486	0.0516943	0.904299	0.839868	0.02832	1.06859	0.000821056
TU141	regulon061	yes	DN756_13970	DN756_13970	Operon 14010-13970	Phage late control gene D protein (GPD)	X	142	3034261	6	1.72e-05	AGAAGCCCCAGCATCGTCGGGGTTTTTTTA	0.503849	0.0448049	-0.0577861	0.889848	0.958241	0.00553175	1.14827	4.14536e-05
	regulon061	yes	DN756_13975	DN756_13975	Operon 14010-13970	DNA circularisation protein N-terminus	X						0.688856	0.0588306	-0.126316	0.784398	0.954828	0.0210369	1.10877	0.00186591
	regulon061	no	DN756_13980	DN756_13980	Operon 14010-13970	COG0741 Soluble lytic murein transglycosylase and related regulatory proteins (some contain LysM invasin domains)	X						0.307852	0.213074	-0.109259	0.815177	0.520784	0.242661	0.827557	0.00397852
	regulon061	yes	DN756_13985	DN756_13985	Operon 14010-13970	Phage tail assembly chaperone proteins, E, or 41 or 14	X						0.149549	0.535979	0.219682	0.572923	0.916152	0.0836589	1.42001	0.000201738
	regulon061	yes	DN756_13990	DN756_13990	Operon 14010-13970	Phage tail tube protein	X						0.25399	0.330528	0.0833317	0.860309	1.01875	0.0105991	1.45766	1.59189e-05
	regulon061	yes	DN756_13995	DN756_13995	Operon 14010-13970	Phage tail sheath C-terminal domain	X						0.334292	0.218776	0.101084	0.830308	0.987275	0.041862	1.48698	3.68849e-05
	regulon061	yes	DN756_14000	DN756_14000	Operon 14010-13970	Protein of unknown function (DUF2635)	X						0.754659	0.0152436	0.10625	0.789188	0.648925	0.240872	1.21077	0.000922823
	regulon061	yes	DN756_14005	DN756_14005	Operon 14010-13970	hypothetical protein	X						0.327602	0.198384	0.146335	0.725653	0.674362	0.179494	1.15199	0.00126013
	regulon061	yes	DN756_14010	DN756_14010	Operon 14010-13970	hypothetical protein	X						0.218026	0.410199	0.298159	0.395859	0.498104	0.311483	1.25256	8.02595e-05
TU146	regulon062	yes	DN756_14170	yfaZ	N/A	YfaZ precursor	S	65	3072595	-3	3e-06	ATTAGCCATTTTAGGCTTATGGTTTTTCCT	0.102857	0.684728	-0.479239	0.00554758	-0.726211	7.11704e-05	-1.01675	1.40989e-09
TU147	regulon063	yes	DN756_14175	katA	N/A	Catalase	V	307	3072595	-3	3e-06	ATTAGCCATTTTAGGCTTATGGTTTTTCCT	-0.978453	0.0329731	-2.01346	7.13828e-36	-1.37681	9.13258e-08	-1.3585	3.88185e-13
TU150	regulon064	no	DN756_15320	DN756_15320	Operon 15355-15320	hypothetical protein	S	454	3317833	4	1.58e-06	TATATCCATGATTAAAATAGGGCTTAGTGT	-0.0151376	0.957899	-0.497759	0.0220304	-0.517822	0.0298912	-0.424589	0.036657
	regulon064	no	DN756_15325	DN756_15325	Operon 15355-15320	Psort location CytoplasmicMembrane, score 9.46	S						0.259617	0.276578	-0.669154	0.00402636	-0.931787	0.0121535	-0.426488	0.130873
	regulon064	yes	DN756_15330	ynbD	Operon 15355-15320	PAP2 superfamily	I						0.702337	0.0176524	-1.23771	2.72857e-11	-0.458019	0.132395	-0.762985	0.0027457
	regulon064	yes	DN756_15335	ynbC	Operon 15355-15320	Putative methyltransferase	I						0.400086	0.166732	-1.30605	9.41146e-16	-0.69983	0.00159676	-0.413176	0.0178009
	regulon064	yes	DN756_15340	plsC	Operon 15355-15320	Acyltransferase	I						0.306823	0.176902	-1.73327	3.88215e-11	-0.602342	0.149752	-0.697952	0.0346252
	regulon064	yes	DN756_15345	cdsA	Operon 15355-15320	Cytidylyltransferase family	S						0.327225	0.221695	-1.63171	3.84223e-23	-1.17579	9.88458e-06	-1.08357	1.80036e-06
	regulon064	yes	DN756_15350	ynbA	Operon 15355-15320	CDP-alcohol phosphatidyltransferase	I						0.595703	0.0270035	-2.49861	9.43639e-29	-1.88171	1.35723e-05	-1.07012	0.0025863
	regulon064	yes	DN756_15355	DN756_15355	Operon 15355-15320	hypothetical protein	S						0.675223	0.0555322	-1.10212	0.00372113	-1.92227	0.00651611	-1.33399	0.00449298
TU151	regulon065	no	DN756_15365	intD	Operon 15365-15375	Phage integrase family	X	193	3317833	4	1.58e-06	TATATCCATGATTAAAATAGGGCTTAGTGT	0.0700306	0.789282	-0.459919	0.0258694	-0.444154	0.0931645	-0.221247	0.333009
	regulon065	yes	DN756_15370	DN756_15370	Operon 15365-15375	hypothetical protein	X						-0.356005	0.165701	-0.0346043	0.898902	1.00939	9.70977e-05	0.989174	5.41035e-10
	regulon065	no	DN756_15375	DN756_15375	Operon 15365-15375	hypothetical protein	X						0.223175	0.357423	-0.195495	0.398783	0.287842	0.344565	0.0964504	0.719118
TU152	regulon066	yes	DN756_15475	msgA	Operon 15475-15480	DinI-like family	X	190	3332095	33	8.72e-05	AATAGTCATAGCGGTCGTAGTGCTTTGATG	-0.599565	0.0270953	1.43508	4.07525e-16	0.484575	0.124132	0.601265	0.0141475
	regulon066	yes	DN756_15480	dinI	Operon 15475-15480	DinI-like family	X						-0.421121	0.127346	1.12118	4.73966e-11	0.236698	0.5206	0.513942	0.0199716
TU155	regulon067	yes	DN756_15660	DN756_15660	N/A	TIR domain	S	131	3359510	-5	8.12e-07	AATAACAATGTTGATCGAATGGTTATTGGT	-1.2072	4.50457e-06	-2.01374	5.98389e-31	-1.72655	1.17881e-11	-1.4377	2.64767e-14
TU158	regulon068	yes	DN756_16015	DN756_16015	N/A	hypothetical protein	S	333	3439037	13	1.1e-05	AATAAACAGCCAAACAATATGGCTATTAAC	-0.0801297	0.788271	0.898985	6.81076e-05	-1.51335	2.59644e-07	-1.50575	8.38793e-11
TU169	regulon069	yes	DN756_17075	yhjA	Operon 17075-17080	Di-haem cytochrome c peroxidase	C	96	3669305	-2	8.75e-08	ATAATCCACTCTATAAATAAGGTTATTGGC	-0.706667	0.0455114	-2.8433	5.15575e-69	-3.28986	4.32572e-44	-3.46346	5.71353e-66
	regulon069	yes	DN756_17080	pheC	Operon 17075-17080	Bacterial periplasmic substrate-binding proteins	M						-0.087233	0.724251	-1.14702	1.33429e-13	-2.14045	6.69349e-27	-1.7118	2.86214e-23
TU171	regulon070	yes	DN756_17105	lsrR	N/A	Putative sugar-binding domain	K	447	3674798	-3	4.33e-06	AGTAACCCTACTGGCGGCAATGCTAATAGG	-1.1314	1.52101e-05	1.00379	1.29327e-08	-0.238794	0.311483	-0.511278	0.00328965
TU175	regulon071	yes	DN756_17370	dksA	N/A	Transcription factor that acts by binding directly to the RNA polymerase (RNAP). Required for negative regulation of rRNA expression and positive regulation of several amino acid biosynthesis promoters. Also required for regulation of fis expression	K	452	3735282	-17	0.000182	CCTTATTACAACAACAGTGTGGTTATTTTC	-1.03663	0.0057956	0.0404722	0.878282	-0.226322	0.38161	-0.527152	0.00141102
TU179	regulon072	yes	DN756_17690	fruR	N/A	helix_turn _helix lactose operon repressor	K	286	3803681	11	1.8e-06	TATATCCATAGTTAAACTATGTCTATAGCC	-0.267003	0.445486	-1.33078	1.48768e-17	-0.316379	0.253752	-0.219317	0.214549
TU184	regulon073	yes	DN756_17890	rovC	N/A	Uncharacterized conserved protein (DUF2285)	S	-95	3855181	9	2.59e-07	AATACTCTTACTAATGGAGGGGGTATACCC	0.097452	0.691447	2.54328	3.3476e-24	0.75135	0.00292172	0.448518	0.120669
TU187	regulon074	yes	DN756_18215	nupX	N/A	Belongs to the concentrative nucleoside transporter (CNT) (TC 2.A.41) family	F	28	3930878	-8	3.47e-07	GATATTCCTATTAATAATAAGGCTATTAGT	0.376881	0.143036	0.0299166	0.908107	1.55168	3.05134e-18	1.82486	1.36481e-32
TU193	regulon075	yes	DN756_19285	fdhF	Operon 19295-19285	Belongs to the prokaryotic molybdopterin-containing oxidoreductase family	C	91	4150093	6	1.09e-08	ATTAACCTTATAAACATAATGGTTATAGTG	-0.474016	0.151195	-2.75923	1.45514e-63	-2.37569	2.39958e-28	-2.60684	5.44412e-54
	regulon075	yes	DN756_19290	hydN	Operon 19295-19285	4Fe-4S binding domain	C						-0.105383	0.781058	-3.98659	3.06346e-106	-3.1006	8.82636e-44	-3.53857	1.94805e-67
	regulon075	yes	DN756_19295	gltD	Operon 19295-19285	gltD_gamma_fam glutamate synthase, small subunit domain protein	C						-0.524171	0.10348	-3.88688	4.55419e-110	-3.04423	1.28032e-41	-3.66362	7.42107e-110
TU194	regulon076	yes	DN756_19305	yjdC	N/A	Bacterial regulatory proteins, tetR family	K	328	4150093	6	1.09e-08	ATTAACCTTATAAACATAATGGTTATAGTG	-0.51116	0.0156667	-0.493894	0.0133522	-1.24571	5.16912e-10	-1.00359	1.76311e-07
TU195	regulon077	yes	DN756_19510	DN756_19510	N/A	Fimbrial protein	N	459	4198672	-5	1.72e-05	TATACCCATTATAAATATGCGTGTATGTTT	0.159352	0.502077	1.56634	6.82266e-15	0.553815	0.0238963	0.19299	0.411763
TU196	regulon078	yes	DN756_19575	metF	N/A	Methylenetetrahydrofolate reductase	E	409	4209762	13	3e-06	ATAACCCGTAGTGAAGCTGTGGAAATACTC	0.173778	0.468628	2.57536	2.50579e-33	1.70187	6.48759e-20	1.81892	9.901e-18
TU197	regulon079	yes	DN756_19595	hemP	Operon 19595-19620	to Hemin uptake protein hemP of Yersinia UniRef RepID HEMP_YEREN	P	483	4213472	13	3e-06	AATAACAATGCGAACTATCAGGGTAATCGG	0.351696	0.161273	0.227623	0.301735	-1.76462	1.40981e-05	-0.0802623	0.823454
	regulon079	yes	DN756_19600	hmuR	Operon 19595-19620	Hemin receptor	P						0.43792	0.12582	-0.457024	0.0371527	-2.13659	3.72854e-10	0.549552	0.00167534
	regulon079	yes	DN756_19605	hmuS	Operon 19595-19620	Hemin transport protein	P						0.797683	0.0124337	-0.652736	9.65758e-05	-0.787957	0.0407794	1.94597	5.48129e-15
	regulon079	yes	DN756_19610	hmuT	Operon 19595-19620	Periplasmic binding protein	P						0.976807	5.81475e-05	-0.211444	0.276296	-0.477366	0.123971	2.15961	1.15994e-35
	regulon079	yes	DN756_19615	hmuU	Operon 19595-19620	Belongs to the binding-protein-dependent transport system permease family. FecCD subfamily	P						0.872382	0.000261928	0.00795951	0.977187	-0.573132	0.0539998	1.97358	3.71846e-27
	regulon079	yes	DN756_19620	hmuV	Operon 19595-19620	Part of the ABC transporter complex HmuTUV involved in hemin import. Responsible for energy coupling to the transport system	P						0.785371	0.000626916	0.17531	0.52104	-0.665596	0.00373818	1.21876	8.86173e-15
TU199	regulon080	yes	DN756_20055	livK	N/A	Branched-chain amino acid-binding protein	E	411	4310691	-7	3e-07	AGAAGCCATAGTAATAAAGTGGATATAGCG	0.300655	0.17364	0.62725	0.000429521	1.31897	1.96643e-12	1.69066	2.16472e-18
TU200	regulon081	yes	DN756_20060	panZ	N/A	Controls both the activation and catalytic activity of PanD in a coenzyme A (CoA)-dependent fashion	K	10	4310691	-7	3e-07	AGAAGCCATAGTAATAAAGTGGATATAGCG	0.271386	0.257	-1.4995	1.514e-18	-0.231896	0.368295	-0.123977	0.571132
TU205	regulon082	yes	DN756_20780	hslU	N/A	this subunit has chaperone activity. The binding of ATP and its subsequent hydrolysis by HslU are essential for unfolding of protein substrates subsequently hydrolyzed by HslV. HslU recognizes the N-terminal part of its protein substrates and unfolds these before they are guided to HslV for hydrolysis	O	471	4460774	4	1.38e-05	AAAGCCAGCAATAACCTTGTTGTTATAAAG	-1.73784	2.64311e-07	-0.0346944	0.90253	0.547884	0.0521753	0.521217	0.0147459
TU209	regulon083	yes	DN756_21520	yieG	N/A	Permease family	S	101	4605443	9	1.91e-07	AAAAGCCATAATAAAAAAGAGGTAAAAAAG	0.116868	0.648088	-1.61679	1.38035e-13	-1.47208	1.39451e-10	-1.23145	3.84153e-09
TU211	regulon084	yes	DN756_21815	DN756_21815	Operon 21815-21820	hypothetical protein	pYV	352	30673	5	0.00028	AATACCCATATGAAACCGTGGGGTTACAAC	1.41873	1.26847e-10	2.43949	5.75946e-05	1.40342	0.0363007	4.5892	1.04937e-16
	regulon084	yes	DN756_21820	DN756_21820	Operon 21815-21820	pseudogene	pYV						1.98471	3.03796e-19	4.19694	3.10443e-65	4.31605	2.61973e-73	5.10048	3.55583e-85
TU212	regulon085	yes	DN756_21940	yscW	Operon 21940-21945	Ysc type III secretion system pilotin	pYV	358	50410	-6	1.41e-07	TAAAACCATATATACAGTATGGTAATTGTA	0.976567	1.50392e-06	4.37397	7.70118e-67	2.20628	1.30363e-20	2.81564	5.23279e-37
	regulon085	yes	DN756_21945	lcrF	Operon 21940-21945	Ysc type III secretion system transcriptional activator	pYV						1.30164	1.53137e-08	4.39616	1.82048e-60	2.26148	4.03506e-18	2.77961	1.4344e-35
TU213	regulon086	yes	DN756_21990	yscI	Operon 21990-22005	Ysc type III secretion system inner rod protein	pYV	303	57005	-4	1.23e-05	CAAAACCTCAAGAACGGCATGGTCAGGAGG	0.530293	0.258983	2.34572	1.42529e-28	0.958705	0.00074501	1.33685	5.56075e-18
	regulon086	yes	DN756_21995	yscJ	Operon 21990-22005	Ysc type III secretion system inner membrane ring protein	pYV						0.649257	0.172931	2.44328	1.1814e-23	1.06907	0.000291374	1.5713	1.08229e-17
	regulon086	yes	DN756_22000	yscK	Operon 21990-22005	Ysc type III secretion system sorting complex protein	pYV						1.2909	2.92259e-06	1.93574	3.09532e-22	0.816231	0.00388723	1.23424	8.18947e-13
	regulon086	yes	DN756_22005	yscL	Operon 21990-22005	Ysc type III secretion system sorting complex protein	pYV						0.873456	0.00311847	2.43145	8.95474e-24	0.677107	0.012891	1.0553	2.35219e-11
