# Supplementary material for: Genome Scale Analysis Reveals IscR Directly and Indirectly Regulates Virulence Factor Genes in Pathogenic Yersinia
Source: mBio. 2021 Jun 1;12(3):e00633-21. doi: 10.1128/mBio.00633-21 (PMC8262890; doi:10.1128/mBio.00633-21)
Supplement: DATA SET S3 [file mbio.00633-21-sd003.xlsx]

## Sheet: Sheet1_2
TU_#	Locus_Tag_IP2666	Gene_Name	Operon	Function	Distance Between Peak and TU (IP2666)	Peak Location	PeakNumber	Distance of predicted IscR binding site to center of peak (IP2666)	MEME p-value (IP2666)	FIMO p-value (IP2666)	Predicted IscR site (IP2666)	Ortholog (IP32953)	Start Feature (IP32953)	Stop Feature (IP32953)	Strand (IP32953)	Start codon (IP32953)	Distance of predicted IscR binding site to start codon (IP32953)	FIMO p-value (IP32953)	Predicted IscR site (IP32953)	Notes(IP32953)	Ortholog (CO92)	Start Feature (CO92)	Stop Feature (CO92)	Strand (CO92)	Start codon (CO92)	Distance of predicted IscR binding site to start codon (CO92)	FIMO p-value (CO92)	Predicted IscR site (CO92)	Notes(CO92)	Ortholog (8081)	Start Feature (8081)	Stop Feature (8081)	Strand (8081)	Start Codon (8081)	Distance from start codon (8081)	FIMO p-value (8081)	MATCHED SEQUENCE (8081)
TU001	DN756_00015	DN756_00015	N/A	hypothetical protein	133	2801	peak001	11	4.02e-07	4.33e-07	TATACCCTTGGTCATGGTAGGGCTTTTCGT	Unannotated	4707980	4708150	+	4707980	142	4.33e-07	TATACCCTTGGTCATGGTAGGGCTTTTCGT		Unannotated	4617062	4617232	+	4617062	142	4.33e-07	TATACCCTTGGTCATGGTAGGGCTTTTCGT	Binding site found in coding region	No Ortholog	No Ortholog	No Ortholog	No Ortholog	No Ortholog	No Ortholog	No Ortholog	No Ortholog
TU002	DN756_00070	yidE	N/A	transport protein	120	13388	peak002	3	4.89e-06	2.77e-06	AGAATCCCTACTAATTGTAAGAATTTAAGG	YPTB_RS21095	4661189	4662847	+	4661189	118.5	2.77e-06	AGAATCCCTACTAATTGTAAGAATTTAAGG		YPO_RS21530	4603900	4605558	-	4605558	120.5	2.77e-06	AGAATCCCTACTAATTGTAAGAATTTAAGG		YE_RS20865	4559886	4561544	-	4561544	83.5	6.87e-06	AGAATCCCTACTAACTATAAGAATTTAAGG
TU003	DN756_00195	fdhD	N/A	Required for formate dehydrogenase (FDH) activity. Acts as a sulfur carrier protein that transfers sulfur from IscS to the molybdenum cofactor prior to its insertion into FDH	47	40068	peak003	14	4.33e-06	2.71e-06	ATTCACATTAAGAATGGTGCGGCTATGTAT	YPTB_RS21195	4687079	4687903	-	4687903	60.5	2.71e-06	ATTCACATTAAGAATGGTGCGGCTATGTAT		YPO_RS21425	4578907	4579731	+	4578907	58.5	2.71e-06	ATTCACATTAAGAATGGTGCGGCTATGTAT		YE_RS20740	4529119	4529973	+	4529119	31.5	1.02e-06	ATTCACATTAAGAATGGTACGGGTATAATT
TU004	DN756_00200	fdoG	Operon00200-00220	Molybdopterin oxidoreductase Fe4S4 domain	149	40068	peak003	14	4.33e-06	2.71e-06	ATTCACATTAAGAATGGTGCGGCTATGTAT	YPTB_RS21205	4688100	4691147	+	4688100	137	2.71e-06	ATTCACATTAAGAATGGTGCGGCTATGTAT		YPO_RS21420	4575663	4578710	-	4578710	138.5	2.71e-06	ATTCACATTAAGAATGGTGCGGCTATGTAT		YE_RS20735	4525888	4528935	-	4528935	152.5	1.02e-06	ATTCACATTAAGAATGGTACGGGTATAATT
TU005	DN756_00285	yqiG	N/A	PapC N-terminal domain	-78	56373	peak004	-14	4.14e-09	5.05e-10	AATAACCATACTAAAATTATTGTTAATACT	YPTB_RS21040	4648616	4651114	-	4651114	-61	5.05e-10	AATAACCATACTAAAATTATTGTTAATACT		YPO_RS21335	4558744	4561234	-	4561234	-60.5	5.05e-10	AATAACCATACTAAAATTATTGTTAATACT		No Ortholog	No Ortholog	No Ortholog	No Ortholog	No Ortholog	No Ortholog	No Ortholog	No Ortholog
TU006	DN756_00330	DN756_00330	N/A	Belongs to the 'phage' integrase family	354	69359	peak005	8	0.000499	0.000505	TAAATCCCCTAATAAAGTAATGTCAGGGGA	YPTB_RS23935	4637878	4637972	-	4637972	88	0.000505	TAAATCCCCTAATAAAGTAATGTCAGGGGA		YPO_RS21290	4547968	4548062	-	4548062	92	0.000505	TAAATCCCCTAATAAAGTAATGTCAGGGGA		YE_RS20635	4502800	4504014	-	4504014	N/A	N/A	No predicted IscR binding site
TU007	DN756_00375	fatB	Operon00375-00360	Periplasmic binding protein	146	80664	peak006	12	0.000391	0.000392	ATTAACCCCACGAAATGTGTTTAATCCTGC	YPTB_RS20850	4610906	4611859	+	4610906	156	0.000392	ATTAACCCCACGAAATGTGTTTAATCCTGC		YPO_RS21225	4537703	4538656	+	4537703	155.5	0.000392	ATTAACCCCACGAAATGTGTTTAATCCTGC		YE_RS17985	3901474	3902427	-	3902427	68.5	4.19e-05	ATTTGCATTACTAATATCAGGATAATACCG
TU008	DN756_00450	DN756_00450	Operon00450-00455	Haemolysin secretion/activation protein ShlB/FhaC/HecB	272	99405	peak007	10	4.4e-05	2.85e-05	ACTCCCTCCAGTATTATTAAGGTTATTACT	YPTB_RS20775	4589937	4591607	-	4591607	358.5	2.85e-05	ACTCCCTCCAGTATTATTAAGGTTATTACT		YPO_RS21135	4514110	4515780	-	4515780	358.5	2.85e-05	ACTCCCTCCAGTATTATTAAGGTTATTACT		YE_RS20475	4466537	4468105	-	4468105	274.5	0.00281	CTTTCATATAGTGAAAGAATTGGAAAGAGG
TU009	DN756_00510	dctA	N/A	Responsible for the transport of dicarboxylates such as succinate, fumarate, and malate	218	115729	peak008	3	8.75e-08	2.32e-08	AATAACCATTATAAATGTCTGGTTATTTTG	YPTB_RS20715	4574143	4575432	-	4575432	218.5	2.32e-08	AATAACCATTATAAATGTCTGGTTATTTTG		YPO_RS21075	4498350	4499639	-	4499639	218.5	2.32e-08	AATAACCATTATAAATGTCTGGTTATTTTG		YE_RS20375	4436866	4438158	-	4438158	233.5	0.00271	AATTAACTCAAAATGATTAGCTACAAGAAT
TU010	DN756_00680	DN756_00680	Operon00680-00675	hypothetical protein	33	159790	peak009	26	3e-06	1.83e-06	GATTCAAACACTAAGAGTAAGGTTATGTGG	YPTB_RS20560	4532419	4533138	+	4532419	57	1.83e-06	GATTCAAACACTAAGAGTAAGGTTATGTGG		YPO3957	4455044	4455313	+	4455044	56.5	1.83e-06	GATTCAAACACTAAGAGTAAGGTTATGTGG		YE_RS20170	4382381	4382881	+	4382381	16	1.39e-06	AATTCAAACAGTAAGAGTAAGGGTATGTTT
TU011	DN756_00685	DN756_00685	N/A	hypothetical protein	120	159790	peak009	26	3e-06	1.83e-06	GATTCAAACACTAAGAGTAAGGTTATGTGG	YPTB_RS23320	4531785	4531996	-	4531996	97.5	1.83e-06	GATTCAAACACTAAGAGTAAGGTTATGTGG		YPO_RS20900	4454678	4454890	-	4454890	97.5	1.83e-06	GATTCAAACACTAAGAGTAAGGTTATGTGG		YE_RS20165	4381299	4381994	-	4381994	371	1.39e-06	AATTCAAACAGTAAGAGTAAGGGTATGTTT
TU012	DN756_00710	DN756_00710	Operon00710-00715	DNA RNA non-specific endonuclease	246	164134	peak010	25	0.001	0.000639	GACAACCTCATCAATATCAGTATCAATATC	YPTB_RS23315	4526145	4527395	-	4527395	378	0.000639	GACAACCTCATCAATATCAGTATCAATATC		YPO_RS20875	4450187	4450420	-	4450420	224	0.0119	GACAACCTCATCAATATCAGTATCAATATC		No Ortholog	No Ortholog	No Ortholog	No Ortholog	No Ortholog	No Ortholog	No Ortholog	No Ortholog
TU013	DN756_00750	eaeH	N/A	Inverse autotransporter, beta-domain	123	170580	peak011	7	3e-07	2.06e-07	AGTAACAACACAAAAAATATGGCCATTAAA	YPTB_RS20490	4504366	4521237	-	4521237	119.5	2.06e-07	AGTAACAACACAAAAAATATGGCCATTAAA		YPO_RS20830	4434982	4444023	-	4444023	119.5	2.91e-08	AATAACAATAAAAAAGGTATGGTCATAAAA	Two beneficial mutations and five mutations that should not affect binding; This change should allow IscR to bind	No Ortholog	No Ortholog	No Ortholog	No Ortholog	No Ortholog	No Ortholog	No Ortholog	No Ortholog
TU014	DN756_01085	DN756_01085	Operon01085-01015	hypothetical protein	-39	252028	peak012	8	5.37e-05	6.08e-05	AATAACCCGACCTTAATGAAGCCTATTAAT	No Ortholog	No Ortholog	No Ortholog	No Ortholog	No Ortholog	No Ortholog	No Ortholog	No Ortholog	Could not find a predicted type II site	No ortholog	No ortholog	No ortholog	No ortholog	No ortholog	No ortholog	No ortholog	No ortholog		No Ortholog	No Ortholog	No Ortholog	No Ortholog	No Ortholog	No Ortholog	No Ortholog	No Ortholog
TU015	DN756_01130	DN756_01130	N/A	hypothetical protein	139	261047	peak013	5	8.72e-05	5.93e-05	AATAACCTTAACAAGAACAGGTGATCTGAT	YPTB_RS20285	4452870	4453229	-	4453229	146.5	5.93e-05	AATAACCTTAACAAGAACAGGTGATCTGAT		YPO_RS01755	163218	163577	+	163218	144.5	5.93e-05	AATAACCTTAACAAGAACAGGTGATCTGAT		No Ortholog	No Ortholog	No Ortholog	No Ortholog	No Ortholog	No Ortholog	No Ortholog	No Ortholog
TU016	DN756_01165	DN756_01165	Operon 01165-01180	hypothetical protein	149	267249	peak014	2	5.93e-05	6.39e-05	AATATCCTTGGTCGCAGTAAGGTAAACGAA	YPTB_RS20255	4446167	4446844	-	4446844	336	6.39e-05	AATATCCTTGGTCGCAGTAAGGTAAACGAA		YPO_RS01785	169588	170265	+	169588	338	6.39e-05	AATATCCTTGGTCGCAGTAAGGTAAACGAA		YE_RS19910	4315766	4316443	-	4316443	140	0.00978	AATATCCTTGGCCGTAGTAAAGTGAATGAG
TU017	DN756_01210	tsgA	N/A	Protein tsgA homolog	419	278778	peak015	14	2.33e-06	6.3e-07	TTTACCCATACCAGAAAAGTGGTTTTATAT	YPTB_RS20215	4436082	4437266	+	4436082	430.5	1.66e-06	TTTACCCATGCCAGAAAAGTGGTTTTATAT	One mutation that may subtly weaken IscR binding; This change should allow IscR to bind	YPO_RS01825	179236	180420	-	180420	432.5	6.3e-07	TTTACCCATACCAGAAAAGTGGTTTTATAT		YE_RS19870	4305677	4306861	+	4305677	417.5	0.00205	TTTCCCCATTGTAGAAATGGCGCGACATGC
TU018	DN756_01215	oprC	N/A	TonB -dependent copper receptor	66	278778	peak015	14	2.33e-06	6.3e-07	TTTACCCATACCAGAAAAGTGGTTTTATAT	YPTB_RS20210	4433551	4435596	-	4435596	55.5	1.66e-06	TTTACCCATGCCAGAAAAGTGGTTTTATAT	One mutation that may subtly weaken IscR binding; This change should allow IscR to bind	YPO_RS01830	180906	182966	+	180906	53.5	6.3e-07	TTTACCCATACCAGAAAAGTGGTTTTATAT		No Ortholog	No Ortholog	No Ortholog	No Ortholog	No Ortholog	No Ortholog	No Ortholog	No Ortholog
TU019	DN756_01275	DN756_01275	N/A	Protein of unknown function (DUF1240)	324	293949	peak016	-5	3.98e-05	3.11e-05	AAAGACCACACAAAACTTAGCACCATTTAC	YPTB_RS20160	4421462	4421893	-	4421893	331	0.000202	AATAGACACGACATCAATGGCGCTACACCC	Adds four mutations to strengthen binding and four mutations to weaken binding; This change should allow IscR to bind	YPO_RS01895	196573	197004	+	196573	328.5	0.000202	AATAGACACGACATCAATGGCGCTACACCC	Adds four mutations to strengthen binding and four mutations to weaken binding; This change should allow IscR to bind	No Ortholog	No Ortholog	No Ortholog	No Ortholog	No Ortholog	No Ortholog	No Ortholog	No Ortholog
TU020	DN756_01320	DN756_01320	N/A	Glycosyltransferase family 9 (heptosyltransferase)	54	302601	peak017	-2	8.72e-05	7.17e-05	TTAAACCTTATATGTGCCAGGGAAATACAG	YPTB_RS20115	4413620	4414600	+	4413620	49.5	7.17e-05	TTAAACCTTATATGTGCCAGGGAAATACAG		YPO_RS01940	203866	204846	-	204846	51.5	7.17e-05	TTAAACCTTATATGTGCCAGGGAAATACAG		YE_RS19775	4285808	4286785	+	4285808	56.5	0.000974	AAAACCTTCTAAGCATTCACGGAAATAAGT
TU021	DN756_01505	rpsN	Operon 01505-01545	Binds 16S rRNA, required for the assembly of 30S particles and may also be responsible for determining the conformation of the 16S rRNA at the A site	-7	325779	peak018	-18	9.58e-05	0.000176	CCATTCCGCAAGTAAGGTAGGGTTACTGAT	YPTB_RS19950	4390819	4391124	-	4391124	15	0.000176	CCATTCCGCAAGTAAGGTAGGGTTACTGAT		YPO_RS02110	228059	228364	+	228059	12.5	0.000176	CCATTCCGCAAGTAAGGTAGGGTTACTGAT		YE_RS19610	4263009	4263314	-	4263314	14.5	0.000176	CCATTCCGCAAGTAAGGTAGGGTTACTGAT
TU022	DN756_01625	tsaC	Operon01625-01630	Required for the formation of a threonylcarbamoyl group on adenosine at position 37 (t(6)A37) in tRNAs that read codons beginning with adenine. Catalyzes the conversion of L-threonine, HCO(3)(-) CO(2) and ATP to give threonylcarbamoyl-AMP (TC-AMP) as the acyladenylate intermediate, with the release of diphosphate	106	341345	peak019	N/A	N/A	1	N/A	YPTB_RS19830	4374873	4375445	-	4375445	221	0.000205	ATTGCCCACAGTGTGGTCAAGGGAAACTGT	Could not locate a IscR binding site in IP2666; Rather weak binding site	YPO_RS02230	243738	244310	+	243738	218.5	0.000205	ATTGCCCACAGTGTGGTCAAGGGAAACTGT	Could not locate a IscR binding site in IP2666; Rather weak binding site	YE_RS19485	4246834	4247406	-	4247406	223.5	0.000386	GCTGCCCACAGTGTGGGCAAGGAAAATTGC
TU023	DN756_01790	rsd	N/A	Binds RpoD and negatively regulates RpoD-mediated transcription activation by preventing the interaction between the primary sigma factor RpoD with the catalytic core of the RNA polymerase and with promoter DNA. May be involved in replacement of the RNA polymerase sigma subunit from RpoD to RpoS during the transition from exponential growth to the stationary phase	489	375429	peak020	2	3.98e-05	3.28e-05	ATTGCCCCCTGTGTGATTGTTGCTATTCGC	YPTB_RS01730	350853	351362	-	351362	490.5	3.28e-05	ATTGCCCCCTGTGTGATTGTTGCTATTCGC		YPO_RS19715	4189717	4190226	+	4189717	488.5	0.000234	ATTGCTCCTTGTGTGATTGTTGCTATTCGC	One beneficial and one disadvantageousus mutatuon; Change should allow IscR to bind	YE_RS01540	345825	346328	-	346328	275.5	0.000157	ATTCGCCAGATGATGTCTACGGATATGGGG
TU024	DN756_01800	DN756_01800	N/A	hypothetical protein	482	375429	peak020	2	3.98e-05	3.28e-05	ATTGCCCCCTGTGTGATTGTTGCTATTCGC	YPTB_RS01740	352334	353119	+	352334	481.5	3.28e-05	ATTGCCCCCTGTGTGATTGTTGCTATTCGC		YPO_RS19705	4187960	4188745	-	4188745	483.5	0.000234	ATTGCTCCTTGTGTGATTGTTGCTATTCGC	One beneficial and one disadvantageousus mutatuon; Change should allow IscR to bind	YE_RS01550	347286	348353	+	347286	683	0.000157	ATTCGCCAGATGATGTCTACGGATATGGGG
TU025	DN756_01930	psiE	N/A	Protein PsiE homolog	4	408849	peak021	-10	3.59e-05	4.19e-05	AATACTCCCAAGGAAAGTAGGTGAAACAGC	YPTB_RS19720	4344455	4344862	-	4344862	17.5	4.19e-05	AATACTCCCAAGGAAAGTAGGTGAAACAGC		YPO_RS19575	4151846	4152253	-	4152253	17.5	4.19e-05	AATACTCCCAAGGAAAGTAGGTGAAACAGC		YE_RS19380	4221513	4221920	-	4221920	17.5	6.09e-06	AATACTCCTATTGAAAGTAGGTGAAATGAT
TU026	DN756_02275	cspA	N/A	cspA1 SWALL Q9RIF2 (EMBL U82821) (70 aa) fasta scores E() 3e-27, 98.57 38d in 70 aa, and to Yersinia pestis major cold shock protein CspA1 cspA1 or ypo3644 SWALL Q8ZAY7 (EMBL AJ414158) (70 aa) fasta scores E() 1e-26, 95.71 id in 70 aa, and to Escherichia coli	305	485668	peak022	-21	0.000152	7.41e-05	TTTATCCACATTAAATGTAATACATAACCC	YPTB_RS19390	4266018	4266230	+	4266018	282	7.41e-05	TTTATCCACATTAAATGTAATACATAACCC		YPO_RS19210	4065555	4065767	-	4065767	283	7.41e-05	TTTATCCACATTAAATGTAATACATAACCC		YE_RS19155	4167654	4167866	+	4167654	336.5	0.0011	ATTAGACCAATGAAGAAAACTGCGATTTTT
TU027	DN756_02280	DN756_02280	N/A	hypothetical protein	-61	485668	peak022	-21	0.000152	7.41e-05	TTTATCCACATTAAATGTAATACATAACCC	Unannotated	4265575	4265773	-	4265773	37	7.41e-05	TTTATCCACATTAAATGTAATACATAACCC		Unannotated	4066012	4066209	+	4066012	-38	7.41e-05	TTTATCCACATTAAATGTAATACATAACCC		No Ortholog	No Ortholog	No Ortholog	No Ortholog	No Ortholog	No Ortholog	No Ortholog	No Ortholog
TU028	DN756_02335	dusB	Operon 02335-02330	Catalyzes the synthesis of 5,6-dihydrouridine (D), a modified base found in the D-loop of most tRNAs, via the reduction of the C5-C6 double bond in target uridines	372	494430	peak023	6	1.07e-06	1.05e-06	TTATTCCATAGTAAAATCATGGGTATGCCG	YPTB_RS19335	4257310	4258275	+	4257310	375.5	1.05e-06	TTATTCCATAGTAAAATCATGGGTATGCCG		YPO_RS19265	4073470	4074435	-	4074435	377.5	1.05e-06	TTATTCCATAGTAAAATCATGGGTATGCCG		YE_RS19135	4163625	4164590	+	4163625	148.5	0.000135	TTAATCCATATATAACATGATGTTAGGTGG
TU029	DN756_02340	prmA	N/A	Ribosomal protein L11 methyltransferase	399	495927	peak024	9	4.89e-06	6.15e-06	AATAGCCCAAGAATGAGTGTGGATAAGCTG	YPTB_RS19330	4255840	4256721	+	4255840	405.5	6.15e-06	AATAGCCCAAGAATGAGTGTGGATAAGCTG		YPO_RS19270	4075024	4075905	-	4075905	407.5	6.15e-06	AATAGCCCAAGAATGAGTGTGGATAAGCTG		YE_RS19130	4162315	4163196	+	4162315	505.5	2.9e-05	AATAACCCGAGTATCAGTGTCGACATGCTG
TU030	DN756_02675	yhcB	N/A	cytochrome d ubiquinol oxidase subunit III	361	572071	peak025	5	0.001	0.00136	TAAACTTGCACTGGCCGCAGGGACATTTTG	YPTB_RS19005	4179707	4180111	+	4179707	367	0.00136	TAAACTTGCACTGGCCGCAGGGACATTTTG		YPO_RS18795	3978143	3978547	+	3978143	364	0.00136	TAAACTTGCACTGGCCGCAGGGACATTTTG		YE_RS18780	4089186	4089590	+	4089186	363.5	9.76e-05	TATACTGTTATTAACCGTAGGGGTACTGTG
TU031	DN756_02945	terY	Operon02945-02920	von Willebrand factor type A domain	5	628630	peak026	14	2.05e-06	9.29e-07	AATTCCCCTACTATATGTAATGGTAAAATT	YPTB_RS18740	4122526	4123164	+	4122526	16.5	9.29e-07	AATTCCCCTACTATATGTAATGGTAAAATT		YPO_RS03970	646233	646871	-	646871	18.5	9.29e-07	AATTCCCCTACTATATGTAATGGTAAAATT		No Ortholog	No Ortholog	No Ortholog	No Ortholog	No Ortholog	No Ortholog	No Ortholog	No Ortholog
TU032	DN756_03240	DN756_03240	Operon 03240-03250	DNA RNA non-specific endonuclease	37	683386	peak027	-4	1.58e-06	1.07e-06	ATAACCATTAAGAAATGTAAGGTGATGCCG	YPTB_RS18505	4063950	4065326	-	4065326	44.5	1.85e-06	CAACCCCCTAAGAAATGTAAGGTAATGCCG	Adds two mutations to strengthen binding and two mutations to weaken binding; This change should allow IscR to bind	YPO_RS04170	695728	697110	+	695728	42.5	1.85e-06	CAACCCCCTAAGAAATGTAAGGTAATGCCG	Three beneficial, two disadvantageous, two non-important mutations; This change should allow IscR to bind	No Ortholog	No Ortholog	No Ortholog	No Ortholog	No Ortholog	No Ortholog	No Ortholog	No Ortholog
TU033	DN756_03470	ygiQ	N/A	UPF0313 protein	72	727709	peak028	-16	2.33e-06	1.6e-06	GTTATCCATGTGAAGAGGAAGGATATATCT	YPTB_RS18315	4022973	4025336	-	4025336	91.5	1.6e-06	GTTATCCATGTGAAGAGGAAGGATATATCT		YPO_RS04345	735996	738340	+	735996	89.5	1.6e-06	GTTATCCATGTGAAGAGGAAGGATATATCT		YE_RS18330	3982575	3984878	-	3984878	91.5	7.35e-07	TTTATCCATGAAAAGAGGAAGGATATATCT
TU034	DN756_03550	tadA	Operon03550-03525	type II secretion protein	130	744515	peak029	6	0.000166	0.000173	CTTTCTACCAAAATAGTCAGGGCTATTCAG	YPTB_RS18240	4008696	4009982	+	4008696	134	0.000222	CTTTCTACCAAAATAGTCAGGGCTATTTAG	One mutation that would have no effect; This change should allow IscR to bind	YPO_RS04420	751331	752617	-	752617	135.5	0.000173	CTTTCTACCAAAATAGTCAGGGCTATTCAG		YE_RS18255	3966351	3967637	+	3966351	91.5	0.000191	TTTAGCCAAAAATACATTAGGCATAAACAC
TU035	DN756_03630	DN756_03630	N/A	Protein conserved in bacteria	195	762235	peak030	-2	0.000585	0.000365	TATAACATTGTTAGATTTAACCTTTTGGTC	YPTB_RS18155	3989676	3990671	-	3990671	201	0.000365	TATAACATTGTTAGATTTAACCTTTTGGTC		YPO_RS04485	764925	765920	+	764925	198.5	0.000365	TATAACATTGTTAGATTTAACCTTTTGGTC		No Ortholog	No Ortholog	No Ortholog	No Ortholog	No Ortholog	No Ortholog	No Ortholog	No Ortholog
TU036	DN756_03750	DN756_03750	N/A	hypothetical protein	-47	783172	peak031	8	1.1e-05	4.77e-06	AGTACTACTGTCAATTTTAGGGTTATTCCT	YPTB_RS18000	3962554	3963000	+	3962554	-41.5	9.73e-07	AATACTACTGTCAATTTTAGGGTTATTCCT	One mutation that strengths binding; This change shoulf allow IscR to bind	YPO_RS04650	793282	793728	-	793728	-39.5	9.73e-07	AATACTACTGTCAATTTTAGGGTTATTCCT	One beneficial mutation; This change should allow IscR to bind.	No Ortholog	No Ortholog	No Ortholog	No Ortholog	No Ortholog	No Ortholog	No Ortholog	No Ortholog
TU037	DN756_03790	DN756_03790	Operon03790-03800	hypothetical protein	80	790233	peak032	2	7.83e-06	1.15e-05	AGAAACCACAAGTCAAGCAAGGATTTACGG	YPTB_RS17940	3952329	3952925	-	3952925	82	0.000113	AGAAACCACAAATCAAGCAAGGATGTACGG	One mutation that should have no effect and one mutation that should weaken binding; This change should allow IscR to bind	YPO_RS04715	806658	807254	+	806658	79.5	1.15e-05	AGAAACCACAAGTCAAGCAAGGATTTACGG		No Ortholog	No Ortholog	No Ortholog	No Ortholog	No Ortholog	No Ortholog	No Ortholog	No Ortholog
TU038	DN756_03875	DN756_03875	Operon03875-03870	hypothetical protein	-39	822950	peak033	33	0.000198	0.000105	AAAAGAATTGAATTTATTAAGGCTATCTGG	Unannotated	3920791	3920975	+	3920791	-7	0.0263	AAAACAATTTGATTTATTAAAGCTATCTGG	One mutation that weakens binding and three mutations that have no effect	Unannotated	1136411	1136596	-	1136596	-7	0.000661	AAAACAATTGGATTTATTACTGCTATCTGG	One mutation that weakens binding and three mutations that should not affect binding	No Ortholog	No Ortholog	No Ortholog	No Ortholog	No Ortholog	No Ortholog	No Ortholog	No Ortholog
TU039	DN756_03880	DN756_03880	Operon03880-03885	hypothetical protein	407	822950	peak033	33	0.000198	0.000105	AAAAGAATTGAATTTATTAAGGCTATCTGG	Unannotated	3920223	3920421	-	3920421	377	0.0263	AAAACAATTTGATTTATTAAAGCTATCTGG	One mutation that weakens binding and three mutations that have no effect	Unannotated	1136963	1137171	+	1136963	374	0.000661	AAAACAATTGGATTTATTACTGCTATCTGG	One mutation that weakens binding and three mutations that should not affect binding	No Ortholog	No Ortholog	No Ortholog	No Ortholog	No Ortholog	No Ortholog	No Ortholog	No Ortholog
TU040	DN756_04075	iucA	Operon 04075-04055	to Aerobactin siderophore biosynthesis protein iucA of Bacteria UniRef RepID IUCA_ECOLX	145	895857	peak034	-29	2.63e-05	6.6e-06	TTAACCGTTAATAAAAGTGTGGTTTTTTGA	YPTB_RS17665	3843612	3845384	+	3843612	113.5	1.69e-06	TTAACCGTTAATAAAAGTGTGGTTTTTTGG	One mutation that should have no effect; This change should allow IscR to bind	YPO_RS05885	1097538	1099309	+	1097538	113.5	6.6e-06	TTAACCGTTAATAAAAGTGTGGTTTTTTGA		No Ortholog	No Ortholog	No Ortholog	No Ortholog	No Ortholog	No Ortholog	No Ortholog	No Ortholog
TU041	DN756_04080	DN756_04080	Operon 04080-04085	to ShiF protein of Bacteria UniRef RepID Q6KD49_ECOLX	-6	895857	peak034	-29	2.63e-05	6.6e-06	TTAACCGTTAATAAAAGTGTGGTTTTTTGA	YPTB_RS17660	3842249	3843472	-	3843472	26.5	1.69e-06	TTAACCGTTAATAAAAGTGTGGTTTTTTGG	One mutation that should have no effect; This change should allow IscR to bind	YPO_RS05880	1096175	1097398	-	1097398	26	6.6e-06	TTAACCGTTAATAAAAGTGTGGTTTTTTGA		No Ortholog	No Ortholog	No Ortholog	No Ortholog	No Ortholog	No Ortholog	No Ortholog	No Ortholog
TU042	DN756_04600	DN756_04600	N/A	hypothetical protein	231	1015014	peak035	-5	7.44e-08	5.6e-08	AATGACATCACGGATGGTATGGCTATTGGT	YPTB_RS17135	3719418	3719491	-	3719491	239	5.6e-08	AATGACATCACGGATGGTATGGCTATTGGT		YPO_RS05365	971477	971550	-	971550	239	5.6e-08	AATGACATCACGGATGGTATGGCTATTGGT		YE_RS16905	3685747	3685820	-	3685820	N/A	N/A	No predicted IscR binding site
TU043	DN756_04740	DN756_04740	Operon04740-04745	S-type Pyocin	189	1038329	peak036	7	0.00134	0.00188	TATAGCTCTAGAAAAGGCGGGTACGTCCTC	YPTB_RS16860	3677589	3679121	-	3679121	189	0.00188	TATAGCTCTAGAAAAGGCGGGTACGTCCTC		YPO_RS05290	959426	960964	-	960964	187	6.28e-06	TATAGCTCTAGAAAAGGCGGGTACGTCCTC		No Ortholog	No Ortholog	No Ortholog	No Ortholog	No Ortholog	No Ortholog	No Ortholog	No Ortholog
TU044	DN756_04795	yaeF	N/A	Permuted papain-like amidase enzyme, YaeF/YiiX, C92 family	83	1048812	peak037	-25	0.000182	0.00017	TTATCCCGTATAAATAATAGGGGGAAGCCA	YPTB_RS16805	3668877	3669734	+	3668877	56	0.00017	TTATCCCGTATAAATAATAGGGGGAAGCCA		YPO_RS05240	950752	951609	+	950752	55.5	0.00017	TTATCCCGTATAAATAATAGGGGGAAGCCA		No Ortholog	No Ortholog	No Ortholog	No Ortholog	No Ortholog	No Ortholog	No Ortholog	No Ortholog
TU045	DN756_04965	DN756_04965	N/A	ABC lyase	337	1094028	peak038	16	3.24e-05	1.39e-05	AATACCTATGAGTTAGGAATGGGTTTATTG	YPTB_RS16635	3623545	3626658	+	3623545	350.5	1.39e-05	AATACCTATGAGTTAGGAATGGGTTTATTG		YPO_RS05060	902780	905893	+	902780	350.5	1.39e-05	AATACCTATGAGTTAGGAATGGGTTTATTG		YE_RS02635	584895	585584	+	584895	609.5	2.43e-06	AATACCAATACCATTTGAAATGGTATTAGT
TU046	DN756_05015	gspE	N/A	General secretion pathway protein E	477	1102308	peak039	1	1.22e-06	6.6e-07	TAAAGCCACAAATAAATAAAGGTGATTCGG	YPTB_RS16590	3612942	3614453	-	3614453	479.5	6.6e-07	TAAAGCCACAAATAAATAAAGGTGATTCGG		YPO_RS05020	892176	893687	-	893687	479.5	6.6e-07	TAAAGCCACAAATAAATAAAGGTGATTCGG		YE_RS16785	3659722	3661227	-	3661227	482.5	1.05e-05	TCAAACCACAGATAAATAAAGGTGATTCAG
TU047	DN756_05065	pilD	N/A	Cleaves type-4 fimbrial leader sequence and methylates the N-terminal (generally Phe) residue	274	1109809	peak040	8	4.89e-06	4.53e-06	AAAAGCCATAAAAAGAGTGATCCTATCGAT	YPTB_RS16545	3606313	3607155	-	3607155	269.5	4.53e-06	AAAAGCCATAAAAAGAGTGATCCTATCGAT		YPO_RS04975	885548	886390	-	886390	269.5	4.53e-06	AAAAGCCATAAAAAGAGTGATCCTATCGAT		YE_RS16745	3653632	3654465	-	3654465	261.5	0.000652	AATACGATCATTTAAATGATCGTTAACCTT
TU048	DN756_05225	recD	N/A	A helicase nuclease that prepares dsDNA breaks (DSB) for recombinational DNA repair. Binds to DSBs and unwinds DNA via a highly rapid and processive ATP-dependent bidirectional helicase activity. Unwinds dsDNA until it encounters a Chi (crossover hotspot instigator) sequence from the 3' direction. Cuts ssDNA a few nucleotides 3' to the Chi site. The properties and activities of the enzyme are cha…	186	1149348	peak041	-6	1.1e-05	1.42e-05	AATAACCCCACCAAAGTGGCGTTGATAGTC	YPTB_RS16380	3565860	3567818	-	3567818	195.5	1.42e-05	AATAACCCCACCAAAGTGGCGTTGATAGTC		YPO_RS06040	1159656	1161614	+	1159656	193.5	1.42e-05	AATAACCCCACCAAAGTGGCGTTGATAGTC		YE_RS16595	3610936	3612837	-	3612837	186.5	0.000147	AATGACACCACCAAAGTCGCGCTGATAGTC
TU049	DN756_05385	uppS	Operon05385-05400	Catalyzes the sequential condensation of isopentenyl diphosphate (IPP) with (2E,6E)-farnesyl diphosphate (E,E-FPP) to yield (2Z,6Z,10Z,14Z,18Z,22Z,26Z,30Z,34E,38E)-undecaprenyl diphosphate (di-trans,octa-cis-UPP). UPP is the precursor of glycosyl carrier lipid in the biosynthesis of bacterial cell wall polysaccharide components such as peptidoglycan and lipopolysaccharide	340	1179366	peak042	8	3e-07	2.83e-07	TAAACCTTCAACAACAGTACGGTTAATCAC	YPTB_RS16230	3537047	3537805	-	3537805	335.5	2.83e-07	TAAACCTTCAACAACAGTACGGTTAATCAC		YPO_RS06190	1190335	1191093	+	1190335	333.5	2.83e-07	TAAACCTTCAACAACAGTACGGTTAATCAC		YE_RS16440	3580807	3581565	-	3581565	343.5	0.000696	ATTGCAGTCATTAATCGTATGGTTGTGGAG
TU050	DN756_05765	DN756_05765	Operon 05765-05755	hypothetical protein	75	1252795	peak043	-3	8.72e-05	4.37e-05	AATAACCCTGCAAATATTATCAGAACTAAC	YPTB_RS15855	3464557	3464736	+	3464557	69.5	4.37e-05	AATAACCCTGCAAATATTATCAGAACTAAC		YPO_RS14355	3003133	3003312	-	3003312	71.5	4.37e-05	AATAACCCTGCAAATATTATCAGAACTAAC		No Ortholog	No Ortholog	No Ortholog	No Ortholog	No Ortholog	No Ortholog	No Ortholog	No Ortholog
TU051	DN756_05820	DN756_05820	N/A	hypothetical protein	195	1260968	peak044	-1	3.84e-06	2.14e-06	CAATTCCATATTTAATGTATGGTTTTATTT	YPTB_RS15795	3455872	3456114	-	3456114	199.5	2.14e-06	CAATTCCATATTTAATGTATGGTTTTATTT		YPO_RS14400	3011755	3011997	+	3011755	197.5	3.01e-05	CAATTCCATATTTAATGTATGGTTGTATTT	One disadvantageous mutation; This change should allow IscR to bind.	No Ortholog	No Ortholog	No Ortholog	No Ortholog	No Ortholog	No Ortholog	No Ortholog	No Ortholog
TU052	DN756_06065	DN756_06065	N/A	hypothetical protein	-84	1311624	peak045	-5	1.54e-05	1.01e-05	TATATACCCAATAAATGGGAGGAAATGATG	YPTB_RS15555	3405604	3406164	+	3405604	-91.5	1.01e-05	TATATACCCAATAAATGGGAGGAAATGATG		YPO_RS15555	3261437	3261997	+	3261437	-91.5	1.01e-05	TATATACCCAATAAATGGGAGGAAATGATG		YE_RS05240	1155126	1155572	-	1155572	-64.5	0.000269	AATATCCAGAGTATATATGCCGTAACACAT
TU053	DN756_06115	ail	N/A	Enterobacterial Ail/Lom protein	238	1323625	peak046	-1	0.00108	0.00171	CTGGTCCGCAAGGTCAATGGGGCTATTGAT	YPTB_RS15505	3392902	3393450	-	3393450	230	0.00171	CTGGTCCGCAAGGTCAATGGGGCTATTGAT		YPO_RS15495	3248080	3248619	-	3248619	251	0.00171	CTGGTCCGCAAGGTCAATGGGGCTATTGAT		YE_RS09150	2007722	2008258	+	2007722	246.5	0.0011	AAAAATTACATCATAAACATGGGTGTCCAG
TU054	DN756_06160	iscU	Operon 06160-06205	A scaffold on which IscS assembles Fe-S clusters. It is likely that Fe-S cluster coordination is flexible as the role of this complex is to build and then hand off Fe-S clusters	-74	1333064	peak047	9	4.4e-05	7.41e-05	CAAGACCCTACTATCGGTAGTGGCATGGTT	YPTB_RS15460	3383972	3384358	-	3384358	-79.5	7.41e-05	CAAGACCCTACTATCGGTAGTGGCATGGTT		YPO_RS15445	3238530	3238916	-	3238916	-79.5	6.83e-05	CAAGACCCTACTATTGGTAGTGGCATGGTT	One non-important mutation; This change should allow IscR to bind.	YE_RS05355	1179795	1180181	+	1179795	-81.5	0.000841	GCAGACCCTACCATTGGTAGCGGCATGGTT
TU055	DN756_06250	ispG	N/A	Converts 2C-methyl-D-erythritol 2,4-cyclodiphosphate (ME-2,4cPP) into 1-hydroxy-2-methyl-2-(E)-butenyl 4-diphosphate	150	1350434	peak048	1	0.000166	9.76e-05	ATTAGCCTTAATAAACTTACTTAAATCTAC	YPTB_RS15375	3356488	3357615	-	3357615	152.5	9.76e-05	ATTAGCCTTAATAAACTTACTTAAATCTAC		YPO_RS15360	3214899	3216026	-	3216026	110.5	9.76e-05	ATTAGCCTTAATAAACTTACTTAAATCTAC		YE_RS05430	1201105	1202229	+	1201105	167.5	0.000137	ATTAGCCTTAATAAACTTACTCAAATCTAC
TU056	DN756_06390	yegQ	N/A	Peptidase family U32 C-terminal domain	101	1384307	peak049	6	8.72e-05	9.91e-05	TTAAACCTTACAAAAATTGTGCGAAGGCTG	YPTB_RS15260	3334795	3336189	+	3334795	104.5	9.91e-05	TTAAACCTTACAAAAATTGTGCGAAGGCTG		YPO_RS15240	3191246	3192640	+	3191246	104.5	9.91e-05	TTAAACCTTACAAAAATTGTGCGAAGGCTG		YE_RS05560	1229759	1231162	-	1231162	104.5	0.000241	TTAAACCTTACAAAAATTGTGCGATGGCTG
TU057	DN756_06515	purM	Operon 06515-06510	Phosphoribosylformylglycinamidine cyclo-ligase	-87	1420590	peak050	8	2.63e-05	2.24e-05	GTTGATCGCATAAAAGGTGTGGTTAAACAA	YPTB_RS15135	3298322	3299365	+	3298322	-81.5	2.24e-05	GTTGATCGCATAAAAGGTGTGGTTAAACAA		YPO_RS15115	3154864	3155907	+	3154864	-81.5	2.24e-05	GTTGATCGCATAAAAGGTGTGGTTAAACAA		YE_RS05690	1266236	1267279	-	1267279	-79.5	6.54e-06	GTTGATCGCATAAAAGGTGTGGTTAAACAG
TU058	DN756_06905	cysK	N/A	Belongs to the cysteine synthase cystathionine beta- synthase family	38	1507801	peak051	18	1.1e-05	1.42e-05	AAATCATACGCGAACAGTATGGCTATGGAA	YPTB_RS14720	3207162	3208130	+	3207162	53.5	1.42e-05	AAATCATACGCGAACAGTATGGCTATGGAA		YPO_RS15950	3341905	3342873	+	3341905	53.5	1.42e-05	AAATCATACGCGAACAGTATGGCTATGGAA		YE_RS06095	1347198	1348166	-	1348166	55.5	8.88e-06	AAAGCATACGCTAACAGTATGGCTATGGAA
TU059	DN756_06995	nupC	N/A	Belongs to the concentrative nucleoside transporter (CNT) (TC 2.A.41) family	434	1518758	peak052	-5	1.54e-05	1.49e-05	TACCCCCTTGGAAAGTGCACGGTTATTATT	YPTB_RS14650	3196497	3197681	+	3196497	426.5	1.49e-05	TACCCCCTTGGAAAGTGCACGGTTATTATT		YPO_RS15865	3331058	3332242	+	3331058	410.5	1.49e-05	TACCCCCTTGGAAAGTGCACGGTTATTATT		YE_RS06180	1357395	1358579	-	1358579	379	4.17e-07	ATTACCCTTGAAAAACTTACGGCTACTTTC
TU060	DN756_07000	mntH	N/A	H( )-stimulated, divalent metal cation uptake system	16	1518758	peak052	-5	1.54e-05	1.49e-05	TACCCCCTTGGAAAGTGCACGGTTATTATT	YPTB_RS14645	3194817	3196046	-	3196046	24.5	1.49e-05	TACCCCCTTGGAAAGTGCACGGTTATTATT		YPO_RS15860	3329394	3330623	-	3330623	24.5	1.49e-05	TACCCCCTTGGAAAGTGCACGGTTATTATT		YE_RS06185	1358978	1360207	+	1358978	19.5	4.17e-07	ATTACCCTTGAAAAACTTACGGCTACTTTC
TU061	DN756_07065	napF	N/A	4fe-4S ferredoxin, iron-sulfur binding domain protein	50	1531717	peak053	-9	1.07e-06	5.39e-07	GAAAACCTTGCAAACAGAGTTGGTATTATC	YPTB_RS14580	3183077	3183646	+	3183077	38.5	2.9e-05	GAAAACCTTGCAAACAGAGTTGGTGTTATC	One key residue mutated to next common key residue; This change should allow IscR to bind	YPO_RS15795	3317750	3318319	+	3317750	38.5	5.39e-07	GAAAACCTTGCAAACAGAGTTGGTATTATC		No Ortholog	No Ortholog	No Ortholog	No Ortholog	No Ortholog	No Ortholog	No Ortholog	No Ortholog
TU062	DN756_07130	DN756_07130	N/A	helix_turn_helix, Lux Regulon	237	1546160	peak054	5	0.000216	0.000155	TAATGGCACATAAAGCTAATGGATATGGTT	YPTB_RS14520	3167717	3168319	-	3168319	263	0.000155	TAATGGCACATAAAGCTAATGGATATGGTT		YPO_RS15735	3302403	3303005	-	3303005	235.5	0.000155	TAATGGCACATAAAGCTAATGGATATGGTT		YE_RS13515	2942187	2942789	-	2942789	667.5	4.41e-05	TAAACCCATACGATTTATATGGGTGCTATG
TU063	DN756_07280	lemA	Operon 07280-07270	LemA family	64	1585188	peak055	-19	1.91e-05	6.87e-06	GTTATCCATATAAATATCATGGGATAATAC	YPTB_RS14370	3129501	3130043	+	3129501	42.5	6.87e-06	GTTATCCATATAAATATCATGGGATAATAC		YPO_RS14650	3064368	3064910	-	3064910	44.5	6.87e-06	GTTATCCATATAAATATCATGGGATAATAC		No Ortholog	No Ortholog	No Ortholog	No Ortholog	No Ortholog	No Ortholog	No Ortholog	No Ortholog
TU064	DN756_07285	DN756_07285	N/A	hypothetical protein	222	1585188	peak055	-19	1.91e-05	6.87e-06	GTTATCCATATAAATATCATGGGATAATAC	YPTB_RS14365	3129140	3129214	-	3129214	226	6.87e-06	GTTATCCATATAAATATCATGGGATAATAC		YPO_RS14655	3065197	3065271	+	3065197	243	6.87e-06	GTTATCCATATAAATATCATGGGATAATAC		YE_RS06415	1405212	1405286	-	1405286	167.5	0.000974	CATAGCCGTAAAATACGAGCCGCTACGGCT
TU065	DN756_07295	ccmA	Operon07295-07300	once thought to export heme, this seems not to be the case, but its exact role is uncertain. Responsible for energy coupling to the transport system	216	1586436	peak056	18	1.41e-07	1.09e-07	AATACCATTGGGAATAGTATGGACATAGAC	YPTB_RS14355	3127316	3127972	-	3127972	201.5	1.09e-07	AATACCATTGGGAATAGTATGGACATAGAC		YPO_RS14665	3066438	3067094	+	3066438	199.5	1.09e-07	AATACCATTGGGAATAGTATGGACATAGAC		YE_RS06425	1406645	1407271	+	1406645	230	0.00175	TGCAACTATGCTTATGGCTTGGCTATTGCC
TU066	DN756_07495	hisQ	Operon07495-07505	Histidine transport system permease protein hisQ	-1	1629614	peak057	5	1.1e-05	1.37e-05	ATAACCCACAGATGCTGGATGGATATTCCA	YPTB_RS14150	3084187	3084873	-	3084873	-2.5	1.37e-05	ATAACCCACAGATGCTGGATGGATATTCCA		YPO_RS14870	3109982	3110668	+	3109982	-2.5	0.00136	ACAGATCACAGATGCTGGATGGATATTCCA	Three disadvantageous and one non-important mutation; This should weaken IscR binding	YE_RS06705	1465448	1466134	+	1465448	-5	0.00202	GGATAACCCAGATGCTGGATGGATATTCCA
TU067	DN756_07605	nuoA	N/A	NDH-1 shuttles electrons from NADH, via FMN and iron- sulfur (Fe-S) centers, to quinones in the respiratory chain. The immediate electron acceptor for the enzyme in this species is believed to be ubiquinone. Couples the redox reaction to proton translocation (for every two electrons transferred, four hydrogen ions are translocated across the cytoplasmic membrane), and thus conserves the redox ene…	103	1652550	peak058	-29	6.2e-06	6.09e-06	AAAGCCCACAGTAAAACACTGGCTAAGCAG	YPTB_RS14035	3061310	3061810	-	3061810	129.5	6.09e-06	AAAGCCCACAGTAAAACACTGGCTAAGCAG		YPO_RS13755	2869843	2870343	-	2870343	129.5	6.09e-06	AAAGCCCACAGTAAAACACTGGCTAAGCAG		YE_RS06825	1497130	1497588	+	1497130	126.5	3.57e-06	AAAGCCCACAGTAAAACACTGGCTAAACAG
TU068	DN756_07745	DN756_07745	Operon 07745-07775	hypothetical protein	169	1683124	peak059	-11	9.3e-07	1.27e-06	ATTAGCCTCGTTAAGTGCACGGGTATCCAT	YPTB_RS13895	3029195	3030562	-	3030562	478	1.27e-06	ATTAGCCTCGTTAAGTGCACGGGTATCCAT		YPO_RS13630	2837884	2839251	-	2839251	458	1.85e-06	ATTAGCCTTGTTAAGTGCGCGGGTATCCAT	One beneficial and one disadvantageous mutation; This change should allow IscR to bind.	No Ortholog	No Ortholog	No Ortholog	No Ortholog	No Ortholog	No Ortholog	No Ortholog	No Ortholog
TU069	DN756_08120	nhaP2	N/A	) H( ) antiporter that extrudes potassium in exchange for external protons and maintains the internal concentration of potassium under toxic levels	239	1771771	peak060	3	3.59e-05	2.56e-05	TAAAACACCAATAATGTTGCGGGGAAATAG	YPTB_RS13565	2946367	2948094	+	2946367	239.5	2.56e-05	TAAAACACCAATAATGTTGCGGGGAAATAG		No ortholog	No ortholog	No ortholog	No ortholog	No ortholog	No ortholog	No ortholog	No ortholog		YE_RS08060	1800852	1802579	-	1802579	99.5	2.54e-05	TAATTCAATGTGTTAAATAAGGCTATATAC
TU070	DN756_08130	DN756_08130	N/A	hypothetical protein	164	1772761	peak061	5	0.000216	0.000222	TACTGGCTCAAGAAAATCAAGGGTAATATC	Unannotated	2945302	2945572	+	2945302	168	0.000222	TACTGGCTCAAGAAAATCAAGGGTAATATC		No ortholog	No ortholog	No ortholog	No ortholog	No ortholog	No ortholog	No ortholog	No ortholog		Unannotated in YE_RS08070 coding region	1803355	1803618	-	1803618	146.5	8.65e-05	AATGCCCCCGGTGAGAATGTGAGAAAAACC	?
TU071	DN756_08335	ycfL	Operon08335-08345	Protein of unknown function (DUF1425)	28	1812446	peak062	3	5.37e-05	2.58e-05	GCAAAACTTACTTATTATAGGGCTATTTGT	YPTB_RS13330	2898715	2899104	-	2899104	28.5	2.58e-05	GCAAAACTTACTTATTATAGGGCTATTTGT		YPO_RS09055	1835570	1835959	+	1835570	26.5	2.58e-05	GCAAAACTTACTTATTATAGGGCTATTTGT		YE_RS08580	1897655	1898044	+	1897655	25.5	0.000146	AATAGCTTGAAGTATGGCAGGACTATAACT
TU072	DN756_08350	nagZ	Operon 08350-08355	Plays a role in peptidoglycan recycling by cleaving the terminal beta-1,4-linked N-acetylglucosamine (GlcNAc) from peptide-linked peptidoglycan fragments, giving rise to free GlcNAc, anhydro-N-acetylmuramic acid and anhydro-N-acetylmuramic acid-linked peptides	-65	1814462	peak063	14	0.000152	0.000143	AAAACACCCACTGGTGGGAGGGTTGATCTT	YPTB_RS13315	2896150	2897169	-	2897169	-64	0.000143	AAAACACCCACTGGTGGGAGGGTTGATCTT		YPO_RS09070	1837505	1838524	+	1837505	-65.5	0.000143	AAAACACCCACTGGTGGGAGGGTTGATCTT		YE_RS08595	1899737	1900762	+	1899737	23.5	0.000974	TGCAGCTTCAAGAACGAAGGGGAATTATGT
TU073	DN756_08495	appA	N/A	Histidine phosphatase superfamily (branch 2)	-57	1847577	peak064	-14	0.00893	0.00934	GCTATCTGGGCTGGTATTGATGCTAAGCGG	YPTB_RS13170	2862731	2864056	-	2864056	-46	0.00934	GCTATCTGGGCTGGTATTGATGCTAAGCGG		YPO_RS09230	1873753	1875078	+	1873753	-41	0.00934	GCTATCTGGGCTGGTATTGATGCTAAGCGG		YE_RS12980	2797251	2798576	-	2798576	21.5	1.34e-06	TATATCCTTATTAAAACTACGAATATTTTT
TU074	DN756_08585	DN756_08585	N/A	Predicted membrane protein (DUF2339)	277	1872790	peak065	12	6.97e-06	3.92e-06	AAAAGCCTTTAATAATGTGTGCTTATATTG	YPTB_RS13075	2835709	2838528	-	2838528	268.5	3.92e-06	AAAAGCCTTTAATAATGTGTGCTTATATTG		YPO_RS09345	1907134	1910010	+	1907134	266.5	3.92e-06	AAAAGCCTTTAATAATGTGTGCTTATATTG		No Ortholog	No Ortholog	No Ortholog	No Ortholog	No Ortholog	No Ortholog	No Ortholog	No Ortholog
TU075	DN756_08685	csuD	N/A	PapC C-terminal domain	133	1899822	peak066	-2	0.000499	0.000326	AATAGTTACTGGTTTGGTGTTGCTATTGAT	YPTB_RS12975	2811932	2814379	+	2811932	129	0.000326	AATAGTTACTGGTTTGGTGTTGCTATTGAT		YPO_RS09455	1933288	1935735	-	1935735	215.5	0.000326	AATAGTTACTGGTTTGGTGTTGCTATTGAT		YE_RS09335	2036058	2038499	-	2038499	111.5	8.07e-07	AATAGTCATACAAAACCTATCGTTATTCCC
TU076	DN756_08710	yebT	N/A	MlaD protein	328	1905682	peak067	-13	9.85e-06	1.83e-05	GAAGACCACGGCAGCAATAGGGAAATTACC	YPTB_RS12950	2806246	2808897	+	2806246	312.5	1.83e-05	GAAGACCACGGCAGCAATAGGGAAATTACC		YPO_RS09480	1938853	1941504	-	1941504	314.5	1.83e-05	GAAGACCACGGCAGCAATAGGGAAATTACC		YE_RS09370	2043863	2046493	-	2046493	383.5	0.00458	ATTGTTTATGCCAACGGCACGCGCATGGAG
TU077	DN756_08785	amiD	N/A	Putative peptidoglycan binding domain	201	1922410	peak068	-14	1.58e-08	7.23e-09	AATATCCATGCGAACAGTATGATTATTCAT	YPTB_RS12880	2788021	2788872	-	2788872	236.5	7.23e-09	AATATCCATGCGAACAGTATGATTATTCAT		YPO_RS09550	1958768	1959619	+	1958768	234.5	7.23e-09	AATATCCATGCGAACAGTATGATTATTCAT		YE_RS09435	2060222	2061073	+	2060222	258	0.00307	TTATACAGTATTTACCCTAGTGGAAAGATC
TU078	DN756_08960	yaaX	N/A	Protein of unknown function (DUF2502)	428	1955221	peak069	1	6.2e-06	7.89e-06	CGTAACCCTAAAACGGGTGAGGATATTCCT	YPTB_RS12720	2756990	2757445	-	2757445	430.5	7.89e-06	CGTAACCCTAAAACGGGTGAGGATATTCCT		YPO_RS13140	2726984	2727442	-	2727442	430.5	7.89e-06	CGTAACCCTAAAACGGGTGAGGATATTCCT		YE_RS11015	2406135	2406629	-	2406629	411	0.00108	AAAACCTCTTGTAATCGAAACCATTTATTG
TU079	DN756_09075	sufA	Operon 09075-09100	Belongs to the HesB IscA family	188	1981201	peak070	26	1.1e-05	7.15e-06	AATATCCCTGCAAAACAAACGGTTGAAGTG	YPTB_RS12615	2731298	2731669	-	2731669	165.5	7.15e-06	AATATCCCTGCAAAACAAACGGTTGAAGTG		YPO_RS13030	2701385	2701756	-	2701756	165.5	7.15e-06	AATATCCCTGCAAAACAAACGGTTGAAGTG		YE_RS10890	2375685	2376056	-	2376056	104.5	7.15e-06	AATATCCCTGCAAAACAAACGGTTGAAGTG
TU080	DN756_09140	DN756_09140	Operon09140-09135	hypothetical protein	288	1994032	peak071	-26	6.97e-06	4.63e-06	TTACGCCTCACTAACTTAGGGGATATAAAC	YPTB_RS22865	2719295	2719486	+	2719295	259.5	4.63e-06	TTACGCCTCACTAACTTAGGGGATATAAAC		YPO_RS12955	2686956	2687147	+	2686956	259.5	4.63e-06	TTACGCCTCACTAACTTAGGGGATATAAAC		Unannotated	2363853	2364044	+	2363853	N/A	N/A	No predicted IscR binding site	?
TU081	DN756_09175	sodB	N/A	Destroys radicals which are normally produced within the cells and which are toxic to biological systems	172	2000956	peak072	-7	1.58e-06	7.61e-07	AATACCCCATTTAACTGTATGGTTATATCT	YPTB_RS12525	2712269	2712847	+	2712269	162.5	7.61e-07	AATACCCCATTTAACTGTATGGTTATATCT		YPO_RS12920	2679930	2680508	+	2679930	162.5	2.77e-06	AATACCCCATTTAACTGTATGGTTATATCA	One non-important mutation; This change should allow IscR to bind.	YE_RS10795	2356988	2357566	+	2356988	159.5	1.14e-06	AATATCCCATCAAATAATATGGTTATGCCT
TU082	DN756_09180	ydhO	N/A	NlpC/P60 family	326	2002337	peak073	-8	3.84e-06	1.71e-06	AAAGTCCATGCAAAAGATGGCGTTTTATTC	YPTB_RS12520	2711057	2711908	+	2711057	315.5	1.71e-06	AAAGTCCATGCAAAAGATGGCGTTTTATTC		YPO_RS12915	2678701	2679552	+	2678701	315.5	2.98e-07	AAAATCCATGCAAAAGATGGCGTTTTATTC	One beneficial mutation; This change should allow IscR to bind.	YE_RS10790	2355847	2356737	+	2355847	315.5	2.11e-07	AAAACCCCTGCAAAAGATGGCGTTTTATTC
TU083	DN756_09190	grxD	N/A	Belongs to the glutaredoxin family. Monothiol subfamily	113	2002337	peak073	-8	3.84e-06	1.71e-06	AAAGTCCATGCAAAAGATGGCGTTTTATTC	YPTB_RS12510	2710267	2710617	-	2710617	124.5	1.71e-06	AAAGTCCATGCAAAAGATGGCGTTTTATTC		YPO_RS12910	2677911	2678261	-	2678261	124.5	2.98e-07	AAAATCCATGCAAAAGATGGCGTTTTATTC	One beneficial mutation; This change should allow IscR to bind.	YE_RS10785	2355069	2355413	-	2355413	118.5	2.11e-07	AAAACCCCTGCAAAAGATGGCGTTTTATTC
TU084	DN756_09510	yceI	N/A	YceI-like domain	173	2065834	peak074	-16	3.84e-06	1.16e-05	GGTAACCCGGCCAACGTTACGGGTATAGCG	YPTB_RS12190	2640100	2640678	-	2640678	192.5	1.16e-05	GGTAACCCGGCCAACGTTACGGGTATAGCG		YPO_RS12575	2604455	2605033	-	2605033	192.5	1.16e-05	GGTAACCCGGCCAACGTTACGGGTATAGCG		YE_RS06375	1397537	1398115	+	1397537	N/A	N/A	No predicted IscR binding site
TU085	DN756_09540	rstA	Operon09540-09535	transcriptional regulatory protein RstA	183	2075030	peak075	9	2.13e-05	7.51e-06	AATAACCATTGATAATATAATGAAATGATT	YPTB_RS12165	2632008	2632754	+	2632008	189.5	7.51e-06	AATAACCATTGATAATATAATGAAATGATT		YPO_RS12545	2595451	2596197	+	2595451	189.5	7.59e-06	AATAACCATTGATAATATAATGAAATGGTT	One non-important mutation; This change should allow IscR to bind.	YE_RS10435	2280015	2280743	+	2280015	182	0.00337	TATTGATATATAAACGATGGGCGTAACTAA
TU086	DN756_09545	DN756_09545	N/A	hypothetical protein	113	2075030	peak075	9	2.13e-05	7.51e-06	AATAACCATTGATAATATAATGAAATGATT	YPTB_RS12160	2631295	2631711	-	2631711	107.5	7.51e-06	AATAACCATTGATAATATAATGAAATGATT		YPO_RS12540	2594738	2595154	-	2595154	107.5	7.59e-06	AATAACCATTGATAATATAATGAAATGGTT	One non-important mutation; This change should allow IscR to bind.	YE_RS10430	2279356	2279772	-	2279772	61	0.00337	TATTGATATATAAACGATGGGCGTAACTAA
TU087	DN756_09600	yjjG	N/A	HAD-hyrolase-like	40	2088997	peak076	9	0.00218	0.00225	AATAATCGCTACCATAACGCGCCTAATAAC	YPTB_RS12100	2616974	2617648	-	2617648	32	0.00225	AATAATCGCTACCATAACGCGCCTAATAAC		YPO_RS12485	2580436	2581110	-	2581110	34	0.00225	AATAATCGCTACCATAACGCGCCTAATAAC		YE_RS10340	2257016	2257690	-	2257690	42	0.00149	AATACTCGCTACCATAGCGCGCCTAATAAT
TU088	DN756_09875	rnfA	Operon 09875-09885	Part of a membrane complex involved in electron transport	69	2158716	peak077	-1	7.2e-05	0.000126	CGACAACAGATGAAATGCAGGGTTATTGCG	YPTB_RS11835	2547140	2547721	-	2547721	74	0.000126	CGACAACAGATGAAATGCAGGGTTATTGCG		YPO_RS12230	2522751	2523332	-	2523332	73.5	0.000126	CGACAACAGATGAAATGCAGGGTTATTGCG		YE_RS10015	2176718	2177299	-	2177299	106.5	1.73e-05	GAACAACAGATGAATAGCAGGGTTATTACC
TU089	DN756_09890	rob_2	N/A	GyrI-like small molecule binding domain	342	2163419	peak078	-30	3.39e-06	1.3e-06	ATTAACCATGGGGGTGTAGAGGTTATTAAT	YPTB_RS11820	2543547	2544440	+	2543547	309.5	1.3e-06	ATTAACCATGGGGGTGTAGAGGTTATTAAT		YPO_RS12215	2519275	2520168	+	2519275	309.5	1.3e-06	ATTAACCATGGGGGTGTAGAGGTTATTAAT		YE_RS10000	2173084	2173971	+	2173084	260	0.000222	AATTGCAAGTTAAATTTTAAGATTAATGCT
TU090	DN756_09895	rnfD	Operon 09895-09910	Part of a membrane complex involved in electron transport	185	2163419	peak078	-30	3.39e-06	1.3e-06	ATTAACCATGGGGGTGTAGAGGTTATTAAT	YPTB_RS11815	2541964	2543058	-	2543058	179.5	1.3e-06	ATTAACCATGGGGGTGTAGAGGTTATTAAT		YPO_RS12210	2517692	2518786	-	2518786	179.5	1.3e-06	ATTAACCATGGGGGTGTAGAGGTTATTAAT		YE_RS09995	2171500	2172594	-	2172594	230.5	0.000222	AATTGCAAGTTAAATTTTAAGATTAATGCT
TU091	DN756_09925	rnb	Operon 09925-09935	Involved in mRNA degradation. Hydrolyzes single-stranded polyribonucleotides processively in the 3' to 5' direction	93	2169725	peak079	-14	2.13e-05	1.7e-05	CAATTCCTTATCAAGGTTATGGGAATGTTT	YPTB_RS11785	2534851	2536785	-	2536785	110.5	1.7e-05	CAATTCCTTATCAAGGTTATGGGAATGTTT		YPO_RS12180	2510605	2512539	-	2512539	110.5	1.7e-05	CAATTCCTTATCAAGGTTATGGGAATGTTT		YE_RS09955	2160853	2162787	-	2162787	111.5	2.16e-05	GAATTCCCTATTAAAGACAGGGGCATGTCT
TU092	DN756_10105	ompW	N/A	outer membrane protein W	-8	2206406	peak080	20	2.05e-06	3.97e-07	AATATACCTACAAATGGAATGGATAATGAA	YPTB_RS11610	2500233	2500868	+	2500233	9.5	3.97e-07	AATATACCTACAAATGGAATGGATAATGAA		YPO_RS12010	2475978	2476613	+	2475978	9.5	3.97e-07	AATATACCTACAAATGGAATGGATAATGAA		YE_RS11110	2427708	2428343	-	2428343	11.5	4.66e-07	AATATACCCACAAATGGAATGGATAATGAA
TU093	DN756_10115	yciC	N/A	UPF0259 membrane protein	493	2206406	peak080	20	2.05e-06	3.97e-07	AATATACCTACAAATGGAATGGATAATGAA	YPTB_RS11600	2498977	2499747	-	2499747	476.5	3.97e-07	AATATACCTACAAATGGAATGGATAATGAA		YPO_RS12000	2474722	2475492	-	2475492	476.5	3.97e-07	AATATACCTACAAATGGAATGGATAATGAA		YE_RS11120	2429099	2429866	+	2429099	744.5	4.66e-07	AATATACCCACAAATGGAATGGATAATGAA
TU094	DN756_10490	fadD	N/A	AMP-binding enzyme C-terminal domain	-27	2282553	peak081	21	1.91e-07	3.25e-07	TGTTACCTTGGAAAAAGTATGGCTAAAGCG	YPTB_RS11275	2423483	2425171	+	2423483	-8.5	3.25e-07	TGTTACCTTGGAAAAAGTATGGCTAAAGCG		YPO_RS11375	2354492	2356180	+	2354492	-8.5	3.25e-07	TGTTACCTTGGAAAAAGTATGGCTAAAGCG		YE_RS11895	2561645	2563339	-	2563339	-6.5	7.22e-06	TGCTACCTTGGAAAAAGTATGGCTAAAGCG
TU095	DN756_10770	sirB2	Operon10770-10765	Invasion gene expression up-regulator, SirB	99	2342529	peak082	13	1.1e-05	9.24e-06	TAATGACCTGTAAAGATTATGGCAATAATG	YPTB_RS11005	2363086	2363487	+	2363086	109.5	9.24e-06	TAATGACCTGTAAAGATTATGGCAATAATG		YPO_RS11090	2291211	2291612	+	2291211	109.5	9.24e-06	TAATGACCTGTAAAGATTATGGCAATAATG		YE_RS12155	2620201	2620602	-	2620602	89.5	8.8e-06	TAATGACGTATAAAGATTATGGTAATAATG
TU096	DN756_10805	ychH	N/A	Protein of uncharacterised function (DUF2583)	35	2349330	peak083	10	7.07e-07	3.73e-07	AATAACCCTACTAAACTCGCTGTTTTAAAC	YPTB_RS10960	2356223	2356495	+	2356223	42.5	3.73e-07	AATAACCCTACTAAACTCGCTGTTTTAAAC		YPO_RS11055	2284348	2284620	+	2284348	42.5	3.73e-07	AATAACCCTACTAAACTCGCTGTTTTAAAC		YE_RS12190	2627161	2627433	-	2627433	13	0.00133	ATTGGCAACTCAAGTGGAGGTGGCATATGA
TU097	DN756_10810	pth	Operon10810-10815	The natural substrate for this enzyme may be peptidyl- tRNAs which drop off the ribosome during protein synthesis	326	2349330	peak083	10	7.07e-07	3.73e-07	AATAACCCTACTAAACTCGCTGTTTTAAAC	YPTB_RS10955	2355271	2355861	-	2355861	319.5	3.73e-07	AATAACCCTACTAAACTCGCTGTTTTAAAC		YPO_RS11050	2283396	2283986	-	2283986	319.5	3.73e-07	AATAACCCTACTAAACTCGCTGTTTTAAAC		YE_RS12195	2627765	2628358	+	2627765	320	0.00133	ATTGGCAACTCAAGTGGAGGTGGCATATGA
TU098	DN756_10955	fabH	Operon10955-10940	Catalyzes the condensation reaction of fatty acid synthesis by the addition to an acyl acceptor of two carbons from malonyl-ACP. Catalyzes the first condensation reaction which initiates fatty acid synthesis and may therefore play a role in governing the total rate of fatty acid production. Possesses both acetoacetyl-ACP synthase and acetyl transacylase activities. Its substrate specificity deter…	192	2382298	peak084	-2	9.3e-07	7.01e-07	AGTTTCCATGCCAATAATAGGGGAATTGTC	YPTB_RS10810	2323411	2324418	+	2323411	187.5	7.01e-07	AGTTTCCATGCCAATAATAGGGGAATTGTC		YPO_RS10880	2246601	2247609	+	2246601	187.5	7.01e-07	AGTTTCCATGCCAATAATAGGGGAATTGTC		No Ortholog	No Ortholog	No Ortholog	No Ortholog	No Ortholog	No Ortholog	No Ortholog	No Ortholog
TU099	DN756_10960	trpE	N/A	chorismate binding enzyme	445	2382298	peak084	-2	9.3e-07	7.01e-07	AGTTTCCATGCCAATAATAGGGGAATTGTC	YPTB_RS10805	2320777	2322396	-	2322396	827.5	7.01e-07	AGTTTCCATGCCAATAATAGGGGAATTGTC		YPO_RS10875	2243988	2245592	-	2245592	821.5	7.01e-07	AGTTTCCATGCCAATAATAGGGGAATTGTC		No Ortholog	No Ortholog	No Ortholog	No Ortholog	No Ortholog	No Ortholog	No Ortholog	No Ortholog
TU100	DN756_11135	glsA	Operon11135-11130	Belongs to the glutaminase family	362	2429503	peak085	-1	1.39e-06	5.72e-07	ATAGACCATTTAAAGTGTAAGGTTAAATGG	YPTB_RS10635	2277019	2278026	+	2277019	358.5	5.72e-07	ATAGACCATTTAAAGTGTAAGGTTAAATGG		YPO_RS10690	2198657	2199664	+	2198657	358.5	5.72e-07	ATAGACCATTTAAAGTGTAAGGTTAAATGG		YE_RS12505	2693001	2694008	-	2694008	332.5	0.000113	TTAAACTATTCAAAAACAACTGATATACAG
TU101	DN756_11245	DN756_11245	N/A	hypothetical protein	152	2456449	peak086	8	2.65e-06	5.02e-06	AGTTGCCTCAGAAACTATGCGGTTTTGAGG	YPTB_RS10525	2249472	2249547	-	2249547	143	5.02e-06	AGTTGCCTCAGAAACTATGCGGTTTTGAGG		YPO_RS10575	2171287	2171362	-	2171362	147	5.02e-06	AGTTGCCTCAGAAACTATGCGGTTTTGAGG		YE_RS13035	2810915	2810990	+	2810915	196.5	0.00242	CTAACCCATTGGAGATGAACTTTCAATATT	?
TU102	DN756_11725	DN756_11725	Operon 11725-11720	hypothetical protein	159	2529209	peak087	-1	9.85e-06	7.08e-06	TCAGACCCTAACAAATATAGGGTTTATAAC	YPTB_RS09475	2080612	2080809	+	2080612	155.5	7.08e-06	TCAGACCCTAACAAATATAGGGTTTATAAC		YPO_RS10245	2098980	2099177	+	2098980	155.5	7.08e-06	TCAGACCCTAACAAATATAGGGTTTATAAC		YE_RS09700	2113011	2114495	+	2113011	343	5.72e-07	AAAAACCCTATCATTATTAGCGTTAATCGC
TU103	DN756_11730	putA	N/A	Oxidizes proline to glutamate for use as a carbon and nitrogen source	185	2529209	peak087	-1	9.85e-06	7.08e-06	TCAGACCCTAACAAATATAGGGTTTATAAC	YPTB_RS09470	2076296	2080267	-	2080267	189.5	7.08e-06	TCAGACCCTAACAAATATAGGGTTTATAAC		YPO_RS10240	2094664	2098635	-	2098635	189.5	7.08e-06	TCAGACCCTAACAAATATAGGGTTTATAAC		YE_RS09695	2108495	2112484	-	2112484	184.5	5.72e-07	AAAAACCCTATCATTATTAGCGTTAATCGC
TU104	DN756_11910	rbsC_10	N/A	Branched-chain amino acid transport system / permease component	318	2565866	peak088	16	5.51e-06	1.11e-05	GATATCCACGCCGACGGTGGGGCCATGCAA	YPTB_RS09290	2043913	2044935	+	2043913	239	0.000124	GACATCCACGCCGACGGTGGGGCCATGCAA	One mutation that should weaken binding; This change should allow IscR to bind	YPO_RS10055	2062484	2063506	+	2062484	238.5	1.11e-05	GATATCCACGCCGACGGTGGGGCCATGCAA		No Ortholog	No Ortholog	No Ortholog	No Ortholog	No Ortholog	No Ortholog	No Ortholog	No Ortholog
TU105	DN756_12000	flgM	Operon12000-12005	negative regulator of flagellin synthesis	35	2584525	peak089	-10	4.4e-05	4.56e-05	TATCAACCCGCAAAACATGTGTCTATTTGC	YPTB_RS09200	2024328	2024630	-	2024630	48.5	4.56e-05	TATCAACCCGCAAAACATGTGTCTATTTGC		YPO_RS09965	2042999	2043301	-	2043301	48.5	4.56e-05	TATCAACCCGCAAAACATGTGTCTATTTGC		YE_RS12805	2754498	2754797	+	2754498	66.5	0.00451	TTATCTTTCAGTAAAAGAATGGCTGGATTG
TU106	DN756_12135	hpaX	N/A	Vacuole effluxer Atg22 like	13	2614465	peak090	7	1.1e-05	8.38e-06	AATGTCCTCGATACGGACAGGGTTAATGTC	YPTB_RS09060	1994787	1996154	+	1994787	17.5	8.29e-06	AATGTCCTCGATACGGACAGGGTTAATATC	One mutation that should have no effect; This change should allow IscR to bind	YPO_RS09825	2012696	2014063	+	2012696	17.5	8.29e-06	AATGTCCTCGATACGGACAGGGTTAATATC	One non-important mutation; This change should allow IscR to bind.	No Ortholog	No Ortholog	No Ortholog	No Ortholog	No Ortholog	No Ortholog	No Ortholog	No Ortholog
TU107	DN756_12205	yobD	N/A	UPF0266 membrane protein	298	2626199	peak091	-2	2.65e-06	3.01e-06	AATAGCCACATACAACCGAAGGTTAATAGC	YPTB_RS08995	1982262	1982723	-	1982723	303.5	3.01e-06	AATAGCCACATACAACCGAAGGTTAATAGC		YPO_RS09760	2000334	2000795	-	2000795	303.5	3.01e-06	AATAGCCACATACAACCGAAGGTTAATAGC		YE_RS08915	1967113	1967574	-	1967574	320.5	0.000335	AACAGCCACATACAGCCGAAGGTTAACAGC
TU108	DN756_12210	mntP	N/A	Probably functions as a manganese efflux pump	321	2627063	peak092	-5	7.07e-07	5.72e-07	ATAAGCATCAGTAACGGTGTGGAAATAAAC	YPTB_RS08990	1981264	1981833	-	1981833	332.5	5.72e-07	ATAAGCATCAGTAACGGTGTGGAAATAAAC		YPO_RS09755	1999336	1999905	-	1999905	332.5	5.72e-07	ATAAGCATCAGTAACGGTGTGGAAATAAAC		YE_RS08910	1966103	1966672	-	1966672	347.5	5.39e-07	ATAAGCATCAGTAATGGTGTGGAAATAAGC
TU109	DN756_12245	yobF	Operon12245-12240	Protein of unknown function (DUF2627)	403	2636416	peak093	15	1.38e-05	2e-05	AATAACCTGAGGTTAAGTAAGGGGTTAGTC	YPTB_RS08955	1973181	1973297	+	1973181	415.5	2e-05	AATAACCTGAGGTTAAGTAAGGGGTTAGTC		YPO_RS09710	1989330	1989446	+	1989330	415.5	2e-05	AATAACCTGAGGTTAAGTAAGGGGTTAGTC		YE_RS08870	1956382	1956498	+	1956382	427.5	5.78e-05	GTTAACCTCAGATTATGTGCGGGAAAATAG
TU110	DN756_12250	DN756_12250	N/A	hypothetical protein	44	2637044	peak094	-22	1.8e-06	6.15e-07	ATAGACATTATGAATTATAAGGATATTATC	Unannotated	1972194	1972415	+	1972194	20	1.7e-05	ATAGACATTATGAATTACAAGGACATTATC	One mutation that should have no effect and one mutation that should weaken binding; This change should allow IscR to bind	Unannotated	1988343	1988564	+	1988343	20	5.34e-06	ATAGACATTATGAATTATAAGGACATTATC	One disadvantageous mutation; This change should allow IscR to bind.	Unannotated	1955406	1955627	+	1955406	31	3.61e-05	AATACACGCGGAAATAAGATGTTTATAACT
TU111	DN756_12255	pagP	N/A	Transfers a palmitate residue from the sn-1 position of a phospholipid to the N-linked hydroxymyristate on the proximal unit of lipid A or its precursors	-30	2637044	peak094	-22	1.8e-06	6.15e-07	ATAGACATTATGAATTATAAGGATATTATC	YPTB_RS08945	1971571	1972179	-	1972179	-4.5	1.7e-05	ATAGACATTATGAATTACAAGGACATTATC	One mutation that should have no effect and one mutation that should weaken binding; This change should allow IscR to bind	YPO_RS09705	1987729	1988328	-	1988328	-4.5	5.34e-06	ATAGACATTATGAATTATAAGGACATTATC	One disadvantageous mutation; This change should allow IscR to bind.	YE_RS08865	1954778	1955392	-	1955392	-16.5	3.61e-05	AATACACGCGGAAATAAGATGTTTATAACT
TU112	DN756_12395	DN756_12395	Operon 12395-12390	hypothetical protein	81	2661198	peak095	-1	6.97e-06	2.43e-06	ATTACCAGCACAGATAGAAAGGTCATTTAT	YPTB_RS08705	1911989	1912684	+	1911989	77.5	2.43e-06	ATTACCAGCACAGATAGAAAGGTCATTTAT		YPO_RS08855	1795901	1796596	+	1795901	77.5	2.43e-06	ATTACCAGCACAGATAGAAAGGTCATTTAT		No Ortholog	No Ortholog	No Ortholog	No Ortholog	No Ortholog	No Ortholog	No Ortholog	No Ortholog
TU113	DN756_12400	DN756_12400	Operon12400-12405	Polysaccharide deacetylase	468	2661198	peak095	-1	6.97e-06	2.43e-06	ATTACCAGCACAGATAGAAAGGTCATTTAT	YPTB_RS08700	1910531	1911412	-	1911412	499.5	2.43e-06	ATTACCAGCACAGATAGAAAGGTCATTTAT		YPO_RS08850	1794443	1795324	-	1795324	499.5	2.43e-06	ATTACCAGCACAGATAGAAAGGTCATTTAT		No Ortholog	No Ortholog	No Ortholog	No Ortholog	No Ortholog	No Ortholog	No Ortholog	No Ortholog
TU114	DN756_12470	lgrD	N/A	Male sterility protein	236	2680394	peak096	9	3.47e-07	1.6e-07	TATGACCACGATAAATGAAGGGTTAAACCG	YPTB_RS08640	1893035	1894144	+	1893035	272.5	1.6e-07	TATGACCACGATAAATGAAGGGTTAAACCG		YPO_RS08785	1775620	1776729	+	1775620	272.5	1.6e-07	TATGACCACGATAAATGAAGGGTTAAACCG		YE_RS13785	2991396	2992505	-	2992505	222	0.00339	AATAGCTATACCCAAAATAATTCGAGTTGC
TU115	DN756_12475	sbcB	N/A	Exonuclease C-terminal	26	2680394	peak096	9	3.47e-07	1.6e-07	TATGACCACGATAAATGAAGGGTTAAACCG	YPTB_RS08635	1891312	1892742	-	1892742	20.5	1.6e-07	TATGACCACGATAAATGAAGGGTTAAACCG		YPO_RS08780	1773897	1775327	-	1775327	20.5	1.6e-07	TATGACCACGATAAATGAAGGGTTAAACCG		YE_RS13790	2992871	2994301	+	2992871	145	0.00339	AATAGCTATACCCAAAATAATTCGAGTTGC
TU116	DN756_12590	alcC	N/A	IucA / IucC family	87	2704891	peak097	6	3.59e-05	2.22e-05	AATATCCATATGCAATTTATGTACATATTT	YPTB_RS08520	1866652	1868466	-	1868466	84.5	2.22e-05	AATATCCATATGCAATTTATGTACATATTT		YPO_RS08670	1751263	1753077	-	1753077	84.5	2.22e-05	AATATCCATATGCAATTTATGTACATATTT		No Ortholog	No Ortholog	No Ortholog	No Ortholog	No Ortholog	No Ortholog	No Ortholog	No Ortholog
TU117	DN756_12935	pksG	Operon12935-12915	Hydroxymethylglutaryl-coenzyme A synthase C terminal	88	2788338	peak098	-26	0.000105	9.99e-05	AGTAGTTATGTAAACGGTGCGGTTTTCAAT	YPTB_RS08135	1769548	1770786	+	1769548	59.5	9.99e-05	AGTAGTTATGTAAACGGTGCGGTTTTCAAT		YPO_RS08275	1650150	1651388	+	1650150	59.5	9.99e-05	AGTAGTTATGTAAACGGTGCGGTTTTCAAT		No Ortholog	No Ortholog	No Ortholog	No Ortholog	No Ortholog	No Ortholog	No Ortholog	No Ortholog
TU118	DN756_13050	DN756_13050	N/A	to Salmonella typhimurium, and Salmonella typhi transposase for insertion sequence IS200 TnpA SW T200_SALTY (Q57334) (152 aa) fasta scores E() 0, 94.1 id in 152 aa. Identical to the Yersinia pseudotuberculosis IS1541-like element transposase Tnp TR Q9X9F5 (EMBL AJ238014) (152 aa) fasta scores E() 0, 100.0 id in 152 aa	150	2812397	peak099	-9	2.59e-07	3.97e-07	AAAAACCCCGCATAGCGCGGGGTTTTTCAC	Transposon	Transposon	Transposon	Transposon	Transposon	Transposon	Transposon	Transposon	Transposon: IscR binding site is no longer upstream transposon gene	YPO_RS08160	1626544	1627002	-	1627002	162	3.97e-07	AAAAACCCCGCATAGCGCGGGGTTTTTCAC		YE_RS06750	1478092	1478550	-	1478550	155.5	0.00105	TGAAGCCCCTGAAAAGGGGCTTTTTTGTGC
TU119	DN756_13110	rlmL	Operon13110-13105	Specifically methylates the guanine in position 2445 (m2G2445) and the guanine in position 2069 (m7G2069) of 23S rRNA	110	2826430	peak100	-12	7.83e-06	3.92e-06	AATACTCACACGGAGGTAATGGTGATTACC	YPTB_RS07955	1733574	1735694	+	1733574	95.5	3.92e-06	AATACTCACACGGAGGTAATGGTGATTACC		YPO_RS08085	1610560	1612680	+	1610560	95.5	3.92e-06	AATACTCACACGGAGGTAATGGTGATTACC		YE_RS07900	1768726	1770846	+	1768726	95.5	4.97e-05	AATACTCGCACGGAGGCAATGGTGATTACC
TU120	DN756_13115	ycbX	N/A	MOSC N-terminal beta barrel domain	-11	2826430	peak100	-12	7.83e-06	3.92e-06	AATACTCACACGGAGGTAATGGTGATTACC	YPTB_RS07950	1732362	1733471	-	1733471	7.5	3.92e-06	AATACTCACACGGAGGTAATGGTGATTACC		YPO_RS08080	1609348	1610457	-	1610457	7.5	3.92e-06	AATACTCACACGGAGGTAATGGTGATTACC		YE_RS07895	1767514	1768623	-	1768623	7.5	4.97e-05	AATACTCGCACGGAGGCAATGGTGATTACC
TU121	DN756_13130	pepN	N/A	aminopeptidase N	439	2832992	peak101	5	2.7e-08	6.33e-09	AATAACATTATGAAAAACATGGTTAATAAC	YPTB_RS07935	1727332	1729947	+	1727332	459.5	6.33e-09	AATAACATTATGAAAAACATGGTTAATAAC		YPO_RS08065	1604345	1606960	+	1604345	459.5	6.33e-09	AATAACATTATGAAAAACATGGTTAATAAC		YE_RS07880	1762849	1765464	+	1762849	358.5	7.82e-06	AATTGTATTAAAATATATAGGGTTATTAAT
TU122	DN756_13135	pncB	N/A	Catalyzes the synthesis of beta-nicotinate D- ribonucleotide from nicotinate and 5-phospho-D-ribose 1-phosphate at the expense of ATP	257	2832992	peak101	5	2.7e-08	6.33e-09	AATAACATTATGAAAAACATGGTTAATAAC	YPTB_RS07930	1725411	1726616	-	1726616	256.5	6.33e-09	AATAACATTATGAAAAACATGGTTAATAAC		YPO_RS08060	1602424	1603629	-	1603629	256.5	6.33e-09	AATAACATTATGAAAAACATGGTTAATAAC		YE_RS07875	1761052	1762257	-	1762257	233.5	7.82e-06	AATTGTATTAAAATATATAGGGTTATTAAT
TU123	DN756_13155	ycbL	N/A	Metallo-beta-lactamase superfamily	487	2840526	peak102	-14	8.79e-06	6.6e-06	TATGGACTCACCTGTATTAAGGTTATTCAG	YPTB_RS07910	1719599	1720246	+	1719599	470.5	6.6e-06	TATGGACTCACCTGTATTAAGGTTATTCAG		YPO_RS08035	1596627	1597274	+	1596627	470.5	6.6e-06	TATGGACTCACCTGTATTAAGGTTATTCAG		YE_RS07845	1752337	1752984	+	1752337	468.5	9.53e-05	TATGGACTCACCTGTATTCAGGTTATTCAG
TU124	DN756_13295	focA	Operon13295-13300	formate transporter	106	2874636	peak103	-6	1.2e-07	8.52e-08	ATAAGCCCTATAAAAAACAAGGTTTAAGGC	YPTB_RS07780	1683959	1684816	-	1684816	115.5	8.52e-08	ATAAGCCCTATAAAAAACAAGGTTTAAGGC		YPO_RS07910	1560393	1561250	-	1561250	115.5	8.52e-08	ATAAGCCCTATAAAAAACAAGGTTTAAGGC		YE_RS07720	1719270	1720127	-	1720127	117.5	9.4e-07	TAAAACACTACTAAATGTGTGCTTAATGAG
TU125	DN756_13345	trxB	N/A	Belongs to the class-II pyridine nucleotide-disulfide oxidoreductase family	248	2890746	peak104	9	2.63e-05	4.19e-05	TTTGACCCCACAAAATATGTGGCTTGCAGG	YPTB_RS07730	1667544	1668506	-	1668506	242.5	4.19e-05	TTTGACCCCACAAAATATGTGGCTTGCAGG		YPO_RS07860	1544025	1544987	-	1544987	242.5	4.19e-05	TTTGACCCCACAAAATATGTGGCTTGCAGG		YE_RS07670	1703317	1704291	-	1704291	241.5	2.43e-05	TTTGACCCTATAAAAAATGTGGCTTGCAAG
TU126	DN756_13510	DN756_13510	N/A	hypothetical protein	-20	2929964	peak105	0	7.83e-06	3.01e-06	TAAGCCCATATAGATGGAATGGGTTATTGC	Unannotated	1629610	1629840	+	1629610	501	0.0145	ATATTAGCGATGGGGGGAATGGGTTATTGC	Mutated to atattagcgatggggggaatgggttattgc; Should affect IscR binding	YPO_RS07680	1505404	1505634	+	1505404	-22.5	3.01e-06	TAAGCCCATATAGATGGAATGGGTTATTGC		No Ortholog	No Ortholog	No Ortholog	No Ortholog	No Ortholog	No Ortholog	No Ortholog	No Ortholog
TU127	DN756_13515	artJ	N/A	belongs to the bacterial solute-binding protein 3 family	267	2929964	peak105	0	7.83e-06	3.01e-06	TAAGCCCATATAGATGGAATGGGTTATTGC	YPTB_RS07555	1628681	1629412	-	1629412	269	0.0145	ATATTAGCGATGGGGGGAATGGGTTATTGC	Mutated to atattagcgatggggggaatgggttattgc; Should affect IscR binding	YPO_RS07675	1504695	1505156	-	1505156	270	3.01e-06	TAAGCCCATATAGATGGAATGGGTTATTGC		YE_RS07545	1671408	1672157	-	1672157	N/A	N/A	No predicted IscR binding site
TU128	DN756_13600	deoR	N/A	deoxyribose operon repressor	-77	2944409	peak106	0	9.3e-07	8.56e-07	AAAATCCATTTGAAAGATGCGGCCAATCTG	YPTB_RS07480	1614532	1615296	-	1615296	-73.5	8.56e-07	AAAATCCATTTGAAAGATGCGGCCAATCTG		YPO_RS07590	1488332	1489096	-	1489096	-73.5	8.56e-07	AAAATCCATTTGAAAGATGCGGCCAATCTG		YE_RS07475	1657474	1658238	-	1658238	-71	0.00211	ATTGGCTGCGTCTTTTAGATGGATTTTGTC
TU129	DN756_13645	cirA	N/A	TonB dependent receptor	29	2957276	peak107	10	1.38e-05	9.6e-06	AATAACCTGATGAAAAGGAGTGAATTAATT	YPTB_RS07425	1602103	1604100	+	1602103	36.5	9.6e-06	AATAACCTGATGAAAAGGAGTGAATTAATT		YPO_RS07545	1476003	1478000	+	1476003	36.5	9.6e-06	AATAACCTGATGAAAAGGAGTGAATTAATT		YE_RS07415	1641183	1643156	+	1641183	10	0.00186	ATTAATACCTCATGGAGAACGTGTAATGGC
TU130	DN756_13660	yiuA	Operon 13660-13650	Periplasmic binding protein	199	2960893	peak108	-13	4.64e-07	3.42e-07	AATACCAGTACGAAATGTGCTGGTATTAGC	YPTB_RS07410	1598632	1599777	+	1598632	183.5	3.42e-07	AATACCAGTACGAAATGTGCTGGTATTAGC		YPO_RS07530	1472536	1473681	+	1472536	183.5	3.46e-07	AATACCAGTACGAAATGTGCTGGTATTGGC	One non-important mutation; This change should allow IscR to bind.	No Ortholog	No Ortholog	No Ortholog	No Ortholog	No Ortholog	No Ortholog	No Ortholog	No Ortholog
TU131	DN756_13700	DN756_13700	N/A	Family of unknown function	383	2971870	peak109	1	6.2e-06	5.08e-06	TAAAGACATATAAGAATGAGGGCTATAGCT	YPTB_RS07370	1587839	1588327	+	1587839	381.5	5.08e-06	TAAAGACATATAAGAATGAGGGCTATAGCT		YPO_RS07490	1461743	1462231	+	1461743	381.5	5.08e-06	TAAAGACATATAAGAATGAGGGCTATAGCT		YE_RS07365	1628747	1629238	+	1628747	402.5	0.00037	TTAAAACCCATAAAAGTGTCGGCTATAGTT
TU132	DN756_13715	fruK	Operon 13715-13710	Belongs to the carbohydrate kinase PfkB family	116	2975222	peak110	8	2.92e-05	5.54e-05	CGTAGTCTGATGAAAGTTGTGGCTTTAGGG	YPTB_RS07355	1584220	1585158	+	1584220	121.5	5.54e-05	CGTAGTCTGATGAAAGTTGTGGCTTTAGGG		YPO_RS07475	1458124	1459062	+	1458124	121.5	5.54e-05	CGTAGTCTGATGAAAGTTGTGGCTTTAGGG		YE_RS07350	1625179	1626117	+	1625179	181.5	0.00297	ATTGGTTACGGTGATTTCACTGGTAAACTG
TU133	DN756_13720	fruB	Operon 13720-13710	IIA HPr protein	144	2976380	peak111	3	0.00116	0.000423	AAATCCATTAAGAATAGACGCGGAAAACTT	YPTB_RS07350	1583090	1584223	+	1583090	145	0.000423	AAATCCATTAAGAATAGACGCGGAAAACTT		YPO_RS07470	1456994	1458127	+	1456994	144.5	0.000423	AAATCCATTAAGAATAGACGCGGAAAACTT		YE_RS07345	1624049	1625182	+	1624049	144.5	0.000879	AAATCCATCAAGAATAAAAGCAGAAAACTT
TU134	DN756_13725	rppH_2	N/A	Belongs to the Nudix hydrolase family	51	2976380	peak111	3	0.00116	0.000423	AAATCCATTAAGAATAGACGCGGAAAACTT	YPTB_RS07345	1582373	1582828	-	1582828	118	0.000423	AAATCCATTAAGAATAGACGCGGAAAACTT		YPO_RS07465	1456277	1456732	-	1456732	117.5	0.000423	AAATCCATTAAGAATAGACGCGGAAAACTT		YE_RS07340	1623346	1623768	-	1623768	136	0.000879	AAATCCATCAAGAATAAAAGCAGAAAACTT
TU135	DN756_13735	DN756_13735	Operon13735-13730	ATPases associated with a variety of cellular activities	-10	2979664	peak112	-8	8.79e-06	8.46e-06	GTAAACCATGTTATGTGTAAGGCCATATTG	YPTB_RS07335	1579672	1581246	+	1579672	-20.5	8.46e-06	GTAAACCATGTTATGTGTAAGGCCATATTG		YPO_RS07455	1453556	1455130	+	1453556	-20.5	8.46e-06	GTAAACCATGTTATGTGTAAGGCCATATTG		No Ortholog	No Ortholog	No Ortholog	No Ortholog	No Ortholog	No Ortholog	No Ortholog	No Ortholog
TU136	DN756_13800	uxuR	N/A	FCD	382	2995318	peak113	4	3.59e-05	5.59e-05	AATGGCCCCAGAAAAAGTAATTGTACCGGT	YPTB_RS07270	1564355	1565098	+	1564355	383.5	5.59e-05	AATGGCCCCAGAAAAAGTAATTGTACCGGT		YPO_RS07390	1438267	1439010	+	1438267	383.5	5.59e-05	AATGGCCCCAGAAAAAGTAATTGTACCGGT		YE_RS07295	1612378	1613121	+	1612378	495.5	3.61e-06	ATTGTCCATGAAAACAATATTGCTAATATA
TU137	DN756_13805	DN756_13805	N/A	hypothetical protein	239	2995667	peak114	5	1.91e-05	7.82e-06	ATTACCCTTTCAACCAGAAAGGAAATAAGG	YPTB_RS07265	1563863	1564189	+	1563863	242	7.82e-06	ATTACCCTTTCAACCAGAAAGGAAATAAGG		YPO1278	1437775	1438101	+	1437775	241.5	1.76e-05	ATTACCCTTTCAACCTGAAAGGAAATAAGG	One non-important mutation; This change should allow IscR to bind.	YE_RS07290	1611844	1612170	+	1611844	270.5	1.09e-06	TAATGCCCTATTAAGTTTAAGGCCATTGGT
TU138	DN756_13810	yeiR	N/A	Cobalamin synthesis protein cobW C-terminal domain	76	2995667	peak114	5	1.91e-05	7.82e-06	ATTACCCTTTCAACCAGAAAGGAAATAAGG	YPTB_RS07260	1562565	1563548	-	1563548	73.5	7.82e-06	ATTACCCTTTCAACCAGAAAGGAAATAAGG		YPO_RS07385	1436476	1437459	-	1437459	74.5	1.76e-05	ATTACCCTTTCAACCTGAAAGGAAATAAGG	One non-important mutation; This change should allow IscR to bind.	YE_RS07285	1610549	1611532	-	1611532	41.5	1.09e-06	TAATGCCCTATTAAGTTTAAGGCCATTGGT
TU139	DN756_13905	DN756_13905	Operon 13905-13920	DNA RNA non-specific endonuclease	44	3016703	peak115	3	1.07e-06	1.85e-06	CAACCCCCTAAGAAATGTAAGGTAATGCCG	YPTB_RS07165	1541663	1542469	-	1542469	44.5	1.85e-06	CAACCCCCTAAGAAATGTAAGGTAATGCCG		YPO_RS04170	695728	697110	+	695728	43	1.85e-06	CAACCCCCTAAGAAATGTAAGGTAATGCCG		No Ortholog	No Ortholog	No Ortholog	No Ortholog	No Ortholog	No Ortholog	No Ortholog	No Ortholog
TU140	DN756_13965	gp45	Operon 13965-13940	Bacteriophage Mu Gp45 protein	154	3026570	peak116	4	6.54e-05	8.58e-05	TAAAGCCGGAATATCGATAGGGATAAGCGA	YPTB_RS07100	1532819	1533415	+	1532819	155.5	8.58e-05	TAAAGCCGGAATATCGATAGGGATAAGCGA		YPO_RS07240	1406517	1407113	+	1406517	155.5	8.58e-05	TAAAGCCGGAATATCGATAGGGATAAGCGA		No Ortholog	No Ortholog	No Ortholog	No Ortholog	No Ortholog	No Ortholog	No Ortholog	No Ortholog
TU141	DN756_14010	DN756_14010	Operon 14010-13970	hypothetical protein	142	3034261	peak117	6	1.72e-05	2.22e-05	AGAAGCCCCAGCATCGTCGGGGTTTTTTTA	YPTB_RS07050	1525116	1525406	+	1525116	76.5	2.51e-05	AGAAGCCCCAGCATCGCCGGGGTTTTTTAT	Three mutations that should have no effect on IscR binding; Change should not affect IscR binding	YPO_RS07195	1398814	1399104	+	1398814	94.5	2.51e-05	AGAAGCCCCAGCATCGACGGGGTTTTTTTA	One non-important mutation; This change should allow IscR to bind.	YE_RS07165	1583325	1583603	+	1583325	154	0.00394	TAATGTTTTTTCATAAAAATGGAGATTTTC
TU142	DN756_14040	ci	N/A	Peptidase S24-like	410	3038954	peak118	-1	5.37e-05	8.31e-05	AGCAACCCTTTGAAACCTGCGGCTATCGAT	YPTB_RS07020	1519217	1519939	-	1519939	414.5	8.31e-05	AGCAACCCTTTGAAACCTGCGGCTATCGAT		YPO_RS07165	1392937	1393659	-	1393659	414.5	8.31e-05	AGCAACCCTTTGAAACCTGCGGCTATCGAT		YE_RS07155	1581739	1582461	-	1582461	410	0.00183	TTATTCATCTATTGCTGCGGGGTTTAAAGG
TU143	DN756_14065	DN756_14065	N/A	Beta-lactamase superfamily domain	70	3045038	peak119	10	4.89e-06	2.49e-06	AATACCATCACTGATCCGGGGGTTATTGTT	YPTB_RS07000	1514366	1515394	+	1514366	77.5	2.49e-06	AATACCATCACTGATCCGGGGGTTATTGTT		YPO_RS07145	1388110	1389099	+	1388110	116.5	2.49e-06	AATACCATCACTGATCCGGGGGTTATTGTT		YE_RS07135	1576793	1577782	+	1576793	115.5	0.000227	AATATCATCAGCAGCATTAAGATTTGTGGC
TU144	DN756_14070	melB1_1	N/A	MFS/sugar transport protein	306	3045038	peak119	10	4.89e-06	2.49e-06	AATACCATCACTGATCCGGGGGTTATTGTT	YPTB_RS06995	1512463	1513989	-	1513989	299.5	2.49e-06	AATACCATCACTGATCCGGGGGTTATTGTT		YPO_RS07140	1386168	1387694	-	1387694	299.5	2.49e-06	AATACCATCACTGATCCGGGGGTTATTGTT		YE_RS07130	1574853	1576379	-	1576379	298.5	0.000227	AATATCATCAGCAGCATTAAGATTTGTGGC
TU145	DN756_14120	rcsC	N/A	PhoQ Sensor	-77	3059803	peak120	8	7.93e-05	6.77e-05	AATACCCGGAACAAGTAGCGGGATATTTTT	YPTB_RS06945	1500595	1503468	+	1500595	-71.5	3.74e-05	AATACCCGGAATAAGTAGCGGGATATTTTT	One mutation that should have no effect; This change should allow IscR to bind	YPO_RS07090	1373616	1376465	+	1373616	-47.5	3.74e-05	AATACCCGGAATAAGTAGCGGGATATTTTT	One non-important mutation; This change should allow IscR to bind.	YE_RS07075	1562600	1565467	+	1562600	-48	0.00249	AATACCCGAAATAGGTAGCGGGAGATTTTC
TU146	DN756_14170	yfaZ	N/A	YfaZ precursor	65	3072595	peak121	-3	3e-06	1.37e-06	ATTAGCCATTTTAGGCTTATGGTTTTTCCT	YPTB_RS06895	1487951	1488493	+	1487951	44.5	1.37e-06	ATTAGCCATTTTAGGCTTATGGTTTTTCCT		YPO_RS07045	1360982	1361524	+	1360982	44.5	1.37e-06	ATTAGCCATTTTAGGCTTATGGTTTTTCCT		YE_RS07005	1541587	1542129	+	1541587	153.5	1.39e-05	AATACCTACACAATTGATGTGTCTAATGCT
TU147	DN756_14175	katA	N/A	Catalase	307	3072595	peak121	-3	3e-06	1.37e-06	ATTAGCCATTTTAGGCTTATGGTTTTTCCT	YPTB_RS06890	1486151	1487593	-	1487593	313.5	1.37e-06	ATTAGCCATTTTAGGCTTATGGTTTTTCCT		YPO_RS07040	1359182	1360624	-	1360624	313.5	1.37e-06	ATTAGCCATTTTAGGCTTATGGTTTTTCCT		YE_RS07000	1539790	1541232	-	1541232	201	1.39e-05	AATACCTACACAATTGATGTGTCTAATGCT
TU148	DN756_14290	phnC	Operon14290-14285	Part of the ABC transporter complex PhnCDE involved in phosphonates import. Responsible for energy coupling to the transport system	102	3102787	peak122	2	1.91e-07	1.28e-07	ATTAAACACACGAAAAAGGTGGCTATTTTG	YPTB_RS06775	1457753	1458589	+	1457753	101.5	1.28e-07	ATTAAACACACGAAAAAGGTGGCTATTTTG		YPO_RS06920	1330845	1331681	+	1330845	101.5	1.28e-07	ATTAAACACACGAAAAAGGTGGCTATTTTG		YE_RS14395	3130311	3131147	-	3131147	N/A	N/A	No predicted IscR binding site
TU149	DN756_14330	dusC	N/A	Catalyzes the synthesis of 5,6-dihydrouridine (D), a modified base found in the D-loop of most tRNAs, via the reduction of the C5-C6 double bond in target uridines. Specifically modifies U16 in tRNAs	-28	3110135	peak123	4	0.001	0.000598	AATACACCTTCCATCGGTGCCAGTATTACT	YPTB_RS06735	1450281	1451219	+	1450281	-20.5	0.000598	AATACACCTTCCATCGGTGCCAGTATTACT		YPO_RS06880	1323374	1324312	+	1323374	-20	0.000598	AATACACCTTCCATCGGTGCCAGTATTACT		YE_RS14435	3138551	3139489	-	3139489	-21.5	7.35e-05	AATACTGGCACCAATGGAAGGGGTATTGGA
TU150	DN756_15355	DN756_15355	Operon 15355-15320	hypothetical protein	454	3317833	peak124	4	1.58e-06	7.98e-07	TATATCCATGATTAAAATAGGGCTTAGTGT	YPTB_RS05745	1247649	1247855	+	1247649	29	7.98e-07	TATATCCATGATTAAAATAGGGCTTAGTGT		YPO_RS15060	3149107	3149313	-	3149313	21	7.98e-07	TATATCCATGATTAAAATAGGGCTTAGTGT		No Ortholog	No Ortholog	No Ortholog	No Ortholog	No Ortholog	No Ortholog	No Ortholog	No Ortholog
TU151	DN756_15365	intD	Operon 15365-15375	Phage integrase family	193	3317833	peak124	4	1.58e-06	7.98e-07	TATATCCATGATTAAAATAGGGCTTAGTGT	YPTB_RS22510	1247159	1247437	-	1247437	192.5	7.98e-07	TATATCCATGATTAAAATAGGGCTTAGTGT		YPO_RS15065	3149525	3149803	+	3149525	190.5	7.98e-07	TATATCCATGATTAAAATAGGGCTTAGTGT		No Ortholog	No Ortholog	No Ortholog	No Ortholog	No Ortholog	No Ortholog	No Ortholog	No Ortholog
TU152	DN756_15475	msgA	Operon 15475-15480	DinI-like family	190	3332095	peak125	33	8.72e-05	8.58e-05	AATAGTCATAGCGGTCGTAGTGCTTTGATG	No Ortholog	No Ortholog	No Ortholog	No Ortholog	No Ortholog	No Ortholog	No Ortholog	No Ortholog		No ortholog	No ortholog	No ortholog	No ortholog	No ortholog	No ortholog	No ortholog	No ortholog		No Ortholog	No Ortholog	No Ortholog	No Ortholog	No Ortholog	No Ortholog	No Ortholog	No Ortholog
TU153	DN756_15505	DN756_15505	Operon15505-15495	Phage protein GP46	166	3337099	peak126	13	1.03e-07	2.19e-07	TAATGCCACGGTAAAAGTACGGCTAAATAC	No Ortholog	No Ortholog	No Ortholog	No Ortholog	No Ortholog	No Ortholog	No Ortholog	No Ortholog		No ortholog	No ortholog	No ortholog	No ortholog	No ortholog	No ortholog	No ortholog	No ortholog		No Ortholog	No Ortholog	No Ortholog	No Ortholog	No Ortholog	No Ortholog	No Ortholog	No Ortholog
TU154	DN756_15555	DN756_15555	Operon15555-15535	hypothetical protein	368	3345998	peak127	16	4.33e-06	2.8e-06	GATACCACCATTAAGGACAATGCTATTACC	No Ortholog	No Ortholog	No Ortholog	No Ortholog	No Ortholog	No Ortholog	No Ortholog	No Ortholog		No ortholog	No ortholog	No ortholog	No ortholog	No ortholog	No ortholog	No ortholog	No ortholog		No Ortholog	No Ortholog	No Ortholog	No Ortholog	No Ortholog	No Ortholog	No Ortholog	No Ortholog
TU155	DN756_15660	DN756_15660	N/A	TIR domain	131	3359510	peak128	-5	8.12e-07	1.44e-07	AATAACAATGTTGATCGAATGGTTATTGGT	No Ortholog	No Ortholog	No Ortholog	No Ortholog	No Ortholog	No Ortholog	No Ortholog	No Ortholog		No ortholog	No ortholog	No ortholog	No ortholog	No ortholog	No ortholog	No ortholog	No ortholog		No Ortholog	No Ortholog	No Ortholog	No Ortholog	No Ortholog	No Ortholog	No Ortholog	No Ortholog
TU156	DN756_15665	DN756_15665	N/A	HNH endonuclease	191	3359510	peak128	-5	8.12e-07	1.44e-07	AATAACAATGTTGATCGAATGGTTATTGGT	No Ortholog	No Ortholog	No Ortholog	No Ortholog	No Ortholog	No Ortholog	No Ortholog	No Ortholog		No ortholog	No ortholog	No ortholog	No ortholog	No ortholog	No ortholog	No ortholog	No ortholog		No Ortholog	No Ortholog	No Ortholog	No Ortholog	No Ortholog	No Ortholog	No Ortholog	No Ortholog
TU157	DN756_15820	DN756_15820	N/A	to Salmonella typhimurium, and Salmonella typhi transposase for insertion sequence IS200 TnpA SW T200_SALTY (Q57334) (152 aa) fasta scores E() 0, 94.1 id in 152 aa. Identical to the Yersinia pseudotuberculosis IS1541-like element transposase Tnp TR Q9X9F5 (EMBL AJ238014) (152 aa) fasta scores E() 0, 100.0 id in 152 aa	259	3393040	peak129	11	6.15e-07	1.02e-06	AATACCACCGGGAAGGTTGTGGCTACTGCC	Transposon	Transposon	Transposon	Transposon	Transposon	Transposon	Transposon	Transposon	Transposon: IscR binding site is no longer upstream transposon gene	Transposon	Transposon	Transposon	Transposon	Transposon	Transposon	Transposon	Transposon		No Ortholog	No Ortholog	No Ortholog	No Ortholog	No Ortholog	No Ortholog	No Ortholog	No Ortholog
TU158	DN756_16015	DN756_16015	N/A	hypothetical protein	333	3439037	peak130	13	1.1e-05	9.89e-06	AATAAACAGCCAAACAATATGGCTATTAAC	YPTB_RS05420	1177030	1177383	-	1177383	323.5	9.89e-06	AATAAACAGCCAAACAATATGGCTATTAAC		YPO_RS16620	3496788	3497141	+	3496788	321.5	9.89e-06	AATAAACAGCCAAACAATATGGCTATTAAC		YE_RS15620	3386447	3386800	+	3386447	342	0.00302	TTTTTTATTGCATAATTTACTGTTTTGCGA
TU159	DN756_16055	glnK	Operon16055-16050	prevents the phosphorylation of NR-I, the transcriptional activator of the glutamine synthetase gene (glnA)	-53	3445447	peak131	-7	4.4e-05	4.33e-05	TGAATACCTACAGAAGATAAGGCTTCTCGC	YPTB_RS05385	1171253	1171591	+	1171253	-62.5	4.33e-05	TGAATACCTACAGAAGATAAGGCTTCTCGC		YPO_RS16660	3502560	3502898	-	3502898	-60.5	4.33e-05	TGAATACCTACAGAAGATAAGGCTTCTCGC		YE_RS15660	3392058	3392396	-	3392396	-60.5	0.000384	TGAATACCTACTGAGGACAAGGCTTCGCGC
TU160	DN756_16475	nqrF	Operon16475-16465	NQR complex catalyzes the reduction of ubiquinone-1 to ubiquinol by two successive reactions, coupled with the transport of Na( ) ions from the cytoplasm to the periplasm. The first step is catalyzed by NqrF, which accepts electrons from NADH and reduces ubiquinone-1 to ubisemiquinone by a one-electron transfer pathway	365	3540462	peak132	3	6.15e-07	4.89e-07	AATGACCCCAATGAAGGTAATGAAATTCAG	YPTB_RS04955	1076339	1077562	+	1076339	365.5	4.89e-07	AATGACCCCAATGAAGGTAATGAAATTCAG		YPO_RS17085	3600657	3601880	-	3601880	367.5	4.89e-07	AATGACCCCAATGAAGGTAATGAAATTCAG		YE_RS16105	3500664	3501887	-	3501887	367.5	0.000209	GATAACGCCAATAAAGGTAATAAAATTCAG
TU161	DN756_16665	mprA	N/A	helix_turn_helix multiple antibiotic resistance protein	134	3582106	peak133	6	1.09e-08	5.63e-09	ATTGGCATTACTAACAGTATGGTTATTGTG	YPTB_RS04780	1035069	1035581	-	1035581	131.5	5.63e-09	ATTGGCATTACTAACAGTATGGTTATTGTG		YPO_RS17240	3637431	3637943	+	3637431	129.5	5.63e-09	ATTGGCATTACTAACAGTATGGTTATTGTG		YE_RS16225	3533001	3533513	+	3533001	129.5	5.01e-07	ATTAGTATTATTAATTGTAAGGATATTGTG
TU162	DN756_16685	yfiF	N/A	Belongs to the class IV-like SAM-binding methyltransferase superfamily. RNA methyltransferase TrmH family	212	3587394	peak134	-7	2.37e-05	6.22e-06	TATATCTACTTAAAAATAAAGGCTAATGTA	YPTB_RS04765	1030634	1031806	+	1030634	202.5	6.22e-06	TATATCTACTTAAAAATAAAGGCTAATGTA		YPO_RS17255	3641196	3642362	-	3642362	204.5	6.22e-06	TATATCTACTTAAAAATAAAGGCTAATGTA		YE_RS16245	3537879	3538985	-	3538985	174.5	0.00206	TCAGCTCATATTGACTGTCTGGTTTCTCTT
TU163	DN756_16690	trxC	N/A	Thioredoxin	39	3587394	peak134	-7	2.37e-05	6.22e-06	TATATCTACTTAAAAATAAAGGCTAATGTA	YPTB_RS04760	1029945	1030382	-	1030382	49.5	6.22e-06	TATATCTACTTAAAAATAAAGGCTAATGTA		YPO_RS17260	3642614	3643051	+	3642614	47.5	6.22e-06	TATATCTACTTAAAAATAAAGGCTAATGTA		YE_RS16250	3539206	3539646	+	3539206	46.5	0.00206	TCAGCTCATATTGACTGTCTGGTTTCTCTT
TU164	DN756_16715	DN756_16715	N/A	hypothetical protein	-30	3593670	peak135	24	1.54e-05	2.18e-05	TAACCCCATGCCCAAAGCGTGGGTTTTTTG	Unannotated	1023974	1024160	+	1023974	-140	2.18e-05	TAACCCCATGCCCAAAGCGTGGGTTTTTTG		Unannotated	3648767	3648955	-	3648767	49	0.000216	TAACCCCATGCCCAAAGCGTGGGGTTTTTG	One disadvantageous mutation; This change should allow IscR to bind.	No Ortholog	No Ortholog	No Ortholog	No Ortholog	No Ortholog	No Ortholog	No Ortholog	No Ortholog
TU165	DN756_16800	dcuB	N/A	Responsible for the transport of C4-dicarboxylates from the periplasm across the inner membrane	277	3610498	peak136	27	8.79e-06	3.53e-06	AATAGCCGTTAAAAAATTAATGCATTAATT	YPTB_RS04655	1005686	1007029	-	1007029	253.5	3.53e-06	AATAGCCGTTAAAAAATTAATGCATTAATT		YPO_RS17380	3668564	3669908	+	3668564	247.5	3.53e-06	AATAGCCGTTAAAAAATTAATGCATTAATT		YE_RS04285	974471	975814	-	975814	274	0.0035	AAATAATGTATTAATATTGTTTTAAATAAA
TU166	DN756_16930	DN756_16930	N/A	L-fucose isomerase, C-terminal domain	16	3634435	peak137	-5	8.79e-06	1.03e-05	ATAACCCACACTAGGAGTAAGCATATGTCA	YPTB_RS04535	983401	984825	+	983401	8.5	1.03e-05	ATAACCCACACTAGGAGTAAGCATATGTCA		YPO_RS17515	3691926	3693350	-	3693350	10.5	1.03e-05	ATAACCCACACTAGGAGTAAGCATATGTCA		YE_RS04150	951312	952733	+	951312	8.5	0.00036	ATAACCCAAACCAGGAGTAAGCATATGTCA
TU167	DN756_17005	araD	N/A	L-ribulose-5-phosphate 4-epimerase	118	3652569	peak138	-5	1.58e-08	2.13e-09	AATAGCCATATTTAAATAAAGGCTATTTTT	YPTB_RS04460	965521	966216	+	965521	128.5	2.13e-09	AATAGCCATATTTAAATAAAGGCTATTTTT		YPO_RS17590	3710604	3711299	-	3711299	112.5	1.74e-08	AATAGCCATATTTAAACAAAGGCTATTTTT	One non-important mutation; This change should allow IscR to bind.	No Ortholog	No Ortholog	No Ortholog	No Ortholog	No Ortholog	No Ortholog	No Ortholog	No Ortholog
TU168	DN756_17055	map	N/A	Methionine aminopeptidase	-97	3663952	peak139	1	0.000425	0.000252	TATCCCAGCAAGAACATAGGGTTTTATCAT	YPTB_RS04410	953280	954065	-	954065	-95	0.000252	TATCCCAGCAAGAACATAGGGTTTTATCAT		YPO_RS17645	3723448	3724233	+	3723448	-96.5	0.000252	TATCCCAGCAAGAACATAGGGTTTTATCAT		YE_RS17965	3897825	3898610	+	3897825	-73	0.00343	CAAGCCGCCGCGAAAGTGCTGGAAATGATC
TU169	DN756_17075	yhjA	Operon 17075-17080	Di-haem cytochrome c peroxidase	96	3669305	peak140	-2	8.75e-08	3.96e-08	ATAATCCACTCTATAAATAAGGTTATTGGC	YPTB_RS04385	947176	948555	-	948555	101.5	3.96e-08	ATAATCCACTCTATAAATAAGGTTATTGGC		YPO_RS17665	3728968	3730347	+	3728968	99.5	3.96e-08	ATAATCCACTCTATAAATAAGGTTATTGGC		No Ortholog	No Ortholog	No Ortholog	No Ortholog	No Ortholog	No Ortholog	No Ortholog	No Ortholog
TU170	DN756_17090	DN756_17090	N/A	hypothetical protein	0	3672438	peak141	1	4.64e-07	2e-07	AATAACATTAGTAAAATTGAGGACAATACC	YPTB_RS04370	945240	945503	-	945503	17.5	2e-07	AATAACATTAGTAAAATTGAGGACAATACC		YPO_RS17680	3732020	3732283	+	3732020	15.5	2e-07	AATAACATTAGTAAAATTGAGGACAATACC		YE_RS03915	903126	903389	-	903389	18	0.00394	TTAAAATTTAAATCACATGAGGAATTAATC
TU171	DN756_17105	lsrR	N/A	Putative sugar-binding domain	447	3674798	peak142	-3	4.33e-06	5.62e-06	AGTAACCCTACTGGCGGCAATGCTAATAGG	YPTB_RS04355	941752	942723	-	942723	441.5	5.62e-06	AGTAACCCTACTGGCGGCAATGCTAATAGG		YPO_RS17695	3734800	3735771	+	3734800	439.5	5.62e-06	AGTAACCCTACTGGCGGCAATGCTAATAGG		No Ortholog	No Ortholog	No Ortholog	No Ortholog	No Ortholog	No Ortholog	No Ortholog	No Ortholog
TU172	DN756_17135	mutS	N/A	that it carries out the mismatch recognition step. This protein has a weak ATPase activity	-20	3681806	peak143	-12	2.59e-07	2.17e-07	AATAGCCGCATGAAAAATAACGATAAACTC	YPTB_RS04320	933577	936132	-	936132	-4.5	2.17e-07	AATAGCCGCATGAAAAATAACGATAAACTC		YPO_RS17725	3741342	3743897	+	3741342	-6.5	2.17e-07	AATAGCCGCATGAAAAATAACGATAAACTC		YE_RS03905	898643	901198	-	901198	-4.5	3.25e-05	CATAACCGCATGAATAATACTGATAAGCTA
TU173	DN756_17295	dgt	N/A	dGTPase preferentially hydrolyzes dGTP over the other canonical NTPs	306	3718347	peak144	-5	2.37e-05	7.51e-06	AGTATCCATATGAAAGTAGGCATTATTGGC	YPTB_RS04165	898611	900131	+	898611	315.5	4.17e-06	AGTACCCATATGAAAGTAGGCATTATTGGC	One mutation that should have no effect; This change should allow IscR to bind	YPO_RS17885	3775996	3777516	-	3777516	300.5	7.51e-06	AGTATCCATATGAAAGTAGGCATTATTGGC		YE_RS03745	859995	861512	+	859995	319.5	0.000701	TTTACACCGGCCAACTCAATGGCATTGATG
TU174	DN756_17300	mtnN	Operon17300-17310	Catalyzes the irreversible cleavage of the glycosidic bond in both 5'-methylthioadenosine (MTA) and S- adenosylhomocysteine (SAH AdoHcy) to adenine and the corresponding thioribose, 5'-methylthioribose and S-ribosylhomocysteine, respectively	-13	3718347	peak144	-5	2.37e-05	7.51e-06	AGTATCCATATGAAAGTAGGCATTATTGGC	YPTB_RS04160	897599	898300	-	898300	-4.5	4.17e-06	AGTACCCATATGAAAGTAGGCATTATTGGC	One mutation that should have no effect; This change should allow IscR to bind	YPO_RS17890	3777810	3778511	+	3777810	-6.5	7.51e-06	AGTATCCATATGAAAGTAGGCATTATTGGC		YE_RS03740	859085	859786	-	859786	-111	0.000701	TTTACACCGGCCAACTCAATGGCATTGATG
TU175	DN756_17370	dksA	N/A	Transcription factor that acts by binding directly to the RNA polymerase (RNAP). Required for negative regulation of rRNA expression and positive regulation of several amino acid biosynthesis promoters. Also required for regulation of fis expression	452	3735282	peak145	-17	0.000182	0.000172	CCTTATTACAACAACAGTGTGGTTATTTTC	YPTB_RS04095	880441	880896	-	880896	473	0.000172	CCTTATTACAACAACAGTGTGGTTATTTTC		YPO_RS17955	3795181	3795636	+	3795181	470.5	0.000172	CCTTATTACAACAACAGTGTGGTTATTTTC		YE_RS03670	840279	840734	-	840734	470.5	0.000326	CCTTATTACAGCAACAGTGTGGGTATTTTC
TU176	DN756_17385	pcnB	Operon17385-17390	Adds poly(A) tail to the 3' end of many RNAs, which usually targets these RNAs for decay. Plays a significant role in the global control of gene expression, through influencing the rate of transcript degradation, and in the general RNA quality control	96	3737424	peak146	5	3.98e-05	4.68e-05	TAACCCCACAGAAAACACAACGGCATTCTC	YPTB_RS04085	877611	879110	-	879110	94.5	4.68e-05	TAACCCCACAGAAAACACAACGGCATTCTC		YPO_RS17965	3796937	3798445	+	3796937	92.5	4.68e-05	TAACCCCACAGAAAACACAACGGCATTCTC		YE_RS03660	837590	839146	-	839146	94.5	0.000482	AACCACCACTGAAAACACAACGGCATTCTC
TU177	DN756_17465	acnB	N/A	Belongs to the aconitase IPM isomerase family	392	3756897	peak147	14	1.38e-05	8.97e-06	GGTATCCTCTCATTGGTTATGGTTATTATG	YPTB_RS04005	860142	862739	+	860142	403.5	8.97e-06	GGTATCCTCTCATTGGTTATGGTTATTATG		YPO_RS18045	3813160	3815757	-	3815757	405.5	8.97e-06	GGTATCCTCTCATTGGTTATGGTTATTATG		YE_RS03570	820247	822844	+	820247	279.5	3.83e-07	GGTATCCATTCCTAATGTATGGTTATTATG
TU178	DN756_17470	DN756_17470	N/A	hypothetical protein	59	3756897	peak147	14	1.38e-05	8.97e-06	GGTATCCTCTCATTGGTTATGGTTATTATG	No Ortholog	No Ortholog	No Ortholog	No Ortholog	No Ortholog	No Ortholog	No Ortholog	No Ortholog		Unannotated	3816209	3816291	+	3816209	47	8.97e-06	GGTATCCTCTCATTGGTTATGGTTATTATG		No Ortholog	No Ortholog	No Ortholog	No Ortholog	No Ortholog	No Ortholog	No Ortholog	No Ortholog
TU179	DN756_17690	fruR	N/A	helix_turn _helix lactose operon repressor	286	3803681	peak148	11	1.8e-06	1.52e-06	TATATCCATAGTTAAACTATGTCTATAGCC	YPTB_RS03800	812710	813720	+	812710	311.5	1.52e-06	TATATCCATAGTTAAACTATGTCTATAGCC		YPO_RS03705	587403	588413	+	587403	294.5	1.52e-06	TATATCCATAGTTAAACTATGTCTATAGCC		YE_RS03370	764279	765283	+	764279	192.5	8.13e-06	TATAGACATAGTTTAATCATGGATATGATC
TU180	DN756_17720	DN756_17720	Operon17720-17710	hypothetical protein	-56	3808482	peak149	-3	7.07e-07	6.15e-07	ATATTCCATATAAGAGGTAAGGTTTTGATG	YPTB_RS03775	807753	809558	+	807753	143	6.15e-07	ATATTCCATATAAGAGGTAAGGTTTTGATG		YPO0536	581549	581755	+	581549	-61.5	6.15e-07	ATATTCCATATAAGAGGTAAGGTTTTGATG		No Ortholog	No Ortholog	No Ortholog	No Ortholog	No Ortholog	No Ortholog	No Ortholog	No Ortholog
TU181	DN756_17800	DN756_17800	N/A	hypothetical protein	158	3831278	peak150	9	7.2e-05	0.000118	ATTGACCCCGAGTGGCCTAGGGTTACTAAC	YPTB_RS03675	782837	783190	+	782837	165	0.000118	ATTGACCCCGAGTGGCCTAGGGTTACTAAC		YPO_RS03590	556337	556690	+	556337	164.5	0.000118	ATTGACCCCGAGTGGCCTAGGGTTACTAAC		No Ortholog	No Ortholog	No Ortholog	No Ortholog	No Ortholog	No Ortholog	No Ortholog	No Ortholog
TU182	DN756_17875	DN756_17875	N/A	protein EIP55 TR O52406 (EMBL AF037441) (495 aa) fasta scores E() 0	364	3853537	peak151	6	4.89e-06	3.96e-06	ATTATCCTGATCGAAAGTAAGGAATTTACG	YPTB_RS03600	760793	762295	+	760793	376.5	3.96e-06	ATTATCCTGATCGAAAGTAAGGAATTTACG		YPO_RS03510	534294	535796	+	534294	376.5	3.96e-06	ATTATCCTGATCGAAAGTAAGGAATTTACG		No Ortholog	No Ortholog	No Ortholog	No Ortholog	No Ortholog	No Ortholog	No Ortholog	No Ortholog
TU183	DN756_17885	DN756_17885	Operon17885-17870	ImpA, N-terminal, type VI secretion system	424	3855181	peak152	9	2.59e-07	6.91e-08	AATACTCTTACTAATGGAGGGGGTATACCC	YPTB_RS03590	759200	760213	+	759200	430.5	6.91e-08	AATACTCTTACTAATGGAGGGGGTATACCC		YPO_RS03500	532701	533714	+	532701	430.5	6.91e-08	AATACTCTTACTAATGGAGGGGGTATACCC		No Ortholog	No Ortholog	No Ortholog	No Ortholog	No Ortholog	No Ortholog	No Ortholog	No Ortholog
TU184	DN756_17890	DN756_17890	N/A	Uncharacterized conserved protein (DUF2285)	-95	3855181	peak152	9	2.59e-07	6.91e-08	AATACTCTTACTAATGGAGGGGGTATACCC	YPTB_RS03585	758127	758870	-	758870	-100.5	6.91e-08	AATACTCTTACTAATGGAGGGGGTATACCC		YPO_RS03495	531628	532371	-	532371	-100.5	6.91e-08	AATACTCTTACTAATGGAGGGGGTATACCC		No Ortholog	No Ortholog	No Ortholog	No Ortholog	No Ortholog	No Ortholog	No Ortholog	No Ortholog
TU185	DN756_17980	dapB	N/A	Catalyzes the conversion of 4-hydroxy- tetrahydrodipicolinate (HTPA) to tetrahydrodipicolinate	357	3876307	peak153	3	1.72e-05	2.65e-05	AAAACCCCCAGCTAGGCTGGGGATTCAGTT	YPTB_RS03500	738009	738830	+	738009	357.5	3.91e-05	AAAACCCCCAGCTAGTCTGGGGGTTCAGTT	Two mutations that should have no effect; This change should allow IscR to bind	YPO_RS03405	510813	511634	+	510813	1032	6.94e-05	AAAACCCCCAGCTAGGCTGGGGGTTCAGTA	Two non-important mutations; This change should allow IscR to bind.	YE_RS03165	712666	713487	+	712666	390.5	0.00132	CGTGGCCGCGAAGAAAGTATTGTATTCGAA
TU186	DN756_17985	DN756_17985	N/A	hypothetical protein	149	3876307	peak153	3	1.72e-05	2.65e-05	AAAACCCCCAGCTAGGCTGGGGATTCAGTT	No Ortholog	No Ortholog	No Ortholog	No Ortholog	No Ortholog	No Ortholog	No Ortholog	No Ortholog	Two mutations that should have no effect; This change should allow IscR to bind	No ortholog	No ortholog	No ortholog	No ortholog	No ortholog	No ortholog	No ortholog	No ortholog		No Ortholog	No Ortholog	No Ortholog	No Ortholog	No Ortholog	No Ortholog	No Ortholog	No Ortholog
TU187	DN756_18215	nupX	N/A	Belongs to the concentrative nucleoside transporter (CNT) (TC 2.A.41) family	28	3930878	peak154	-8	3.47e-07	1.3e-07	GATATTCCTATTAATAATAAGGCTATTAGT	YPTB_RS03285	682594	683871	+	682594	11.5	1.3e-07	GATATTCCTATTAATAATAAGGCTATTAGT		YPO_RS03175	455422	456699	+	455422	11.5	1.3e-07	GATATTCCTATTAATAATAAGGCTATTAGT		YE_RS02920	653883	655160	+	653883	12	0.00223	GATAATCCTGTTAATAATTTGTATTAAAAT
TU188	DN756_18220	yjjV	N/A	TatD related DNase	243	3932416	peak155	14	4.4e-05	2.9e-05	AATACCTATGATTACAGTGGGTCTAAAGAA	YPTB_RS03280	681277	682065	+	681277	248.5	2.9e-05	AATACCTATGATTACAGTGGGTCTAAAGAA		YPO_RS03170	454105	454893	+	454105	248.5	2.9e-05	AATACCTATGATTACAGTGGGTCTAAAGAA		YE_RS02915	652869	653687	+	652869	235.5	0.000469	GTCAGCCATATCATCTGGCTGGTTAATATC
TU189	DN756_18710	mexA	Operon18710-18700	Belongs to the membrane fusion protein (MFP) (TC 8.A.1) family	253	4035984	peak156	25	4.4e-05	2.32e-05	AATTGACCCACCAAAAATGACGTAAAACAT	YPTB_RS02805	578155	579315	+	578155	275.5	2.32e-05	AATTGACCCACCAAAAATGACGTAAAACAT		YPO_RS18375	3891373	3892533	-	3892533	277.5	2.32e-05	AATTGACCCACCAAAAATGACGTAAAACAT		YE_RS02315	515727	516887	+	515727	251.5	0.000683	ATTACCCTTAGCAGCATAATCTAAATAACA
TU190	DN756_18715	yhbW	N/A	Oxido_grp_1 luciferase oxidoreductase, group 1 family protein	254	4035984	peak156	25	4.4e-05	2.32e-05	AATTGACCCACCAAAAATGACGTAAAACAT	YPTB_RS02800	576592	577647	-	577647	232.5	2.32e-05	AATTGACCCACCAAAAATGACGTAAAACAT		YPO_RS18380	3893041	3894096	+	3893041	230.5	2.32e-05	AATTGACCCACCAAAAATGACGTAAAACAT		YE_RS02310	514238	515260	-	515260	215	0.000683	ATTACCCTTAGCAGCATAATCTAAATAACA
TU191	DN756_18805	folP	Operon18805-18800	Catalyzes the condensation of para-aminobenzoate (pABA) with 6-hydroxymethyl-7,8-dihydropterin diphosphate (DHPt-PP) to form 7,8-dihydropteroate (H2Pte), the immediate precursor of folate derivatives	71	4053908	peak157	0	3.98e-05	3.49e-05	AAAACCCTAGGCAAGCCTAGGGTTATATTA	YPTB_RS02715	560052	560885	+	560052	68.5	3.49e-05	AAAACCCTAGGCAAGCCTAGGGTTATATTA		YPO_RS18475	3911226	3912059	-	3912059	70.5	3.49e-05	AAAACCCTAGGCAAGCCTAGGGTTATATTA		YE_RS02230	497847	498680	+	497847	36.5	2.08e-05	AAAACCCCGAGCAAGCCCGAGGTTTATATT
TU192	DN756_18985	ytfL	N/A	CBS transporter associated domain-containing protein	316	4087172	peak158	-6	4.33e-06	5.79e-06	AAAATCCTCATGGATACTGTGGTCTTGGGG	YPTB_RS02585	532546	533877	-	533877	325.5	5.79e-06	AAAATCCTCATGGATACTGTGGTCTTGGGG		YPO_RS18600	3938210	3939541	+	3938210	323.5	5.79e-06	AAAATCCTCATGGATACTGTGGTCTTGGGG		YE_RS02100	468666	469997	-	469997	335.5	0.000138	AAAATCCACAGGGATATTGCGGCCTGGGCG
TU193	DN756_19295	gltD	Operon 19295-19285	gltD_gamma_fam glutamate synthase, small subunit domain protein	91	4150093	peak159	6	1.09e-08	1.98e-09	ATTAACCTTATAAACATAATGGTTATAGTG	YPTB_RS02285	471546	473561	+	471546	94.5	1.98e-09	ATTAACCTTATAAACATAATGGTTATAGTG		YPO_RS02710	349971	351986	+	349971	94.5	1.98e-09	ATTAACCTTATAAACATAATGGTTATAGTG		YE_RS18745	4082856	4084274	+	4082856	272	0.000243	TATGTCCTTGATGAAGATGGTGAATTCCGT
TU194	DN756_19305	yjdC	N/A	Bacterial regulatory proteins, tetR family	328	4150093	peak159	6	1.09e-08	1.98e-09	ATTAACCTTATAAACATAATGGTTATAGTG	YPTB_RS02280	470551	471126	-	471126	325.5	1.98e-09	ATTAACCTTATAAACATAATGGTTATAGTG		YPO_RS02705	348976	349551	-	349551	325.5	1.98e-09	ATTAACCTTATAAACATAATGGTTATAGTG		YE_RS01815	411687	412262	-	412262	345	0.00341	TCCAGACTCTTATAAAGAAAGTTTATCCGC
TU195	DN756_19510	DN756_19510	N/A	Fimbrial protein	459	4198672	peak160	-5	1.72e-05	7.97e-06	TATACCCATTATAAATATGCGTGTATGTTT	YPTB_RS02090	423323	423961	+	423323	451.5	7.97e-06	TATACCCATTATAAATATGCGTGTATGTTT		YPO_RS02525	301786	302424	+	301786	451.5	3.15e-06	TATACCCATTATAAATATGTGTGTATGTTT	One non-important mutation; This change should allow IscR to bind.	No Ortholog	No Ortholog	No Ortholog	No Ortholog	No Ortholog	No Ortholog	No Ortholog	No Ortholog
TU196	DN756_19575	metF	N/A	Methylenetetrahydrofolate reductase	409	4209762	peak161	13	3e-06	2.98e-06	ATAACCCGTAGTGAAGCTGTGGAAATACTC	YPTB_RS02025	410564	411364	-	411364	399.5	2.98e-06	ATAACCCGTAGTGAAGCTGTGGAAATACTC		YPO_RS02455	288316	289116	-	289116	399.5	2.98e-06	ATAACCCGTAGTGAAGCTGTGGAAATACTC		YE_RS07175	1584441	1585634	+	1584441	430.5	0.000488	AATTGCCTTGCGGATATCGGGCGGATGGCC
TU197	DN756_19595	hemP	Operon 19595-19620	to Hemin uptake protein hemP of Yersinia UniRef RepID HEMP_YEREN	483	4213472	peak162	13	3e-06	2.21e-06	AATAACAATGCGAACTATCAGGGTAATCGG	YPTB_RS23515	407389	407580	-	407580	473.5	2.21e-06	AATAACAATGCGAACTATCAGGGTAATCGG		YPO_RS02435	285151	285350	-	285350	473.5	2.21e-06	AATAACAATGCGAACTATCAGGGTAATCGG		YE_RS01740	396539	396784	-	396784	N/A	N/A	No predicted IscR binding site
TU198	DN756_19675	DN756_19675	Operon19675-19670	hypothetical protein	-40	4230060	peak163	-1	0.000182	0.000136	TACCGCCACTAAGAGAACAAGGTTATTCAA	YPTB_RS01925	391436	391834	+	391436	-44	0.000136	TACCGCCACTAAGAGAACAAGGTTATTCAA		YPO_RS02355	269199	269597	+	269199	-43.5	0.000136	TACCGCCACTAAGAGAACAAGGTTATTCAA		No Ortholog	No Ortholog	No Ortholog	No Ortholog	No Ortholog	No Ortholog	No Ortholog	No Ortholog
TU199	DN756_20055	livK	N/A	Branched-chain amino acid-binding protein	411	4310691	peak164	-7	3e-07	1.41e-07	AGAAGCCATAGTAATAAAGTGGATATAGCG	YPTB_RS01345	268792	269907	+	268792	401.5	1.41e-07	AGAAGCCATAGTAATAAAGTGGATATAGCG		YPO_RS20120	4274244	4275359	-	4275359	403.5	1.41e-07	AGAAGCCATAGTAATAAAGTGGATATAGCG		YE_RS01180	265898	267013	+	265898	400.5	1.08e-06	ATAGACCACAAAGAAGCAAGGGTTATAGGG
TU200	DN756_20060	panZ	N/A	Controls both the activation and catalytic activity of PanD in a coenzyme A (CoA)-dependent fashion	10	4310691	peak164	-7	3e-07	1.41e-07	AGAAGCCATAGTAATAAAGTGGATATAGCG	YPTB_RS01340	267978	268370	-	268370	20.5	1.41e-07	AGAAGCCATAGTAATAAAGTGGATATAGCG		YPO_RS20125	4275781	4276173	+	4275781	18.5	1.41e-07	AGAAGCCATAGTAATAAAGTGGATATAGCG		YE_RS01175	265084	265476	-	265476	21.5	1.08e-06	ATAGACCACAAAGAAGCAAGGGTTATAGGG
TU201	DN756_20265	cyaA	N/A	adenylate cyclase activity	200	4353470	peak165	-30	3.59e-05	2.56e-05	GATAGCTTTACTTTCTTTACGGTTAATCGG	YPTB_RS01125	222786	225338	+	222786	167.5	2.56e-05	GATAGCTTTACTTTCTTTACGGTTAATCGG		YPO_RS20325	4316618	4319170	-	4319170	169.5	2.56e-05	GATAGCTTTACTTTCTTTACGGTTAATCGG		YE_RS00985	223809	226355	+	223809	238.5	0.000132	GATAGCTTTACTTTCTTTACGGTCAATCGG
TU202	DN756_20275	hemC	Operon20275-20290	Tetrapolymerization of the monopyrrole PBG into the hydroxymethylbilane pre-uroporphyrinogen in several discrete steps	293	4353470	peak165	-30	3.59e-05	2.56e-05	GATAGCTTTACTTTCTTTACGGTTAATCGG	YPTB_RS01120	221351	222292	-	222292	326.5	2.56e-05	GATAGCTTTACTTTCTTTACGGTTAATCGG		YPO_RS20335	4319664	4320605	+	4319664	324.5	2.56e-05	GATAGCTTTACTTTCTTTACGGTTAATCGG		YE_RS00980	222463	223404	-	223404	166.5	0.000132	GATAGCTTTACTTTCTTTACGGTCAATCGG
TU203	DN756_20290	hemY	N/A	HemY protein N-terminus	-30	4356638	peak166	2	5.51e-06	4.44e-06	GATACCCACAGTTAAAACAAGGAATAACAG	YPTB_RS01105	218227	219447	-	219447	-28.5	4.44e-06	GATACCCACAGTTAAAACAAGGAATAACAG		YPO_RS20350	4322509	4323729	+	4322509	-30.5	4.44e-06	GATACCCACAGTTAAAACAAGGAATAACAG		YE_RS00965	219361	220560	-	220560	N/A	N/A	No predicted IscR binding site
TU204	DN756_20640	fabR	Operon20640-20635	Represses the transcription of fabB, involved in unsaturated fatty acid (UFA) biosynthesis. By controlling UFA production, FabR directly influences the physical properties of the membrane bilayer	473	4427275	peak167	4	7.93e-05	4.08e-05	ATTAATAACACGATCTGCATGGTTTAAAAT	YPTB_RS00730	144895	145530	+	144895	486.5	4.08e-05	ATTAATAACACGATCTGCATGGTTTAAAAT		YPO_RS20700	4395038	4395673	-	4395673	488.5	4.08e-05	ATTAATAACACGATCTGCATGGTTTAAAAT		YE_RS00675	154482	155114	+	154482	486.5	0.000243	GTTAATAACACGGTCAGCATGGTTTAAAAT
TU205	DN756_20780	hslU	N/A	this subunit has chaperone activity. The binding of ATP and its subsequent hydrolysis by HslU are essential for unfolding of protein substrates subsequently hydrolyzed by HslV. HslU recognizes the N-terminal part of its protein substrates and unfolds these before they are guided to HslV for hydrolysis	471	4460774	peak168	4	1.38e-05	8.71e-06	AAAGCCAGCAATAACCTTGTTGTTATAAAG	YPTB_RS00585	109151	110482	-	110482	470.5	8.71e-06	AAAGCCAGCAATAACCTTGTTGTTATAAAG		YPO_RS01555	113213	114544	-	114544	470.5	8.71e-06	AAAGCCAGCAATAACCTTGTTGTTATAAAG		YE_RS00525	113424	114755	-	114755	454.5	1.76e-05	GAAACCAGCAATGACTTTATTGTTATACAG
TU206	DN756_20925	DN756_20925	N/A	to Int of Enterobacteriaceae UniRef RepID B3HI95_ECOLX	489	4488230	peak169	4	5.51e-06	7.01e-06	AGCTCCCCTGATAAACATATGGCTTTTCGC	YPTB_RS22235	82759	83091	-	83091	488.5	7.01e-06	AGCTCCCCTGATAAACATATGGCTTTTCGC		YPO_RS01410	85128	85460	-	85460	488	7.01e-06	AGCTCCCCTGATAAACATATGGCTTTTCGC		Unannotated	981357	981643	-	981643	528.5	0.000879	ATTTTCATAATAAAGAGTGGGTTGATAAGC	?
TU207	DN756_21250	DN756_21250	Operon21250-21245	hypothetical protein	-29	4552715	peak170	8	4.33e-06	5.97e-06	AGATAACACGTGAGTAGTAGGGCTATTAGT	YPTB_RS00200	28357	29730	+	28357	147	5.97e-06	AGATAACACGTGAGTAGTAGGGCTATTAGT		YPO_RS01140	28982	30355	+	28982	147	5.97e-06	AGATAACACGTGAGTAGTAGGGCTATTAGT		Unannotated	32297	32464	+	32297	-23.5	3.68e-06	AGATAACATGTAAGTAGTAGGGCTATTATC
TU208	DN756_21515	DN756_21515	Operon21515-21510	hypothetical protein	218	4605443	peak171	9	1.91e-07	3.47e-08	AAAAGCCATAATAAAAAAGAGGTAAAAAAG	YPTB_RS23960	4720283	4720381	+	4720283	227	3.47e-08	AAAAGCCATAATAAAAAAGAGGTAAAAAAG		YPO_RS21645	4629337	4629435	+	4629337	225	3.47e-08	AAAAGCCATAATAAAAAAGAGGTAAAAAAG		YE_RS21000	4590482	4591150	+	4590482	122	0.00302	ATAAAATTCAATAAGTTGAATGAGAAATGG
TU209	DN756_21520	yieG	N/A	Permease family	101	4605443	peak171	9	1.91e-07	3.47e-08	AAAAGCCATAATAAAAAAGAGGTAAAAAAG	YPTB_RS21340	4718635	4719963	-	4719963	95.5	3.47e-08	AAAAGCCATAATAAAAAAGAGGTAAAAAAG		YPO_RS21640	4627689	4629017	-	4629017	95.5	3.47e-08	AAAAGCCATAATAAAAAAGAGGTAAAAAAG		YE_RS20995	4588884	4590212	-	4590212	149	0.00302	ATAAAATTCAATAAGTTGAATGAGAAATGG
TU210	DN756_21535	DN756_21535	N/A	Protein of unknown function (DUF1240)	-48	4608400	peak172	10	2.65e-06	4.89e-07	ATTAGCATCAATAATATTGTTGTTAATAAT	YPTB_RS23385	4716742	4717035	-	4717035	65.5	4.89e-07	ATTAGCATCAATAATATTGTTGTTAATAAT		YPO_RS21625	4625796	4626089	-	4626089	65.5	4.89e-07	ATTAGCATCAATAATATTGTTGTTAATAAT		No Ortholog	No Ortholog	No Ortholog	No Ortholog	No Ortholog	No Ortholog	No Ortholog	No Ortholog
TU211	DN756_21815	DN756_21815	Operon 21815-21820	hypothetical protein	352	30673	peak173	5	0.00028	0.000283	AATACCCATATGAAACCGTGGGGTTACAAC	YPTB_RS23995	32745	32990	+	32745	350	0.000505	AATACTCATATGAAACCGTGGGGTTACAAC	One mutation that should weaken binding; This change should allow IscR to bind	YPO_RS00160	15849	16094	+	15849	349	0.00154	AATACTCATATGAAACCGTGGGGTTACAAC	One disadvantageous mutation; This change should allow IscR to bind.	Unannotated in YE_RS21170 coding region	7237	7482	+	7237	376.5	0.000234	TTAACACCCGTTTAATGAATGGATAGGCGG
TU212	DN756_21940	yscW	Operon 21940-21945	Ysc type III secretion system pilotin	358	50410	peak174	-6	1.41e-07	7.31e-08	TAAAACCATATATACAGTATGGTAATTGTA	YPTB_RS21785	52850	53245	+	52850	366	7.31e-08	TAAAACCATATATACAGTATGGTAATTGTA		YPO_RS00285	35593	35988	+	35593	366	7.31e-08	TAAAACCATATATACAGTATGGTAATTGTA		YE_RS21280	25931	26326	+	25931	364.5	5.45e-07	TTAAACCATATATAAAGTATGGTGATTGTA
TU213	DN756_21990	yscI	Operon 21990-22005	Ysc type III secretion system inner rod protein	303	57005	peak175	-4	1.23e-05	3.55e-05	CAAAACCTCAAGAACGGCATGGTCAGGAGG	YPTB_RS21835	59390	59737	+	59390	309	3.55e-05	CAAAACCTCAAGAACGGCATGGTCAGGAGG		YPO_RS00335	42142	42480	+	42142	318	3.55e-05	CAAAACCTCAAGAACGGCATGGTCAGGAGG		YE_RS21330	32467	32814	+	32467	308.5	3.55e-05	CAAAACCTCAAGAACGGCATGGTCAGGAGG
